# Supplementary material for: Integrative bioinformatics informed by network toxicology and machine learning elucidates the carcinogenic mechanisms of benzo[a]pyrene-induced breast cancer
Source: PeerJ. 2026 Jun 16;14:e21346. doi: 10.7717/peerj.21346 (PMC13281750; doi:10.7717/peerj.21346)
Supplement: Supplemental Information 1 [file peerj-14-21346-s001.xlsx]

## Sheet: Sheet1
Supplemental_Table_S1. Grid box definition and AutoDock Vina parameters used for molecular docking
Target	PDB ID	Grid center_x	Grid center_y	Grid center_z	Grid size_x (Å)	Grid size_y (Å)	Grid size_z (Å)	Grid Spacing (Å)	num_modes	energy_range
AURKA	5DPV	14.845	32.473	7.132	40	40	40	1	30	5
INHBA	5HLY	75.938	34.107	-74.891	40	40	40	1	30	5
KIF11	6TRL	-6.976	13.141	27.25	40	40	40	1	30	5
NEK2	2XNM	15.764	12.376	16.339	40	40	40	1	30	5
