# Supplementary material for: Integrative bioinformatics informed by network toxicology and machine learning elucidates the carcinogenic mechanisms of benzo[a]pyrene-induced breast cancer
Source: PeerJ. 2026 Jun 16;14:e21346. doi: 10.7717/peerj.21346 (PMC13281750; doi:10.7717/peerj.21346)
Supplement: Supplemental Information 2 [file peerj-14-21346-s002.xlsx]

## Sheet: Table S1
Supplemental_Table_S2 The intersection gene of BaP and BC
Gene
ABCA1
ACACA
ADAMTS1
AHSG
ALDOA
ANP32A
ANPEP
APOA1
ARAF
ARFGEF2
ARSA
ATM
AURKA
AURKB
BCL7A
BIRC2
BRCC3
BRD4
CCKAR
CCKBR
CCNA2
CCNH
CDK1
CDK2
CDKN2A
CHUK
CKS1B
CTRC
CUL1
CXCL8
CXCR1
CXCR2
CYB5A
CYP3A4
DDB1
DDR1
EDNRA
EDNRB
EEF1A1
EEF1A2
EGR1
EPHA1
EPHA2
EPHA3
EPHA4
EPHA5
EPHA7
ESR1
ESR2
F2
FABP4
FCGR2A
FCGR3A
FGA
FLNA
GABRA6
GABRB2
GLA
GOT2
H4C1
HAVCR2
HEXB
HGF
HK1
HLA-A
HMGCR
HNF4A
HNRNPU
HSPA14
HSPA1A
HSPA5
HSPA6
HSPA8
HSPA9
HTRA1
IGF2
IKBKB
IL12B
IL1R1
INHBA
INS
ITGA1
ITGAL
ITGB1
ITGB2
KCNA3
KCNH1
KCNH2
KCNQ1
KLRC1
KLRK1
LAMA1
LCK
LDHA
LIN28A
LIN28B
LMNA
LTF
MAOA
MAP1LC3A
MDM2
MGAT5
MMP14
MMP2
MRE11
MS4A1
MYH7
MYH9
NAA10
NEK2
NEK3
NEK6
NEK9
NME1
NR2F2
NR4A1
NR4A3
NR5A1
NR5A2
NTRK1
PABPC1
PABPC4
PARN
PDE5A
PDGFA
PDGFRA
PDGFRB
PLA2G2A
PLAT
PLAU
PLG
POLH
POLR1A
POLR2A
PON1
PPIA
PRDX1
PRKCA
PRKD3
PSAP
RAD51
RAF1
RALA
RHOA
RNASE1
RORA
RPA1
RXRA
SEC16A
SEPTIN9
SET
SHC1
SKP2
SMARCA2
SMARCA4
SNCA
SORT1
ST3GAL1
TBXAS1
TET1
TGFBR1
THRA
THRB
TNF
TNFSF13
TP53
UBA52
VEGFA
XPA
YBX1
YBX3
BMP2
MAPKAPK2
ALB
STS
AKR1C2
PIM1
CASP7
KIF11
MAPK14
DUSP6
PGR
GC
NR3C2
ADAM17
PPP5C
EPHB4
CA2
SRC
PDPK1
DPP4
AKR1B1
HSD17B1
AR
CTNNA1
PTPN11
MMP13
PGF
MET
GSTA1
WAS
SEC14L2
TTR
ADH5
GSK3B
PRKACA
AKR1C3
AKR1C1
SHBG
EGFR
AHR
CYP1A2
CYP1B1
HPRT1
CDC25C
PTPRA
