# Supplementary material for: Integrative bioinformatics informed by network toxicology and machine learning elucidates the carcinogenic mechanisms of benzo[a]pyrene-induced breast cancer
Source: PeerJ. 2026 Jun 16;14:e21346. doi: 10.7717/peerj.21346 (PMC13281750; doi:10.7717/peerj.21346)
Supplement: Supplemental Information 3 [file peerj-14-21346-s003.xlsx]

## Sheet: Sheet1
Supplemental_Table_S3 The results of enrichment analysis
ONTOLOGY	ID	Description	GeneRatio	BgRatio	pvalue	p.adjust	qvalue	geneID	Count
BP	GO:0046777	protein autophosphorylation	24/215	199/18870	6.22636e-18	1.71376e-14	9.27404e-15	ATM/AURKA/AURKB/DDR1/EPHA1/EPHA4/EPHA7/INS/LCK/MRE11/NEK2/NEK6/NTRK1/PDGFA/PDGFRA/PDGFRB/VEGFA/MAPKAPK2/PIM1/EPHB4/SRC/PDPK1/GSK3B/EGFR	24
BP	GO:0030522	intracellular receptor signaling pathway	30/215	353/18870	7.91941e-18	1.71376e-14	9.27404e-15	BIRC2/BRCC3/ESR1/ESR2/HAVCR2/HNF4A/HSPA1A/HSPA8/IKBKB/NR2F2/NR4A1/NR4A3/NR5A1/NR5A2/RHOA/RORA/RXRA/SKP2/SMARCA4/THRA/THRB/TNF/BMP2/PIM1/PGR/NR3C2/SRC/AR/AKR1C3/AHR	30
BP	GO:0051347	positive regulation of transferase activity	31/215	414/18870	7.90692e-17	1.14071e-13	6.17295e-14	APOA1/AURKB/DDR1/EEF1A2/EGR1/EPHA1/EPHA2/EPHA4/F2/IGF2/IL12B/INS/LTF/MRE11/NEK2/NTRK1/PARN/PDGFA/PDGFRA/PDGFRB/PPIA/RHOA/SNCA/TNF/VEGFA/ADAM17/EPHB4/SRC/PDPK1/MET/EGFR	31
BP	GO:0033674	positive regulation of kinase activity	26/215	337/18870	1.44974e-14	1.56861e-11	8.48858e-12	DDR1/EEF1A2/EGR1/EPHA1/EPHA2/EPHA4/F2/IL12B/INS/LTF/MRE11/NTRK1/PDGFA/PDGFRA/PDGFRB/PPIA/RHOA/SNCA/TNF/VEGFA/ADAM17/EPHB4/SRC/PDPK1/MET/EGFR	26
BP	GO:0048732	gland development	29/215	443/18870	2.80358e-14	2.42678e-11	1.31326e-11	APOA1/ATM/AURKA/CCKBR/DDR1/EDNRA/EPHA2/ESR1/HGF/IGF2/LAMA1/MMP2/NME1/NR5A1/PDGFA/PDGFRA/PSAP/RAF1/TGFBR1/THRA/TNF/VEGFA/BMP2/PGR/SRC/AR/MET/EGFR/CYP1B1	29
BP	GO:0042060	wound healing	27/215	423/18870	4.25566e-13	2.92466e-10	1.58269e-10	DDR1/F2/FGA/FLNA/HNF4A/INS/ITGB1/LCK/MYH9/PABPC4/PDGFA/PDGFRA/PLAT/PLAU/PLG/PPIA/PRKCA/RAF1/RHOA/TGFBR1/TNF/VEGFA/CASP7/MAPK14/ADAM17/SRC/WAS	27
BP	GO:0008202	steroid metabolic process	24/215	327/18870	4.73027e-13	2.92466e-10	1.58269e-10	ABCA1/APOA1/CYP3A4/EDNRB/EGR1/ESR1/HMGCR/NR5A1/NR5A2/PDGFRA/PON1/RORA/TNF/BMP2/STS/AKR1C2/GC/AKR1B1/HSD17B1/SEC14L2/AKR1C3/AKR1C1/CYP1A2/CYP1B1	24
BP	GO:0043434	response to peptide hormone	27/215	430/18870	6.27652e-13	3.3956e-10	1.83753e-10	AHSG/CCNA2/CHUK/EDNRA/EDNRB/EGR1/IGF2/INHBA/INS/KCNQ1/MDM2/NR4A1/NR4A3/NR5A1/PRKCA/RAF1/SHC1/SORT1/MAPK14/CA2/SRC/PDPK1/PTPN11/GSK3B/PRKACA/CYP1B1/PTPRA	27
BP	GO:0007548	sex differentiation	22/215	288/18870	2.11735e-12	1.01821e-09	5.51005e-10	ADAMTS1/ATM/ESR1/FLNA/HNF4A/INHBA/MMP14/MMP2/NR2F2/NR5A1/NTRK1/PDGFRA/TGFBR1/VEGFA/YBX3/PGR/SRC/AR/CTNNA1/PTPN11/AKR1C3/CYP1B1	22
BP	GO:0008406	gonad development	20/215	233/18870	2.6291e-12	1.13787e-09	6.15762e-10	ADAMTS1/ATM/ESR1/FLNA/INHBA/MMP14/MMP2/NR2F2/NR5A1/NTRK1/PDGFRA/TGFBR1/VEGFA/YBX3/PGR/SRC/AR/CTNNA1/AKR1C3/CYP1B1	20
BP	GO:0045137	development of primary sexual characteristics	20/215	238/18870	3.89481e-12	1.53243e-09	8.29278e-10	ADAMTS1/ATM/ESR1/FLNA/INHBA/MMP14/MMP2/NR2F2/NR5A1/NTRK1/PDGFRA/TGFBR1/VEGFA/YBX3/PGR/SRC/AR/CTNNA1/AKR1C3/CYP1B1	20
BP	GO:0044772	mitotic cell cycle phase transition	27/215	470/18870	5.02965e-12	1.81403e-09	9.81665e-10	ADAMTS1/ATM/AURKA/AURKB/BCL7A/BRCC3/BRD4/CCNA2/CCNH/CDK1/CDK2/CDKN2A/CKS1B/CUL1/DDB1/INHBA/ITGB1/MDM2/MRE11/NEK6/SKP2/SMARCA2/SMARCA4/TP53/ADAM17/EGFR/CDC25C	27
BP	GO:0048608	reproductive structure development	22/215	305/18870	6.62059e-12	2.20415e-09	1.19278e-09	ADAMTS1/ATM/ESR1/FLNA/INHBA/MMP14/MMP2/NR2F2/NR5A1/NTRK1/PDGFRA/PSAP/TGFBR1/VEGFA/YBX3/PGR/SRC/AR/CTNNA1/PTPN11/AKR1C3/CYP1B1	22
BP	GO:0018108	peptidyl-tyrosine phosphorylation	21/215	276/18870	7.42843e-12	2.29645e-09	1.24273e-09	DDR1/EPHA1/EPHA3/EPHA4/EPHA7/HGF/IGF2/IL12B/ITGB2/LCK/NTRK1/PDGFA/PDGFRA/PDGFRB/TNF/TP53/VEGFA/ADAM17/SRC/PTPN11/EGFR	21
BP	GO:0018212	peptidyl-tyrosine modification	21/215	278/18870	8.52338e-12	2.31621e-09	1.25342e-09	DDR1/EPHA1/EPHA3/EPHA4/EPHA7/HGF/IGF2/IL12B/ITGB2/LCK/NTRK1/PDGFA/PDGFRA/PDGFRB/TNF/TP53/VEGFA/ADAM17/SRC/PTPN11/EGFR	21
BP	GO:0061458	reproductive system development	22/215	309/18870	8.5627e-12	2.31621e-09	1.25342e-09	ADAMTS1/ATM/ESR1/FLNA/INHBA/MMP14/MMP2/NR2F2/NR5A1/NTRK1/PDGFRA/PSAP/TGFBR1/VEGFA/YBX3/PGR/SRC/AR/CTNNA1/PTPN11/AKR1C3/CYP1B1	22
BP	GO:0048013	ephrin receptor signaling pathway	11/215	51/18870	1.03861e-11	2.64418e-09	1.43091e-09	EPHA1/EPHA2/EPHA3/EPHA4/EPHA5/EPHA7/MMP2/NTRK1/EPHB4/SRC/PTPN11	11
BP	GO:0051897	positive regulation of phosphatidylinositol 3-kinase/protein kinase B signal transduction	17/215	171/18870	1.17389e-11	2.82256e-09	1.52743e-09	DDR1/HGF/IGF2/INS/ITGB1/LIN28A/NTRK1/PDGFA/PDGFRA/PDGFRB/TGFBR1/TNF/AKR1C2/SRC/PDPK1/AKR1C3/EGFR	17
BP	GO:0018105	peptidyl-serine phosphorylation	21/215	295/18870	2.62038e-11	5.85445e-09	3.16815e-09	ARAF/ATM/AURKA/CDK1/CDK2/CHUK/HGF/IKBKB/NEK6/PRKCA/RAF1/SNCA/TGFBR1/TNF/VEGFA/MAPKAPK2/MAPK14/PDPK1/GSK3B/PRKACA/EGFR	21
BP	GO:0006935	chemotaxis	26/215	468/18870	2.70538e-11	5.85445e-09	3.16815e-09	APOA1/CXCL8/CXCR1/CXCR2/EDNRB/EPHA2/EPHA7/HGF/ITGA1/ITGB2/KLRK1/MMP2/NR4A1/PDGFA/PDGFRA/PDGFRB/PLAU/PPIA/RALA/RHOA/VEGFA/MAPK14/ADAM17/DPP4/PGF/MET	26
BP	GO:0042330	taxis	26/215	470/18870	2.97269e-11	6.12657e-09	3.31541e-09	APOA1/CXCL8/CXCR1/CXCR2/EDNRB/EPHA2/EPHA7/HGF/ITGA1/ITGB2/KLRK1/MMP2/NR4A1/PDGFA/PDGFRA/PDGFRB/PLAU/PPIA/RALA/RHOA/VEGFA/MAPK14/ADAM17/DPP4/PGF/MET	26
BP	GO:0001666	response to hypoxia	21/215	298/18870	3.16918e-11	6.23464e-09	3.37388e-09	ATM/BIRC2/CCNA2/EDNRA/EGR1/EPHA4/LMNA/MDM2/MMP14/MMP2/PLAT/PLAU/RORA/TNF/TP53/VEGFA/BMP2/ADAM17/SRC/DPP4/PGF	21
BP	GO:0050878	regulation of body fluid levels	23/215	365/18870	3.36427e-11	6.33069e-09	3.42586e-09	DDR1/EDNRB/F2/FGA/FLNA/HNF4A/LCK/MYH9/NME1/PABPC4/PDGFA/PDGFRA/PLAT/PLAU/PLG/PPIA/PRKCA/VEGFA/MAPK14/SRC/AKR1B1/WAS/PRKACA	23
BP	GO:0045785	positive regulation of cell adhesion	26/215	482/18870	5.17835e-11	9.33829e-09	5.05343e-09	APOA1/ATM/EPHA1/EPHA4/FGA/FLNA/HAVCR2/HLA-A/IGF2/IL12B/ITGB2/KLRK1/LAMA1/LCK/NR4A3/PRKCA/RHOA/SMARCA2/SMARCA4/TNF/VEGFA/SRC/PDPK1/DPP4/PTPN11/GSK3B	26
BP	GO:1901653	cellular response to peptide	23/215	374/18870	5.48267e-11	9.49159e-09	5.13639e-09	AHSG/CCNA2/EDNRA/EPHA4/IGF2/INHBA/INS/MDM2/NR4A1/NR4A3/PRKCA/RAF1/SHC1/TNF/TP53/CA2/SRC/PDPK1/PTPN11/GSK3B/PRKACA/CYP1B1/PTPRA	23
BP	GO:0018209	peptidyl-serine modification	21/215	308/18870	5.87717e-11	9.78323e-09	5.29421e-09	ARAF/ATM/AURKA/CDK1/CDK2/CHUK/HGF/IKBKB/NEK6/PRKCA/RAF1/SNCA/TGFBR1/TNF/VEGFA/MAPKAPK2/MAPK14/PDPK1/GSK3B/PRKACA/EGFR	21
BP	GO:0022407	regulation of cell-cell adhesion	26/215	493/18870	8.48462e-11	1.30646e-08	7.06994e-09	APOA1/EPHA7/FGA/HAVCR2/HLA-A/IGF2/IL12B/ITGB2/KLRK1/LCK/NR4A3/PDE5A/PLA2G2A/PLG/PRKCA/RHOA/SMARCA2/SMARCA4/TNF/VEGFA/BMP2/MAPK14/SRC/PDPK1/DPP4/PTPN11	26
BP	GO:1901987	regulation of cell cycle phase transition	25/215	456/18870	8.87902e-11	1.30646e-08	7.06994e-09	ADAMTS1/ATM/AURKA/AURKB/BCL7A/BRCC3/BRD4/CCNH/CDK1/CDK2/CDKN2A/DDB1/INHBA/MDM2/MRE11/NEK6/RAD51/SMARCA2/SMARCA4/TP53/MAPK14/ADAM17/PTPN11/EGFR/CDC25C	25
BP	GO:0036293	response to decreased oxygen levels	21/215	315/18870	8.92803e-11	1.30646e-08	7.06994e-09	ATM/BIRC2/CCNA2/EDNRA/EGR1/EPHA4/LMNA/MDM2/MMP14/MMP2/PLAT/PLAU/RORA/TNF/TP53/VEGFA/BMP2/ADAM17/SRC/DPP4/PGF	21
BP	GO:0000082	G1/S transition of mitotic cell cycle	19/215	252/18870	9.05588e-11	1.30646e-08	7.06994e-09	ADAMTS1/ATM/BCL7A/BRD4/CCNA2/CCNH/CDK1/CDK2/CDKN2A/CUL1/INHBA/ITGB1/MDM2/SKP2/SMARCA2/SMARCA4/TP53/ADAM17/EGFR	19
BP	GO:1901990	regulation of mitotic cell cycle phase transition	22/215	355/18870	1.27087e-10	1.73239e-08	9.37488e-09	ADAMTS1/ATM/AURKA/AURKB/BCL7A/BRCC3/BRD4/CCNH/CDK1/CDK2/CDKN2A/DDB1/INHBA/MDM2/MRE11/NEK6/SMARCA2/SMARCA4/TP53/ADAM17/EGFR/CDC25C	22
BP	GO:0008585	female gonad development	13/215	101/18870	1.28088e-10	1.73239e-08	9.37488e-09	ADAMTS1/ATM/ESR1/INHBA/MMP14/MMP2/NR2F2/NR5A1/PDGFRA/VEGFA/PGR/SRC/CTNNA1	13
BP	GO:0048511	rhythmic process	20/215	296/18870	2.0198e-10	2.649e-08	1.43351e-08	ADAMTS1/CDK1/DDB1/EGR1/ESR1/HNF4A/HNRNPU/INHBA/MMP2/NR5A1/NTRK1/PDGFRA/RORA/TNF/TP53/PGR/SRC/GSK3B/AHR/CYP1B1	20
BP	GO:0046545	development of primary female sexual characteristics	13/215	105/18870	2.10547e-10	2.68014e-08	1.45036e-08	ADAMTS1/ATM/ESR1/INHBA/MMP14/MMP2/NR2F2/NR5A1/PDGFRA/VEGFA/PGR/SRC/CTNNA1	13
BP	GO:0051054	positive regulation of DNA metabolic process	20/215	298/18870	2.27561e-10	2.81395e-08	1.52278e-08	ATM/AURKB/BCL7A/BRCC3/CCNA2/CDK1/CDK2/HGF/MRE11/NEK2/PARN/PDGFRB/RAD51/SMARCA2/SMARCA4/TNF/TNFSF13/WAS/EGFR/CYP1B1	20
BP	GO:0032102	negative regulation of response to external stimulus	25/215	481/18870	2.72827e-10	3.27999e-08	1.77497e-08	APOA1/AURKB/EPHA4/F2/FGA/HAVCR2/HGF/HLA-A/HSPA8/IL12B/INS/KLRC1/KLRK1/LTF/PDGFA/PDGFRA/PLAT/PLAU/PLG/RORA/TNF/MAPK14/SRC/DPP4/AHR	25
BP	GO:0070371	ERK1 and ERK2 cascade	21/215	336/18870	2.93402e-10	3.432e-08	1.85724e-08	CDK1/EPHA2/EPHA4/EPHA7/FGA/HAVCR2/HMGCR/INHBA/NTRK1/PDGFA/PDGFRA/PDGFRB/PLA2G2A/PRKCA/SHC1/TNF/BMP2/DUSP6/SRC/PTPN11/EGFR	21
BP	GO:0007229	integrin-mediated signaling pathway	13/215	111/18870	4.26546e-10	4.745e-08	2.56777e-08	ADAMTS1/APOA1/FLNA/ITGA1/ITGAL/ITGB1/ITGB2/LAMA1/MYH9/SRC/CTNNA1/PTPN11/PTPRA	13
BP	GO:0070482	response to oxygen levels	21/215	343/18870	4.27576e-10	4.745e-08	2.56777e-08	ATM/BIRC2/CCNA2/EDNRA/EGR1/EPHA4/LMNA/MDM2/MMP14/MMP2/PLAT/PLAU/RORA/TNF/TP53/VEGFA/BMP2/ADAM17/SRC/DPP4/PGF	21
BP	GO:0071375	cellular response to peptide hormone stimulus	20/215	310/18870	4.56293e-10	4.93709e-08	2.67172e-08	AHSG/CCNA2/EDNRA/IGF2/INHBA/INS/MDM2/NR4A1/NR4A3/PRKCA/RAF1/SHC1/CA2/SRC/PDPK1/PTPN11/GSK3B/PRKACA/CYP1B1/PTPRA	20
BP	GO:0044843	cell cycle G1/S phase transition	19/215	279/18870	5.12489e-10	5.40989e-08	2.92757e-08	ADAMTS1/ATM/BCL7A/BRD4/CCNA2/CCNH/CDK1/CDK2/CDKN2A/CUL1/INHBA/ITGB1/MDM2/SKP2/SMARCA2/SMARCA4/TP53/ADAM17/EGFR	19
BP	GO:0051896	regulation of phosphatidylinositol 3-kinase/protein kinase B signal transduction	18/215	248/18870	5.35708e-10	5.43733e-08	2.94242e-08	DDR1/EPHA2/HGF/IGF2/INS/ITGB1/LIN28A/NTRK1/PDGFA/PDGFRA/PDGFRB/TGFBR1/TNF/AKR1C2/SRC/PDPK1/AKR1C3/EGFR	18
BP	GO:0070372	regulation of ERK1 and ERK2 cascade	20/215	313/18870	5.40216e-10	5.43733e-08	2.94242e-08	EPHA2/EPHA4/EPHA7/FGA/HAVCR2/HMGCR/INHBA/NTRK1/PDGFA/PDGFRA/PDGFRB/PLA2G2A/PRKCA/SHC1/TNF/BMP2/DUSP6/SRC/PTPN11/EGFR	20
BP	GO:0062197	cellular response to chemical stress	20/215	317/18870	6.74545e-10	6.63507e-08	3.59058e-08	ATM/CDK1/CHUK/EDNRA/HGF/HSPA1A/MAP1LC3A/MDM2/MMP2/PDGFRA/PPIA/PRDX1/SNCA/TP53/YBX3/SRC/AKR1B1/MET/EGFR/CYP1B1	20
BP	GO:0009755	hormone-mediated signaling pathway	16/215	193/18870	7.30159e-10	7.02251e-08	3.80024e-08	ESR1/ESR2/NR4A3/NR5A1/NR5A2/RHOA/RXRA/SKP2/SMARCA4/THRA/THRB/PGR/NR3C2/SRC/AR/PTPN11	16
BP	GO:0007596	blood coagulation	17/215	224/18870	8.30774e-10	7.72762e-08	4.18182e-08	F2/FGA/FLNA/HNF4A/LCK/MYH9/PABPC4/PDGFA/PDGFRA/PLAT/PLAU/PLG/PPIA/PRKCA/MAPK14/SRC/WAS	17
BP	GO:0034599	cellular response to oxidative stress	18/215	255/18870	8.39183e-10	7.72762e-08	4.18182e-08	ATM/CDK1/CHUK/EDNRA/HGF/HSPA1A/MAP1LC3A/MDM2/MMP2/PDGFRA/PPIA/PRDX1/SNCA/TP53/SRC/MET/EGFR/CYP1B1	18
BP	GO:0043491	phosphatidylinositol 3-kinase/protein kinase B signal transduction	19/215	290/18870	9.80903e-10	8.83204e-08	4.77947e-08	DDR1/EPHA2/FCGR3A/HGF/IGF2/INS/ITGB1/LIN28A/NTRK1/PDGFA/PDGFRA/PDGFRB/TGFBR1/TNF/AKR1C2/SRC/PDPK1/AKR1C3/EGFR	19
BP	GO:0050900	leukocyte migration	22/215	396/18870	1.004e-09	8.83204e-08	4.77947e-08	CXCL8/CXCR1/CXCR2/EDNRB/IL1R1/ITGA1/ITGAL/ITGB1/ITGB2/KLRK1/LCK/MMP14/MMP2/MYH9/PPIA/RHOA/TNF/VEGFA/ADAM17/SRC/DPP4/PGF	22
BP	GO:0009410	response to xenobiotic stimulus	23/215	434/18870	1.02034e-09	8.83204e-08	4.77947e-08	ABCA1/CDK1/CHUK/CYP3A4/HNF4A/KCNH2/KCNQ1/LCK/MDM2/MMP2/NTRK1/RORA/SNCA/TNF/TP53/DUSP6/ADAM17/SRC/GSTA1/AKR1C1/AHR/CYP1A2/CYP1B1	23
BP	GO:0043410	positive regulation of MAPK cascade	24/215	474/18870	1.07403e-09	9.11448e-08	4.93232e-08	FGA/HAVCR2/HGF/IGF2/INHBA/INS/ITGA1/NTRK1/PDGFA/PDGFRA/PDGFRB/PLA2G2A/PPIA/PRKCA/RAF1/SHC1/TGFBR1/TNF/VEGFA/BMP2/SRC/AR/PTPN11/EGFR	24
BP	GO:0046660	female sex differentiation	13/215	120/18870	1.137e-09	9.46336e-08	5.12112e-08	ADAMTS1/ATM/ESR1/INHBA/MMP14/MMP2/NR2F2/NR5A1/PDGFRA/VEGFA/PGR/SRC/CTNNA1	13
BP	GO:0050817	coagulation	17/215	229/18870	1.16629e-09	9.52397e-08	5.15392e-08	F2/FGA/FLNA/HNF4A/LCK/MYH9/PABPC4/PDGFA/PDGFRA/PLAT/PLAU/PLG/PPIA/PRKCA/MAPK14/SRC/WAS	17
BP	GO:0007599	hemostasis	17/215	231/18870	1.3325e-09	1.06797e-07	5.77935e-08	F2/FGA/FLNA/HNF4A/LCK/MYH9/PABPC4/PDGFA/PDGFRA/PLAT/PLAU/PLG/PPIA/PRKCA/MAPK14/SRC/WAS	17
BP	GO:0043086	negative regulation of catalytic activity	24/215	480/18870	1.37893e-09	1.0851e-07	5.87202e-08	AHSG/CDKN2A/EDNRB/EPHA1/GLA/HGF/HNRNPU/IKBKB/INS/KLRK1/LTF/MGAT5/NR2F2/PPIA/RAF1/SNCA/SORT1/TNF/TP53/VEGFA/BMP2/SRC/PDPK1/GSK3B	24
BP	GO:0001763	morphogenesis of a branching structure	16/215	203/18870	1.53119e-09	1.18339e-07	6.40395e-08	DDR1/EDNRA/EPHA2/EPHA7/ESR1/HGF/LAMA1/MMP14/PDGFA/TNF/VEGFA/BMP2/PGR/SRC/AR/MET	16
BP	GO:0071383	cellular response to steroid hormone stimulus	16/215	208/18870	2.18214e-09	1.65689e-07	8.96631e-08	ESR1/ESR2/HNRNPU/HSPA1A/HSPA8/NR4A3/RHOA/RXRA/SKP2/SMARCA4/PGR/NR3C2/SRC/AR/AKR1C3/CYP1B1	16
BP	GO:0042692	muscle cell differentiation	22/215	419/18870	2.85863e-09	2.13313e-07	1.15435e-07	CDK1/CHUK/EDNRA/EDNRB/HNRNPU/IGF2/ITGB1/KCNH1/LAMA1/LMNA/MDM2/MMP14/MYH7/MYH9/PDGFRA/PDGFRB/RORA/SORT1/VEGFA/BMP2/CASP7/MAPK14	22
BP	GO:0019932	second-messenger-mediated signaling	19/215	310/18870	2.96773e-09	2.177e-07	1.17809e-07	CXCL8/CXCR1/CXCR2/EDNRB/EPHA5/FCGR3A/INS/NR5A1/NR5A2/PDE5A/PDGFRA/PDGFRB/TNF/VEGFA/PDPK1/GSK3B/PRKACA/EGFR/AHR	19
BP	GO:0002064	epithelial cell development	16/215	214/18870	3.29464e-09	2.37653e-07	1.28606e-07	EDNRA/EDNRB/EPHA2/ESR1/FLNA/IKBKB/NTRK1/TNF/VEGFA/PGR/SRC/PDPK1/AKR1B1/AR/MET/GSK3B	16
BP	GO:0061138	morphogenesis of a branching epithelium	15/215	187/18870	3.97246e-09	2.81849e-07	1.52523e-07	DDR1/EDNRA/EPHA2/ESR1/HGF/LAMA1/MMP14/PDGFA/TNF/VEGFA/BMP2/PGR/SRC/AR/MET	15
BP	GO:0043542	endothelial cell migration	18/215	284/18870	4.65365e-09	3.24855e-07	1.75796e-07	APOA1/EPHA2/ITGB1/MYH9/NR2F2/NR4A1/PLG/PRKCA/RHOA/TGFBR1/TNF/VEGFA/ADAM17/EPHB4/PDPK1/DPP4/MET/CYP1B1	18
BP	GO:0060326	cell chemotaxis	19/215	325/18870	6.43817e-09	4.42292e-07	2.39347e-07	CXCL8/CXCR1/CXCR2/EDNRB/EPHA2/HGF/ITGA1/ITGB2/KLRK1/MMP2/NR4A1/PDGFRA/PDGFRB/PPIA/VEGFA/ADAM17/DPP4/PGF/MET	19
BP	GO:0071897	DNA biosynthetic process	15/215	194/18870	6.56629e-09	4.44045e-07	2.40296e-07	ATM/AURKB/CCNA2/HGF/HNRNPU/MRE11/NEK2/PARN/PDGFRB/POLH/RPA1/TNF/TP53/SRC/CYP1B1	15
BP	GO:0050673	epithelial cell proliferation	23/215	480/18870	6.94275e-09	4.6228e-07	2.50164e-07	APOA1/EDNRB/EPHA2/ESR1/HGF/IGF2/IL12B/MMP14/NME1/NR2F2/NR4A1/NR4A3/PRKCA/RAF1/TGFBR1/TNF/VEGFA/PGR/ADAM17/PDPK1/AR/PGF/EGFR	23
BP	GO:0042698	ovulation cycle	10/215	71/18870	7.53433e-09	4.94069e-07	2.67367e-07	ADAMTS1/EGR1/ESR1/INHBA/MMP2/NR5A1/PDGFRA/PGR/SRC/CYP1B1	10
BP	GO:0048545	response to steroid hormone	19/215	330/18870	8.25363e-09	5.3316e-07	2.88521e-07	ESR1/ESR2/HNRNPU/HSPA1A/HSPA8/INHBA/MDM2/NR4A3/RHOA/RXRA/SKP2/SMARCA4/TNF/PGR/NR3C2/SRC/AR/AKR1C3/CYP1B1	19
BP	GO:0002237	response to molecule of bacterial origin	20/215	369/18870	9.14426e-09	5.82005e-07	3.14953e-07	ABCA1/CHUK/CXCL8/EDNRB/HAVCR2/IL12B/KLRK1/LTF/NR4A1/PRKCA/RHOA/SNCA/TNF/MAPKAPK2/CASP7/MAPK14/ADAM17/SRC/ADH5/AHR	20
BP	GO:2000278	regulation of DNA biosynthetic process	12/215	117/18870	9.44403e-09	5.92373e-07	3.20564e-07	ATM/AURKB/CCNA2/HGF/HNRNPU/NEK2/PARN/PDGFRB/TNF/TP53/SRC/CYP1B1	12
BP	GO:0060562	epithelial tube morphogenesis	19/215	334/18870	1.00347e-08	6.20431e-07	3.35747e-07	CXCR2/DDR1/EDNRA/EPHA2/EPHA4/EPHA7/ESR1/LAMA1/MMP14/RALA/RHOA/TNF/VEGFA/BMP2/PGR/SRC/AR/MET/PRKACA	19
BP	GO:0010631	epithelial cell migration	20/215	372/18870	1.04795e-08	6.36857e-07	3.44637e-07	APOA1/EPHA2/ITGB1/MYH9/NR2F2/NR4A1/PLG/PRKCA/RHOA/TGFBR1/TNF/VEGFA/ADAM17/EPHB4/SRC/PDPK1/DPP4/PTPN11/MET/CYP1B1	20
BP	GO:0071216	cellular response to biotic stimulus	17/215	265/18870	1.05947e-08	6.36857e-07	3.44637e-07	ABCA1/CXCL8/EDNRB/HAVCR2/HSPA5/IL12B/KLRK1/LTF/PRKCA/RHOA/TNF/TP53/CASP7/MAPK14/SRC/GSK3B/AHR	17
BP	GO:0090132	epithelium migration	20/215	375/18870	1.19933e-08	7.11055e-07	3.84789e-07	APOA1/EPHA2/ITGB1/MYH9/NR2F2/NR4A1/PLG/PRKCA/RHOA/TGFBR1/TNF/VEGFA/ADAM17/EPHB4/SRC/PDPK1/DPP4/PTPN11/MET/CYP1B1	20
BP	GO:2000377	regulation of reactive oxygen species metabolic process	13/215	147/18870	1.37966e-08	8.06913e-07	4.36663e-07	BIRC2/F2/INS/ITGB2/PDGFRB/RHOA/SNCA/TNF/TP53/MAPK14/AKR1C3/AKR1C1/CYP1B1	13
BP	GO:0019216	regulation of lipid metabolic process	19/215	342/18870	1.47061e-08	8.48637e-07	4.59242e-07	APOA1/EEF1A2/EGR1/F2/HNF4A/INS/NR4A3/NR5A1/PDGFA/PDGFRA/PDGFRB/PSAP/RORA/SNCA/THRA/TNF/BMP2/SEC14L2/AKR1C3	19
BP	GO:0090130	tissue migration	20/215	380/18870	1.49728e-08	8.5266e-07	4.61418e-07	APOA1/EPHA2/ITGB1/MYH9/NR2F2/NR4A1/PLG/PRKCA/RHOA/TGFBR1/TNF/VEGFA/ADAM17/EPHB4/SRC/PDPK1/DPP4/PTPN11/MET/CYP1B1	20
BP	GO:0022612	gland morphogenesis	12/215	122/18870	1.52171e-08	8.55318e-07	4.62857e-07	DDR1/EPHA2/ESR1/HGF/LAMA1/MMP2/PDGFA/TNF/PGR/SRC/AR/EGFR	12
BP	GO:0007160	cell-matrix adhesion	16/215	239/18870	1.59816e-08	8.86772e-07	4.79878e-07	CDKN2A/DDR1/EPHA1/EPHA3/FGA/ITGA1/ITGAL/ITGB1/ITGB2/MMP14/PLAU/RHOA/VEGFA/SRC/GSK3B/PTPRA	16
BP	GO:2001237	negative regulation of extrinsic apoptotic signaling pathway	11/215	99/18870	1.70509e-08	9.34128e-07	5.05505e-07	FGA/HGF/HSPA1A/LMNA/RAF1/TGFBR1/TNF/SRC/AR/CTNNA1/GSK3B	11
BP	GO:0008584	male gonad development	13/215	150/18870	1.76078e-08	9.48853e-07	5.13473e-07	ESR1/FLNA/INHBA/MMP14/NR5A1/NTRK1/PDGFRA/TGFBR1/YBX3/AR/CTNNA1/AKR1C3/CYP1B1	13
BP	GO:0048008	platelet-derived growth factor receptor signaling pathway	9/215	58/18870	1.79678e-08	9.48853e-07	5.13473e-07	NR4A3/PDGFA/PDGFRA/PDGFRB/PLAT/SNCA/VEGFA/SRC/PTPN11	9
BP	GO:0042445	hormone metabolic process	16/215	241/18870	1.79773e-08	9.48853e-07	5.13473e-07	CYP3A4/EDNRB/EGR1/ESR1/NR5A1/PDGFRA/BMP2/AKR1C2/DPP4/AKR1B1/HSD17B1/PTPN11/AKR1C3/AKR1C1/CYP1A2/CYP1B1	16
BP	GO:0046546	development of primary male sexual characteristics	13/215	151/18870	1.9075e-08	9.9466e-07	5.38262e-07	ESR1/FLNA/INHBA/MMP14/NR5A1/NTRK1/PDGFRA/TGFBR1/YBX3/AR/CTNNA1/AKR1C3/CYP1B1	13
BP	GO:0032496	response to lipopolysaccharide	19/215	348/18870	1.94467e-08	1.00197e-06	5.42217e-07	ABCA1/CHUK/CXCL8/EDNRB/HAVCR2/IL12B/KLRK1/LTF/NR4A1/PRKCA/RHOA/SNCA/TNF/MAPKAPK2/CASP7/MAPK14/ADAM17/SRC/ADH5	19
BP	GO:0043534	blood vessel endothelial cell migration	14/215	181/18870	2.11573e-08	1.07728e-06	5.82972e-07	APOA1/EPHA2/ITGB1/MYH9/NR4A1/PLG/PRKCA/RHOA/TNF/VEGFA/ADAM17/EPHB4/PDPK1/CYP1B1	14
BP	GO:0034614	cellular response to reactive oxygen species	13/215	154/18870	2.41628e-08	1.21601e-06	6.58045e-07	ATM/CDK1/CHUK/HGF/MAP1LC3A/MDM2/MMP2/PDGFRA/PRDX1/SRC/MET/EGFR/CYP1B1	13
BP	GO:0016032	viral process	21/215	432/18870	2.54978e-08	1.26844e-06	6.86419e-07	ANPEP/CDK1/CXCL8/DDB1/EEF1A1/EPHA2/HSPA1A/HSPA8/ITGB1/LTF/MGAT5/NR5A2/PABPC1/PPIA/SMARCA4/ST3GAL1/TNF/TP53/DPP4/GSK3B/EGFR	21
BP	GO:0031589	cell-substrate adhesion	19/215	356/18870	2.79662e-08	1.37152e-06	7.42202e-07	APOA1/CDKN2A/DDR1/EPHA1/EPHA3/FGA/FLNA/ITGA1/ITGAL/ITGB1/ITGB2/MMP14/PLAU/PLG/RHOA/VEGFA/SRC/GSK3B/PTPRA	19
BP	GO:0048754	branching morphogenesis of an epithelial tube	13/215	156/18870	2.82037e-08	1.37152e-06	7.42202e-07	DDR1/EDNRA/EPHA2/ESR1/LAMA1/MMP14/TNF/VEGFA/BMP2/PGR/SRC/AR/MET	13
BP	GO:0050867	positive regulation of cell activation	20/215	396/18870	2.97315e-08	1.42975e-06	7.73714e-07	FCGR3A/FLNA/HAVCR2/HLA-A/IGF2/IL12B/ITGB2/KLRK1/LCK/MMP14/NR4A3/RHOA/SMARCA2/SMARCA4/TNF/TNFSF13/SRC/PDPK1/DPP4/PTPN11	20
BP	GO:0070374	positive regulation of ERK1 and ERK2 cascade	15/215	218/18870	3.16248e-08	1.49365e-06	8.08292e-07	FGA/HAVCR2/INHBA/NTRK1/PDGFA/PDGFRA/PDGFRB/PLA2G2A/PRKCA/SHC1/TNF/BMP2/SRC/PTPN11/EGFR	15
BP	GO:0010586	miRNA metabolic process	11/215	105/18870	3.17504e-08	1.49365e-06	8.08292e-07	EGR1/ESR1/LIN28A/LIN28B/PARN/SMARCA4/TNF/TP53/BMP2/AR/EGFR	11
BP	GO:0010810	regulation of cell-substrate adhesion	15/215	220/18870	3.57125e-08	1.66198e-06	8.99381e-07	APOA1/CDKN2A/DDR1/EPHA1/EPHA3/FGA/FLNA/MMP14/PLAU/PLG/RHOA/VEGFA/SRC/GSK3B/PTPRA	15
BP	GO:0097305	response to alcohol	16/215	254/18870	3.75706e-08	1.72985e-06	9.36109e-07	ABCA1/ACACA/BIRC2/CDK1/GOT2/INHBA/MDM2/RAD51/TBXAS1/TGFBR1/TNF/AKR1C2/CTNNA1/AKR1C3/AHR/CYP1B1	16
BP	GO:0120254	olefinic compound metabolic process	13/215	162/18870	4.42437e-08	2.01565e-06	1.09077e-06	CYP3A4/EDNRB/EGR1/TBXAS1/BMP2/AKR1C2/AKR1B1/HSD17B1/GSTA1/AKR1C3/AKR1C1/CYP1A2/CYP1B1	13
BP	GO:1903522	regulation of blood circulation	16/215	258/18870	4.67041e-08	2.10558e-06	1.13944e-06	EDNRA/EDNRB/FGA/FLNA/KCNH2/KCNQ1/MDM2/MMP2/MYH7/PDE5A/RHOA/TBXAS1/THRA/THRB/TNF/PRKACA	16
BP	GO:0001667	ameboidal-type cell migration	22/215	497/18870	6.14573e-08	2.74214e-06	1.48391e-06	APOA1/EDNRA/EDNRB/EPHA2/ITGB1/MYH9/NR2F2/NR4A1/PLG/PRKCA/RHOA/TGFBR1/TNF/VEGFA/ADAM17/EPHB4/SRC/PDPK1/DPP4/PTPN11/MET/CYP1B1	22
BP	GO:0033627	cell adhesion mediated by integrin	10/215	88/18870	6.22388e-08	2.74867e-06	1.48745e-06	EPHA2/ITGA1/ITGAL/ITGB1/ITGB2/PLAU/ADAM17/DPP4/PTPN11/CYP1B1	10
BP	GO:0001819	positive regulation of cytokine production	22/215	499/18870	6.5935e-08	2.88249e-06	1.55987e-06	ARFGEF2/CHUK/EGR1/FCGR3A/HAVCR2/HGF/HK1/HLA-A/HSPA1A/IL12B/IL1R1/INS/KLRK1/NR4A3/RORA/TNF/MAPKAPK2/MAPK14/ADAM17/SRC/PTPN11/CYP1B1	22
BP	GO:0007159	leukocyte cell-cell adhesion	20/215	419/18870	7.50963e-08	3.22893e-06	1.74734e-06	HAVCR2/HLA-A/IGF2/IL12B/ITGAL/ITGB1/ITGB2/KLRK1/LCK/NR4A3/PDE5A/PLA2G2A/RHOA/SMARCA2/SMARCA4/TNF/SRC/PDPK1/DPP4/PTPN11	20
BP	GO:2000379	positive regulation of reactive oxygen species metabolic process	9/215	68/18870	7.53516e-08	3.22893e-06	1.74734e-06	F2/ITGB2/PDGFRB/SNCA/TP53/MAPK14/AKR1C3/AKR1C1/CYP1B1	9
BP	GO:0002696	positive regulation of leukocyte activation	19/215	380/18870	7.84148e-08	3.32725e-06	1.80055e-06	FCGR3A/HAVCR2/HLA-A/IGF2/IL12B/ITGB2/KLRK1/LCK/MMP14/NR4A3/RHOA/SMARCA2/SMARCA4/TNF/TNFSF13/SRC/PDPK1/DPP4/PTPN11	19
BP	GO:0072593	reactive oxygen species metabolic process	15/215	234/18870	8.06949e-08	3.39075e-06	1.83491e-06	BIRC2/F2/INS/ITGB2/PDGFRB/PRDX1/RHOA/SNCA/TNF/TP53/MAPK14/AKR1C3/AKR1C1/CYP1A2/CYP1B1	15
BP	GO:0051146	striated muscle cell differentiation	17/215	305/18870	8.30995e-08	3.45822e-06	1.87142e-06	CDK1/CHUK/HNRNPU/IGF2/ITGB1/KCNH1/LMNA/MMP14/MYH7/MYH9/PDGFRA/PDGFRB/SORT1/VEGFA/BMP2/CASP7/MAPK14	17
BP	GO:0001935	endothelial cell proliferation	14/215	202/18870	8.4242e-08	3.47071e-06	1.87818e-06	APOA1/EPHA2/IGF2/IL12B/MMP14/NR2F2/NR4A1/PRKCA/TGFBR1/TNF/VEGFA/ADAM17/PDPK1/PGF	14
BP	GO:0045861	negative regulation of proteolysis	15/215	235/18870	8.53388e-08	3.47071e-06	1.87818e-06	AHSG/EPHA4/F2/HGF/INS/LTF/MDM2/PLAT/PLAU/RAF1/SNCA/TNF/TP53/VEGFA/SRC	15
BP	GO:2000573	positive regulation of DNA biosynthetic process	9/215	69/18870	8.58054e-08	3.47071e-06	1.87818e-06	ATM/AURKB/CCNA2/HGF/NEK2/PARN/PDGFRB/TNF/CYP1B1	9
BP	GO:0022602	ovulation cycle process	8/215	50/18870	8.87369e-08	3.55605e-06	1.92436e-06	ADAMTS1/ESR1/INHBA/MMP2/NR5A1/PDGFRA/PGR/SRC	8
BP	GO:0045088	regulation of innate immune response	20/215	425/18870	9.46121e-08	3.75671e-06	2.03295e-06	AURKB/BIRC2/BRCC3/CHUK/ESR1/HAVCR2/HLA-A/HSPA1A/HSPA8/IKBKB/IL12B/INS/KLRC1/KLRK1/LTF/TNF/MAPKAPK2/SRC/PDPK1/PTPN11	20
BP	GO:0060444	branching involved in mammary gland duct morphogenesis	6/215	21/18870	9.59849e-08	3.77657e-06	2.0437e-06	DDR1/EPHA2/ESR1/PGR/SRC/AR	6
BP	GO:0071356	cellular response to tumor necrosis factor	15/215	238/18870	1.00763e-07	3.92883e-06	2.1261e-06	APOA1/BIRC2/CHUK/CXCL8/FABP4/HSPA1A/IKBKB/RORA/TNF/TP53/YBX3/MAPKAPK2/MAPK14/ADAM17/CYP1B1	15
BP	GO:0046661	male sex differentiation	13/215	174/18870	1.02906e-07	3.97658e-06	2.15193e-06	ESR1/FLNA/INHBA/MMP14/NR5A1/NTRK1/PDGFRA/TGFBR1/YBX3/AR/CTNNA1/AKR1C3/CYP1B1	13
BP	GO:1903039	positive regulation of leukocyte cell-cell adhesion	16/215	275/18870	1.12686e-07	4.31598e-06	2.3356e-06	HAVCR2/HLA-A/IGF2/IL12B/ITGB2/KLRK1/LCK/NR4A3/RHOA/SMARCA2/SMARCA4/TNF/SRC/PDPK1/DPP4/PTPN11	16
BP	GO:2000241	regulation of reproductive process	14/215	207/18870	1.14138e-07	4.33325e-06	2.34495e-06	AURKA/DDB1/EDNRB/ESR1/INHBA/MYH9/NR5A1/PDE5A/PLAT/VEGFA/YBX3/SRC/AR/CDC25C	14
BP	GO:0060537	muscle tissue development	20/215	433/18870	1.2791e-07	4.81385e-06	2.60502e-06	CDK1/EDNRA/EGR1/HNRNPU/IGF2/ITGB1/LMNA/MYH7/NR2F2/NR4A1/PDGFRA/PDGFRB/RHOA/TGFBR1/VEGFA/YBX3/BMP2/PIM1/MAPK14/HSD17B1	20
BP	GO:2001234	negative regulation of apoptotic signaling pathway	15/215	243/18870	1.32167e-07	4.9312e-06	2.66853e-06	FGA/HGF/HSPA1A/INS/LMNA/MDM2/PPIA/RAF1/TGFBR1/TNF/YBX3/SRC/AR/CTNNA1/GSK3B	15
BP	GO:0014909	smooth muscle cell migration	10/215	96/18870	1.43697e-07	5.31558e-06	2.87654e-06	ADAMTS1/DDR1/MDM2/NR4A3/PDGFA/PDGFRB/PLAT/PLAU/SRC/CYP1B1	10
BP	GO:0045860	positive regulation of protein kinase activity	16/215	282/18870	1.58853e-07	5.8264e-06	3.15297e-06	EGR1/EPHA4/IL12B/INS/LTF/PDGFA/PDGFRB/PPIA/RHOA/SNCA/TNF/VEGFA/ADAM17/SRC/PDPK1/EGFR	16
BP	GO:0008207	C21-steroid hormone metabolic process	7/215	37/18870	1.74111e-07	6.28031e-06	3.3986e-06	EDNRB/EGR1/BMP2/AKR1C2/AKR1B1/AKR1C3/AKR1C1	7
BP	GO:0006979	response to oxidative stress	19/215	400/18870	1.7413e-07	6.28031e-06	3.3986e-06	ATM/CDK1/CHUK/EDNRA/HGF/HSPA1A/MAP1LC3A/MDM2/MMP14/MMP2/PDGFRA/PPIA/PRDX1/SNCA/TP53/SRC/MET/EGFR/CYP1B1	19
BP	GO:0022409	positive regulation of cell-cell adhesion	17/215	322/18870	1.80617e-07	6.40745e-06	3.46741e-06	FGA/HAVCR2/HLA-A/IGF2/IL12B/ITGB2/KLRK1/LCK/NR4A3/RHOA/SMARCA2/SMARCA4/TNF/SRC/PDPK1/DPP4/PTPN11	17
BP	GO:0044403	biological process involved in symbiotic interaction	17/215	322/18870	1.80617e-07	6.40745e-06	3.46741e-06	ANPEP/CDK1/CXCL8/DDB1/EEF1A1/EPHA2/F2/HSPA1A/HSPA8/ITGB1/LTF/PLG/PPIA/SMARCA4/SRC/DPP4/EGFR	17
BP	GO:0071900	regulation of protein serine/threonine kinase activity	16/215	285/18870	1.83446e-07	6.4549e-06	3.49308e-06	CCNA2/CCNH/CDKN2A/LTF/NR2F2/PDGFA/PDGFRB/RHOA/SNCA/TNF/VEGFA/BMP2/ADAM17/SRC/EGFR/CDC25C	16
BP	GO:2000045	regulation of G1/S transition of mitotic cell cycle	13/215	183/18870	1.85435e-07	6.47227e-06	3.50248e-06	ADAMTS1/ATM/BCL7A/CCNH/CDK2/CDKN2A/INHBA/MDM2/SMARCA2/SMARCA4/TP53/ADAM17/EGFR	13
BP	GO:0001503	ossification	20/215	444/18870	1.9139e-07	6.62669e-06	3.58605e-06	AHSG/EPHA2/HGF/HNRNPU/IGF2/LTF/MMP14/MMP2/RHOA/RXRA/SORT1/THRA/TNF/BMP2/MAPK14/PTPN11/MMP13/GSK3B/PRKACA/EGFR	20
BP	GO:0001952	regulation of cell-matrix adhesion	11/215	125/18870	1.93714e-07	6.65391e-06	3.60078e-06	CDKN2A/DDR1/EPHA1/EPHA3/MMP14/PLAU/RHOA/VEGFA/SRC/GSK3B/PTPRA	11
BP	GO:0034764	positive regulation of transmembrane transport	14/215	217/18870	2.04203e-07	6.95898e-06	3.76586e-06	EDNRA/F2/FLNA/INS/ITGB1/KCNH2/KCNQ1/MS4A1/NR4A3/SNCA/MAPK14/CA2/PDPK1/PTPN11	14
BP	GO:0044839	cell cycle G2/M phase transition	12/215	155/18870	2.18871e-07	7.34841e-06	3.97661e-06	ATM/AURKA/AURKB/BRCC3/BRD4/CCNA2/CDK1/CDK2/MRE11/SKP2/TP53/CDC25C	12
BP	GO:0051090	regulation of DNA-binding transcription factor activity	19/215	406/18870	2.19026e-07	7.34841e-06	3.97661e-06	CDKN2A/CHUK/EPHA5/ESR1/ESR2/FLNA/HAVCR2/HSPA1A/IKBKB/INS/LTF/NTRK1/PPIA/SMARCA4/TNF/BMP2/PIM1/AR/CYP1B1	19
BP	GO:0001541	ovarian follicle development	8/215	56/18870	2.21419e-07	7.37155e-06	3.98913e-06	ATM/ESR1/INHBA/MMP14/MMP2/VEGFA/SRC/CTNNA1	8
BP	GO:0045786	negative regulation of cell cycle	19/215	407/18870	2.27465e-07	7.51502e-06	4.06677e-06	ATM/AURKB/BRCC3/CDK1/CDK2/CDKN2A/INHBA/MDM2/MRE11/NAA10/NEK2/NR2F2/NR4A1/RAD51/TNF/TP53/BMP2/MAPK14/PTPN11	19
BP	GO:0002758	innate immune response-activating signaling pathway	15/215	255/18870	2.4671e-07	8.08908e-06	4.37742e-06	BIRC2/BRCC3/CHUK/ESR1/HAVCR2/HSPA1A/HSPA8/IKBKB/KLRC1/KLRK1/LTF/TNF/MAPKAPK2/SRC/PDPK1	15
BP	GO:0060191	regulation of lipase activity	9/215	78/18870	2.52707e-07	8.22344e-06	4.45013e-06	EDNRA/ESR1/PDGFRA/PDGFRB/RHOA/SNCA/SORT1/PDPK1/EGFR	9
BP	GO:2001236	regulation of extrinsic apoptotic signaling pathway	12/215	158/18870	2.69655e-07	8.65734e-06	4.68493e-06	FGA/HGF/HSPA1A/INHBA/LMNA/RAF1/TGFBR1/TNF/SRC/AR/CTNNA1/GSK3B	12
BP	GO:0016049	cell growth	21/215	497/18870	2.70042e-07	8.65734e-06	4.68493e-06	AURKA/CDKN2A/DDR1/EDNRA/EPHA7/ESR2/F2/HNF4A/HSPA1A/INHBA/INS/ITGB1/MMP14/SMARCA2/SMARCA4/TGFBR1/TP53/VEGFA/ADAM17/GSK3B/EGFR	21
BP	GO:0097306	cellular response to alcohol	10/215	103/18870	2.80424e-07	8.92408e-06	4.82928e-06	ABCA1/ACACA/INHBA/MDM2/RAD51/AKR1C2/CTNNA1/AKR1C3/AHR/CYP1B1	10
BP	GO:0034612	response to tumor necrosis factor	15/215	259/18870	3.0135e-07	9.50525e-06	5.14379e-06	APOA1/BIRC2/CHUK/CXCL8/FABP4/HSPA1A/IKBKB/RORA/TNF/TP53/YBX3/MAPKAPK2/MAPK14/ADAM17/CYP1B1	15
BP	GO:0045787	positive regulation of cell cycle	17/215	334/18870	3.03079e-07	9.50525e-06	5.14379e-06	ADAMTS1/AURKA/AURKB/BRD4/CDK1/HNRNPU/IGF2/INS/MDM2/PDGFRB/PRKCA/RHOA/TNF/ADAM17/PTPN11/EGFR/CDC25C	17
BP	GO:0090068	positive regulation of cell cycle process	15/215	262/18870	3.49265e-07	1.08511e-05	5.87208e-06	ADAMTS1/AURKA/AURKB/BRD4/CDK1/HNRNPU/IGF2/INS/MDM2/PDGFRB/RHOA/TNF/ADAM17/EGFR/CDC25C	15
BP	GO:0010833	telomere maintenance via telomere lengthening	9/215	81/18870	3.51005e-07	1.08511e-05	5.87208e-06	ATM/AURKB/HNRNPU/MRE11/NEK2/PARN/RAD51/RPA1/SRC	9
BP	GO:0030168	platelet activation	11/215	133/18870	3.64056e-07	1.11246e-05	6.02009e-06	F2/FGA/FLNA/LCK/MYH9/PDGFA/PDGFRA/PPIA/PRKCA/MAPK14/SRC	11
BP	GO:0007249	canonical NF-kappaB signal transduction	16/215	300/18870	3.66617e-07	1.11246e-05	6.02009e-06	BIRC2/BRD4/CHUK/CUL1/EDNRA/EDNRB/ESR1/FLNA/IKBKB/LTF/NEK6/RHOA/RORA/TNF/PPP5C/PDPK1	16
BP	GO:0034308	primary alcohol metabolic process	10/215	106/18870	3.67564e-07	1.11246e-05	6.02009e-06	CYP3A4/EDNRB/BMP2/AKR1C2/AKR1B1/ADH5/AKR1C3/AKR1C1/CYP1A2/CYP1B1	10
BP	GO:0007292	female gamete generation	12/215	163/18870	3.77912e-07	1.13584e-05	6.1466e-06	ADAMTS1/ATM/AURKA/DDB1/EDNRA/HEXB/INHBA/MMP2/PARN/PDE5A/PGR/SRC	12
BP	GO:0097191	extrinsic apoptotic signaling pathway	14/215	229/18870	3.93714e-07	1.17517e-05	6.35944e-06	FGA/HGF/HSPA1A/INHBA/LMNA/RAF1/SORT1/TGFBR1/TNF/SRC/PDPK1/AR/CTNNA1/GSK3B	14
BP	GO:1903037	regulation of leukocyte cell-cell adhesion	18/215	382/18870	4.18511e-07	1.24063e-05	6.71368e-06	HAVCR2/HLA-A/IGF2/IL12B/ITGB2/KLRK1/LCK/NR4A3/PDE5A/PLA2G2A/RHOA/SMARCA2/SMARCA4/TNF/SRC/PDPK1/DPP4/PTPN11	18
BP	GO:0050730	regulation of peptidyl-tyrosine phosphorylation	14/215	231/18870	4.37447e-07	1.28764e-05	6.96809e-06	EPHA4/EPHA7/HGF/IGF2/IL12B/ITGB2/PDGFA/TNF/TP53/VEGFA/ADAM17/SRC/PTPN11/EGFR	14
BP	GO:0050727	regulation of inflammatory response	19/215	425/18870	4.4032e-07	1.28764e-05	6.96809e-06	AHSG/APOA1/ATM/BIRC2/BRD4/EDNRB/ESR1/FABP4/HGF/IL12B/IL1R1/INS/PLA2G2A/RORA/SNCA/TNF/MAPK14/SRC/AHR	19
BP	GO:0042026	protein refolding	6/215	27/18870	4.94541e-07	1.43649e-05	7.7736e-06	HSPA14/HSPA1A/HSPA5/HSPA6/HSPA8/HSPA9	6
BP	GO:2000767	positive regulation of cytoplasmic translation	5/215	15/18870	5.01582e-07	1.44723e-05	7.83172e-06	HNRNPU/LIN28A/PABPC1/YBX1/YBX3	5
BP	GO:0014812	muscle cell migration	10/215	110/18870	5.2017e-07	1.49092e-05	8.06816e-06	ADAMTS1/DDR1/MDM2/NR4A3/PDGFA/PDGFRB/PLAT/PLAU/SRC/CYP1B1	10
BP	GO:0030099	myeloid cell differentiation	19/215	430/18870	5.25588e-07	1.49406e-05	8.08511e-06	EPHA2/FLNA/H4C1/HSPA1A/HSPA9/IL12B/INHBA/KCNQ1/LTF/MYH9/PABPC4/PRKCA/THRA/TNF/VEGFA/BMP2/MAPK14/SRC/PTPN11	19
BP	GO:0043401	steroid hormone mediated signaling pathway	11/215	138/18870	5.28167e-07	1.49406e-05	8.08511e-06	ESR1/ESR2/NR4A3/RHOA/RXRA/SKP2/SMARCA4/PGR/NR3C2/SRC/AR	11
BP	GO:0009895	negative regulation of catabolic process	17/215	349/18870	5.6046e-07	1.57511e-05	8.52374e-06	FLNA/HGF/HMGCR/HNRNPU/INS/PABPC1/PARN/SNCA/TNF/TP53/YBX1/YBX3/MAPKAPK2/MAPK14/MET/PRKACA/EGFR	17
BP	GO:0035270	endocrine system development	11/215	139/18870	5.67889e-07	1.58569e-05	8.58101e-06	APOA1/EDNRA/NR5A1/PDGFRA/RAF1/TGFBR1/THRA/BMP2/PDPK1/GSK3B/CYP1B1	11
BP	GO:2000243	positive regulation of reproductive process	9/215	86/18870	5.89013e-07	1.62372e-05	8.78681e-06	AURKA/EDNRB/INHBA/NR5A1/PDE5A/VEGFA/SRC/AR/CDC25C	9
BP	GO:2000628	regulation of miRNA metabolic process	9/215	86/18870	5.89013e-07	1.62372e-05	8.78681e-06	EGR1/ESR1/LIN28B/SMARCA4/TNF/TP53/BMP2/AR/EGFR	9
BP	GO:0000086	G2/M transition of mitotic cell cycle	11/215	140/18870	6.10225e-07	1.67155e-05	9.04564e-06	ATM/AURKA/AURKB/BRCC3/BRD4/CCNA2/CDK1/CDK2/MRE11/SKP2/CDC25C	11
BP	GO:0140014	mitotic nuclear division	15/215	274/18870	6.17549e-07	1.67367e-05	9.05711e-06	ATM/AURKA/AURKB/CDK1/FLNA/HNRNPU/HSPA1A/IGF2/INS/NEK2/PDGFRB/RHOA/TNF/KIF11/CDC25C	15
BP	GO:0098813	nuclear chromosome segregation	16/215	312/18870	6.18733e-07	1.67367e-05	9.05711e-06	ATM/AURKA/AURKB/BCL7A/CDK1/DDB1/FLNA/HNRNPU/HSPA1A/MRE11/NEK2/NEK6/RHOA/SMARCA2/SMARCA4/KIF11	16
BP	GO:2000630	positive regulation of miRNA metabolic process	8/215	64/18870	6.38098e-07	1.71533e-05	9.28256e-06	EGR1/LIN28B/SMARCA4/TNF/TP53/BMP2/AR/EGFR	8
BP	GO:0071219	cellular response to molecule of bacterial origin	14/215	239/18870	6.59421e-07	1.76171e-05	9.53354e-06	ABCA1/CXCL8/EDNRB/HAVCR2/IL12B/KLRK1/LTF/PRKCA/RHOA/TNF/CASP7/MAPK14/SRC/AHR	14
BP	GO:0001822	kidney development	16/215	314/18870	6.73459e-07	1.78671e-05	9.66882e-06	ADAMTS1/CXCR2/EDNRA/EDNRB/EGR1/EPHA4/EPHA7/LIN28A/PDGFA/PDGFRA/PDGFRB/RHOA/TGFBR1/VEGFA/BMP2/AKR1B1	16
BP	GO:0002218	activation of innate immune response	15/215	276/18870	6.77035e-07	1.78671e-05	9.66882e-06	BIRC2/BRCC3/CHUK/ESR1/HAVCR2/HSPA1A/HSPA8/IKBKB/KLRC1/KLRK1/LTF/TNF/MAPKAPK2/SRC/PDPK1	15
BP	GO:0000302	response to reactive oxygen species	13/215	205/18870	6.83178e-07	1.792e-05	9.69742e-06	ATM/CDK1/CHUK/HGF/MAP1LC3A/MDM2/MMP2/PDGFRA/PRDX1/SRC/MET/EGFR/CYP1B1	13
BP	GO:2001233	regulation of apoptotic signaling pathway	18/215	398/18870	7.58786e-07	1.97833e-05	1.07058e-05	FGA/HGF/HSPA1A/INHBA/INS/LCK/LMNA/MDM2/PPIA/RAF1/TGFBR1/TNF/TP53/YBX3/SRC/AR/CTNNA1/GSK3B	18
BP	GO:0060603	mammary gland duct morphogenesis	6/215	29/18870	7.7866e-07	2.01799e-05	1.09204e-05	DDR1/EPHA2/ESR1/PGR/SRC/AR	6
BP	GO:0051091	positive regulation of DNA-binding transcription factor activity	14/215	244/18870	8.45026e-07	2.17076e-05	1.17471e-05	CHUK/EPHA5/ESR1/ESR2/HSPA1A/IKBKB/INS/LTF/NTRK1/PPIA/SMARCA4/TNF/BMP2/AR	14
BP	GO:1902806	regulation of cell cycle G1/S phase transition	13/215	209/18870	8.50349e-07	2.17076e-05	1.17471e-05	ADAMTS1/ATM/BCL7A/CCNH/CDK2/CDKN2A/INHBA/MDM2/SMARCA2/SMARCA4/TP53/ADAM17/EGFR	13
BP	GO:1902749	regulation of cell cycle G2/M phase transition	10/215	116/18870	8.52654e-07	2.17076e-05	1.17471e-05	ATM/AURKA/AURKB/BRCC3/BRD4/CDK1/CDK2/MRE11/TP53/CDC25C	10
BP	GO:0019722	calcium-mediated signaling	13/215	210/18870	8.97464e-07	2.26773e-05	1.22719e-05	CXCL8/CXCR1/CXCR2/EDNRB/FCGR3A/NR5A1/NR5A2/PDGFRA/PDGFRB/TNF/PDPK1/GSK3B/PRKACA	13
BP	GO:0019058	viral life cycle	16/215	321/18870	9.01225e-07	2.26773e-05	1.22719e-05	ANPEP/CDK1/CXCL8/DDB1/EEF1A1/EPHA2/HSPA1A/HSPA8/ITGB1/LTF/NR5A2/PABPC1/PPIA/TNF/DPP4/EGFR	16
BP	GO:0035265	organ growth	12/215	177/18870	9.13784e-07	2.28605e-05	1.2371e-05	CDK1/ESR1/IGF2/PSAP/TGFBR1/YBX3/PIM1/MAPK14/DUSP6/AR/PTPN11/MMP13	12
BP	GO:0033002	muscle cell proliferation	14/215	247/18870	9.77672e-07	2.41792e-05	1.30846e-05	ADAMTS1/CDK1/HGF/IL12B/MDM2/MMP2/NR4A3/PDGFRB/TGFBR1/TNF/BMP2/PIM1/MAPK14/SRC	14
BP	GO:0033044	regulation of chromosome organization	14/215	247/18870	9.77672e-07	2.41792e-05	1.30846e-05	ATM/AURKB/BCL7A/CDK1/CDK2/HNRNPU/MRE11/NAA10/NEK2/NEK6/PARN/SMARCA2/SMARCA4/SRC	14
BP	GO:0072001	renal system development	16/215	324/18870	1.01856e-06	2.50473e-05	1.35544e-05	ADAMTS1/CXCR2/EDNRA/EDNRB/EGR1/EPHA4/EPHA7/LIN28A/PDGFA/PDGFRA/PDGFRB/RHOA/TGFBR1/VEGFA/BMP2/AKR1B1	16
BP	GO:1901888	regulation of cell junction assembly	13/215	213/18870	1.05309e-06	2.57502e-05	1.39348e-05	EPHA2/EPHA3/EPHA7/IKBKB/MMP14/NTRK1/RHOA/SNCA/TNF/VEGFA/SRC/PRKACA/PTPRA	13
BP	GO:0030195	negative regulation of blood coagulation	7/215	48/18870	1.11968e-06	2.72247e-05	1.47327e-05	F2/FGA/PDGFA/PDGFRA/PLAT/PLAU/PLG	7
BP	GO:0022411	cellular component disassembly	20/215	497/18870	1.12613e-06	2.72284e-05	1.47347e-05	AURKA/CDK1/DDR1/EPHA4/HSPA8/ITGB1/MAP1LC3A/MMP14/MMP2/NEK6/PLG/PRKCA/SET/SMARCA4/TGFBR1/TNF/TP53/DPP4/MMP13/GSK3B	20
BP	GO:0007004	telomere maintenance via telomerase	8/215	69/18870	1.14804e-06	2.7604e-05	1.49379e-05	ATM/AURKB/HNRNPU/MRE11/NEK2/PARN/RPA1/SRC	8
BP	GO:0071478	cellular response to radiation	12/215	181/18870	1.15812e-06	2.76924e-05	1.49858e-05	ATM/AURKB/BRCC3/DDB1/EGR1/MDM2/MMP2/POLH/RAD51/TP53/XPA/MAPK14	12
BP	GO:0002833	positive regulation of response to biotic stimulus	17/215	369/18870	1.20913e-06	2.87534e-05	1.556e-05	BIRC2/BRCC3/CHUK/ESR1/HAVCR2/HSPA1A/HSPA8/IKBKB/IL12B/KLRC1/KLRK1/LTF/PRKCA/TNF/MAPKAPK2/SRC/PDPK1	17
BP	GO:0002764	immune response-regulating signaling pathway	20/215	500/18870	1.23552e-06	2.92203e-05	1.58126e-05	BIRC2/BRCC3/CHUK/ESR1/FCGR3A/HAVCR2/HLA-A/HSPA1A/HSPA8/IKBKB/KLRC1/KLRK1/LCK/LTF/MS4A1/NR4A3/TNF/MAPKAPK2/SRC/PDPK1	20
BP	GO:1902893	regulation of miRNA transcription	8/215	70/18870	1.28359e-06	3.01443e-05	1.63126e-05	EGR1/ESR1/SMARCA4/TNF/TP53/BMP2/AR/EGFR	8
BP	GO:1900047	negative regulation of hemostasis	7/215	49/18870	1.29375e-06	3.01443e-05	1.63126e-05	F2/FGA/PDGFA/PDGFRA/PLAT/PLAU/PLG	7
BP	GO:0051251	positive regulation of lymphocyte activation	16/215	330/18870	1.29548e-06	3.01443e-05	1.63126e-05	FCGR3A/HAVCR2/HLA-A/IGF2/IL12B/KLRK1/LCK/MMP14/RHOA/SMARCA2/SMARCA4/TNFSF13/SRC/PDPK1/DPP4/PTPN11	16
BP	GO:0050679	positive regulation of epithelial cell proliferation	13/215	218/18870	1.36646e-06	3.14577e-05	1.70234e-05	IGF2/NME1/NR4A1/NR4A3/PRKCA/TGFBR1/TNF/VEGFA/ADAM17/PDPK1/AR/PGF/EGFR	13
BP	GO:0051346	negative regulation of hydrolase activity	13/215	218/18870	1.36646e-06	3.14577e-05	1.70234e-05	AHSG/HGF/IKBKB/KLRK1/LTF/MGAT5/RAF1/SNCA/SORT1/TNF/VEGFA/SRC/GSK3B	13
BP	GO:0009411	response to UV	11/215	152/18870	1.38287e-06	3.16671e-05	1.71367e-05	AURKB/DDB1/IL12B/MDM2/MMP2/POLH/TP53/XPA/CASP7/MAPK14/EGFR	11
BP	GO:0038083	peptidyl-tyrosine autophosphorylation	5/215	18/18870	1.39173e-06	3.17021e-05	1.71556e-05	DDR1/LCK/NTRK1/VEGFA/EGFR	5
BP	GO:0061614	miRNA transcription	8/215	71/18870	1.43255e-06	3.24611e-05	1.75664e-05	EGR1/ESR1/SMARCA4/TNF/TP53/BMP2/AR/EGFR	8
BP	GO:0051085	chaperone cofactor-dependent protein refolding	6/215	32/18870	1.44368e-06	3.2543e-05	1.76107e-05	HSPA14/HSPA1A/HSPA5/HSPA6/HSPA8/HSPA9	6
BP	GO:0001558	regulation of cell growth	18/215	417/18870	1.47877e-06	3.31612e-05	1.79453e-05	CDKN2A/DDR1/EPHA7/ESR2/F2/HNF4A/HSPA1A/INHBA/INS/MMP14/SMARCA2/SMARCA4/TGFBR1/TP53/VEGFA/ADAM17/GSK3B/EGFR	18
BP	GO:0045936	negative regulation of phosphate metabolic process	17/215	376/18870	1.56263e-06	3.48611e-05	1.88651e-05	CDKN2A/EPHA1/HGF/HNRNPU/IKBKB/INHBA/MGAT5/NR2F2/PDGFA/PPIA/SNCA/TNF/TP53/BMP2/DUSP6/PDPK1/GSK3B	17
BP	GO:0043254	regulation of protein-containing complex assembly	18/215	419/18870	1.58267e-06	3.51272e-05	1.90091e-05	ABCA1/ATM/BIRC2/BRCC3/HSPA1A/HSPA5/HSPA8/RAF1/RHOA/SNCA/THRA/TNF/TP53/VEGFA/SRC/PTPN11/MET/GSK3B	18
BP	GO:0010563	negative regulation of phosphorus metabolic process	17/215	377/18870	1.62012e-06	3.57748e-05	1.93596e-05	CDKN2A/EPHA1/HGF/HNRNPU/IKBKB/INHBA/MGAT5/NR2F2/PDGFA/PPIA/SNCA/TNF/TP53/BMP2/DUSP6/PDPK1/GSK3B	17
BP	GO:1903035	negative regulation of response to wounding	9/215	97/18870	1.64292e-06	3.60943e-05	1.95325e-05	EPHA4/F2/FGA/PDGFA/PDGFRA/PLAT/PLAU/PLG/TNF	9
BP	GO:0008286	insulin receptor signaling pathway	10/215	125/18870	1.69617e-06	3.70758e-05	2.00636e-05	AHSG/IGF2/INS/RAF1/SHC1/SRC/PDPK1/PTPN11/GSK3B/PTPRA	10
BP	GO:0000077	DNA damage checkpoint signaling	10/215	126/18870	1.82427e-06	3.96756e-05	2.14705e-05	ATM/BRCC3/CDK1/CDK2/MDM2/MRE11/RAD51/TP53/MAPK14/PTPN11	10
BP	GO:0005996	monosaccharide metabolic process	14/215	261/18870	1.87738e-06	4.06265e-05	2.19851e-05	ALDOA/DDB1/HEXB/HK1/IGF2/INS/KCNQ1/RORA/TNF/TP53/MAPK14/SRC/AKR1B1/PRKACA	14
BP	GO:0000819	sister chromatid segregation	13/215	225/18870	1.94417e-06	4.17333e-05	2.2584e-05	ATM/AURKB/BCL7A/CDK1/FLNA/HNRNPU/HSPA1A/NEK2/NEK6/RHOA/SMARCA2/SMARCA4/KIF11	13
BP	GO:0050819	negative regulation of coagulation	7/215	52/18870	1.95745e-06	4.17333e-05	2.2584e-05	F2/FGA/PDGFA/PDGFRA/PLAT/PLAU/PLG	7
BP	GO:1902895	positive regulation of miRNA transcription	7/215	52/18870	1.95745e-06	4.17333e-05	2.2584e-05	EGR1/SMARCA4/TNF/TP53/BMP2/AR/EGFR	7
BP	GO:0007265	Ras protein signal transduction	16/215	341/18870	1.98483e-06	4.21095e-05	2.27876e-05	ABCA1/APOA1/ARFGEF2/CCNA2/CDK2/CDKN2A/CHUK/ITGB1/NTRK1/RAF1/RALA/RHOA/TP53/SRC/MET/WAS	16
BP	GO:0071222	cellular response to lipopolysaccharide	13/215	226/18870	2.04235e-06	4.31186e-05	2.33337e-05	ABCA1/CXCL8/EDNRB/HAVCR2/IL12B/KLRK1/LTF/PRKCA/RHOA/TNF/CASP7/MAPK14/SRC	13
BP	GO:0045931	positive regulation of mitotic cell cycle	10/215	128/18870	2.10597e-06	4.42459e-05	2.39438e-05	ADAMTS1/AURKA/BRD4/CDK1/MDM2/PRKCA/ADAM17/PTPN11/EGFR/CDC25C	10
BP	GO:0045089	positive regulation of innate immune response	16/215	343/18870	2.14084e-06	4.46025e-05	2.41367e-05	BIRC2/BRCC3/CHUK/ESR1/HAVCR2/HSPA1A/HSPA8/IKBKB/IL12B/KLRC1/KLRK1/LTF/TNF/MAPKAPK2/SRC/PDPK1	16
BP	GO:0071466	cellular response to xenobiotic stimulus	12/215	192/18870	2.15346e-06	4.46025e-05	2.41367e-05	ABCA1/CYP3A4/HNF4A/KCNH2/KCNQ1/RORA/TP53/GSTA1/AKR1C1/AHR/CYP1A2/CYP1B1	12
BP	GO:0002757	immune response-activating signaling pathway	19/215	473/18870	2.16944e-06	4.46025e-05	2.41367e-05	BIRC2/BRCC3/CHUK/ESR1/HAVCR2/HLA-A/HSPA1A/HSPA8/IKBKB/KLRC1/KLRK1/LCK/LTF/MS4A1/NR4A3/TNF/MAPKAPK2/SRC/PDPK1	19
BP	GO:0006278	RNA-templated DNA biosynthetic process	8/215	75/18870	2.18478e-06	4.46025e-05	2.41367e-05	ATM/AURKB/HNRNPU/MRE11/NEK2/PARN/RPA1/SRC	8
BP	GO:0035924	cellular response to vascular endothelial growth factor stimulus	8/215	75/18870	2.18478e-06	4.46025e-05	2.41367e-05	IL12B/NR4A1/PDGFRA/PDGFRB/VEGFA/MAPKAPK2/MAPK14/PGF	8
BP	GO:0061045	negative regulation of wound healing	8/215	75/18870	2.18478e-06	4.46025e-05	2.41367e-05	F2/FGA/PDGFA/PDGFRA/PLAT/PLAU/PLG/TNF	8
BP	GO:0043122	regulation of canonical NF-kappaB signal transduction	14/215	265/18870	2.24408e-06	4.5598e-05	2.46755e-05	BIRC2/BRD4/CHUK/CUL1/ESR1/FLNA/IKBKB/LTF/NEK6/RHOA/RORA/TNF/PPP5C/PDPK1	14
BP	GO:1903829	positive regulation of protein localization	19/215	476/18870	2.37953e-06	4.81244e-05	2.60426e-05	CDK1/EPHA2/EPHA3/F2/FGA/FLNA/INS/ITGB1/ITGB2/MDM2/PPIA/SNCA/TNF/MAPK14/SRC/PDPK1/GSK3B/PRKACA/EGFR	19
BP	GO:0002697	regulation of immune effector process	17/215	389/18870	2.47564e-06	4.98353e-05	2.69684e-05	APOA1/HAVCR2/HK1/HLA-A/IL12B/IL1R1/INS/ITGB2/KLRC1/KLRK1/NR4A3/TNF/TNFSF13/MAPKAPK2/PDPK1/WAS/AHR	17
BP	GO:0032868	response to insulin	14/215	269/18870	2.67343e-06	5.35676e-05	2.89882e-05	AHSG/EGR1/IGF2/INS/KCNQ1/RAF1/SHC1/SORT1/MAPK14/SRC/PDPK1/PTPN11/GSK3B/PTPRA	14
BP	GO:0031349	positive regulation of defense response	19/215	480/18870	2.68835e-06	5.36184e-05	2.90157e-05	BIRC2/BRCC3/CHUK/ESR1/FABP4/HAVCR2/HSPA1A/HSPA8/IKBKB/IL12B/KLRC1/KLRK1/LTF/PLA2G2A/SNCA/TNF/MAPKAPK2/SRC/PDPK1	19
BP	GO:1902850	microtubule cytoskeleton organization involved in mitosis	11/215	163/18870	2.74327e-06	5.44628e-05	2.94726e-05	AURKA/AURKB/CDK1/FLNA/HNRNPU/HSPA1A/ITGB1/NEK2/NEK6/RHOA/KIF11	11
BP	GO:1903131	mononuclear cell differentiation	19/215	481/18870	2.77103e-06	5.47627e-05	2.96349e-05	ATM/EGR1/IL12B/INHBA/ITGB1/KLRC1/LCK/MMP14/MS4A1/MYH9/NTRK1/RHOA/RORA/SMARCA2/SMARCA4/ST3GAL1/TP53/VEGFA/ADAM17	19
BP	GO:0019318	hexose metabolic process	13/215	233/18870	2.8622e-06	5.62796e-05	3.04558e-05	ALDOA/DDB1/HK1/IGF2/INS/KCNQ1/RORA/TNF/TP53/MAPK14/SRC/AKR1B1/PRKACA	13
BP	GO:0034504	protein localization to nucleus	15/215	310/18870	2.8738e-06	5.62796e-05	3.04558e-05	CDK1/F2/FLNA/HNRNPU/INS/LMNA/MDM2/NR5A1/POLR1A/TP53/XPA/MAPK14/SRC/CTNNA1/GSK3B	15
BP	GO:0010389	regulation of G2/M transition of mitotic cell cycle	9/215	104/18870	2.94855e-06	5.74835e-05	3.11073e-05	ATM/AURKA/AURKB/BRCC3/BRD4/CDK1/CDK2/MRE11/CDC25C	9
BP	GO:0031334	positive regulation of protein-containing complex assembly	12/215	198/18870	2.96678e-06	5.75794e-05	3.11592e-05	ABCA1/ATM/BRCC3/HSPA1A/RHOA/SNCA/TNF/TP53/VEGFA/SRC/MET/GSK3B	12
BP	GO:0051225	spindle assembly	10/215	133/18870	2.98162e-06	5.76092e-05	3.11753e-05	AURKA/AURKB/DDB1/FLNA/HNRNPU/HSPA1A/NEK2/NEK6/RHOA/KIF11	10
BP	GO:0035051	cardiocyte differentiation	11/215	165/18870	3.08865e-06	5.94119e-05	3.21509e-05	CDK1/EDNRA/HNRNPU/INHBA/ITGB1/LMNA/PDGFRA/PDGFRB/VEGFA/BMP2/EGFR	11
BP	GO:0007162	negative regulation of cell adhesion	15/215	312/18870	3.10911e-06	5.95409e-05	3.22207e-05	APOA1/CDKN2A/EPHA4/HAVCR2/MMP14/MMP2/PDE5A/PLA2G2A/PLG/RHOA/VEGFA/BMP2/SRC/PTPN11/CYP1B1	15
BP	GO:0016137	glycoside metabolic process	5/215	21/18870	3.2145e-06	6.11101e-05	3.30698e-05	GLA/AKR1C2/AKR1B1/AKR1C3/AKR1C1	5
BP	GO:0000280	nuclear division	18/215	441/18870	3.25015e-06	6.11101e-05	3.30698e-05	ATM/AURKA/AURKB/CDK1/DDB1/FLNA/HNRNPU/HSPA1A/IGF2/INS/MRE11/NEK2/PDGFRB/RAD51/RHOA/TNF/KIF11/CDC25C	18
BP	GO:0030638	polyketide metabolic process	4/215	10/18870	3.26165e-06	6.11101e-05	3.30698e-05	AKR1C2/AKR1B1/AKR1C3/AKR1C1	4
BP	GO:0030647	aminoglycoside antibiotic metabolic process	4/215	10/18870	3.26165e-06	6.11101e-05	3.30698e-05	AKR1C2/AKR1B1/AKR1C3/AKR1C1	4
BP	GO:0044598	doxorubicin metabolic process	4/215	10/18870	3.26165e-06	6.11101e-05	3.30698e-05	AKR1C2/AKR1B1/AKR1C3/AKR1C1	4
BP	GO:0002221	pattern recognition receptor signaling pathway	13/215	236/18870	3.29498e-06	6.14683e-05	3.32637e-05	BIRC2/BRCC3/CHUK/ESR1/HAVCR2/HSPA1A/HSPA8/IKBKB/LTF/TNF/MAPKAPK2/SRC/PDPK1	13
BP	GO:0031570	DNA integrity checkpoint signaling	10/215	135/18870	3.41178e-06	6.32077e-05	3.4205e-05	ATM/BRCC3/CDK1/CDK2/MDM2/MRE11/RAD51/TP53/MAPK14/PTPN11	10
BP	GO:0048285	organelle fission	19/215	488/18870	3.41742e-06	6.32077e-05	3.4205e-05	ATM/AURKA/AURKB/CDK1/DDB1/FLNA/HNRNPU/HSPA1A/IGF2/INS/MRE11/NEK2/PDGFRB/RAD51/RALA/RHOA/TNF/KIF11/CDC25C	19
BP	GO:0035303	regulation of dephosphorylation	9/215	106/18870	3.45566e-06	6.3643e-05	3.44405e-05	IKBKB/ITGA1/MGAT5/PDGFRB/PPIA/TNF/BMP2/SRC/GSK3B	9
BP	GO:0051084	'de novo' post-translational protein folding	6/215	37/18870	3.53188e-06	6.47712e-05	3.5051e-05	HSPA14/HSPA1A/HSPA5/HSPA6/HSPA8/HSPA9	6
BP	GO:0019748	secondary metabolic process	7/215	57/18870	3.68625e-06	6.73168e-05	3.64286e-05	CYP3A4/AKR1C2/AKR1B1/AKR1C3/AKR1C1/CYP1A2/CYP1B1	7
BP	GO:0048144	fibroblast proliferation	9/215	107/18870	3.73615e-06	6.79414e-05	3.67666e-05	CCNA2/CDK1/CKS1B/ESR1/PDGFA/PDGFRA/PRDX1/TP53/EGFR	9
BP	GO:1904375	regulation of protein localization to cell periphery	10/215	137/18870	3.89482e-06	7.05305e-05	3.81677e-05	EPHA2/EPHA3/INS/ITGB1/MMP14/SNCA/TNF/PDPK1/AR/EGFR	10
BP	GO:0030595	leukocyte chemotaxis	13/215	240/18870	3.96185e-06	7.14454e-05	3.86628e-05	CXCL8/CXCR1/CXCR2/EDNRB/ITGA1/ITGB2/KLRK1/MMP2/PPIA/VEGFA/ADAM17/DPP4/PGF	13
BP	GO:1903076	regulation of protein localization to plasma membrane	9/215	108/18870	4.03597e-06	7.248e-05	3.92227e-05	EPHA2/EPHA3/INS/ITGB1/MMP14/TNF/PDPK1/AR/EGFR	9
BP	GO:1902644	tertiary alcohol metabolic process	5/215	22/18870	4.12149e-06	7.371e-05	3.98883e-05	BMP2/AKR1C2/AKR1B1/AKR1C3/AKR1C1	5
BP	GO:0097529	myeloid leukocyte migration	13/215	242/18870	4.3381e-06	7.72645e-05	4.18118e-05	CXCL8/CXCR1/CXCR2/EDNRB/IL1R1/ITGA1/ITGB2/MMP14/MMP2/PPIA/VEGFA/DPP4/PGF	13
BP	GO:0050678	regulation of epithelial cell proliferation	17/215	407/18870	4.53202e-06	8.03876e-05	4.35019e-05	EDNRB/IGF2/IL12B/NME1/NR2F2/NR4A1/NR4A3/PRKCA/TGFBR1/TNF/VEGFA/PGR/ADAM17/PDPK1/AR/PGF/EGFR	17
BP	GO:0042176	regulation of protein catabolic process	16/215	364/18870	4.58415e-06	8.09805e-05	4.38227e-05	ARAF/AURKA/CDK2/DDB1/EEF1A1/EEF1A2/FLNA/HMGCR/HSPA1A/INS/MDM2/SNCA/TNF/GSK3B/PRKACA/EGFR	16
BP	GO:0010517	regulation of phospholipase activity	7/215	59/18870	4.66572e-06	8.20384e-05	4.43952e-05	EDNRA/ESR1/PDGFRA/PDGFRB/SNCA/PDPK1/EGFR	7
BP	GO:0140694	non-membrane-bounded organelle assembly	17/215	408/18870	4.68195e-06	8.20384e-05	4.43952e-05	AURKA/AURKB/CDK2/DDB1/FLNA/HNRNPU/HSPA1A/ITGB1/MYH7/NEK2/NEK6/PDGFRA/PDGFRB/RHOA/TNF/KIF11/SRC	17
BP	GO:0071902	positive regulation of protein serine/threonine kinase activity	10/215	140/18870	4.73043e-06	8.25537e-05	4.46741e-05	LTF/PDGFA/PDGFRB/RHOA/SNCA/TNF/VEGFA/ADAM17/SRC/EGFR	10
BP	GO:1903034	regulation of response to wounding	11/215	173/18870	4.88069e-06	8.47181e-05	4.58454e-05	EPHA4/F2/FGA/FLNA/ITGB1/PDGFA/PDGFRA/PLAT/PLAU/PLG/TNF	11
BP	GO:0008016	regulation of heart contraction	12/215	208/18870	4.93276e-06	8.47181e-05	4.58454e-05	EDNRA/EDNRB/FLNA/KCNH2/KCNQ1/MDM2/MYH7/PDE5A/THRA/THRB/TNF/PRKACA	12
BP	GO:0031032	actomyosin structure organization	12/215	208/18870	4.93276e-06	8.47181e-05	4.58454e-05	APOA1/EPHA1/ITGB1/MYH7/MYH9/PDGFRA/PDGFRB/RHOA/TGFBR1/SRC/MET/WAS	12
BP	GO:0031330	negative regulation of cellular catabolic process	12/215	208/18870	4.93276e-06	8.47181e-05	4.58454e-05	HGF/HNRNPU/INS/PABPC1/PARN/SNCA/TP53/YBX1/YBX3/MAPKAPK2/MAPK14/MET	12
BP	GO:0033209	tumor necrosis factor-mediated signaling pathway	9/215	111/18870	5.06264e-06	8.66052e-05	4.68666e-05	APOA1/BIRC2/CHUK/HSPA1A/IKBKB/TNF/TP53/MAPKAPK2/ADAM17	9
BP	GO:0031647	regulation of protein stability	15/215	325/18870	5.10669e-06	8.70147e-05	4.70882e-05	APOA1/AURKA/CCNH/EPHA4/FLNA/HSPA1A/HSPA8/LMNA/MDM2/SEC16A/SNCA/TP53/BMP2/PIM1/SRC	15
BP	GO:0060193	positive regulation of lipase activity	7/215	60/18870	5.23129e-06	8.87883e-05	4.8048e-05	EDNRA/ESR1/PDGFRA/PDGFRB/RHOA/PDPK1/EGFR	7
BP	GO:0048738	cardiac muscle tissue development	13/215	247/18870	5.42054e-06	9.1641e-05	4.95917e-05	CDK1/EDNRA/HNRNPU/ITGB1/LMNA/MYH7/PDGFRA/PDGFRB/TGFBR1/VEGFA/BMP2/PIM1/MAPK14	13
BP	GO:0051701	biological process involved in interaction with host	12/215	211/18870	5.71207e-06	9.59073e-05	5.19004e-05	ANPEP/CDK1/CXCL8/DDB1/EPHA2/HSPA1A/ITGB1/LTF/PPIA/SRC/DPP4/EGFR	12
BP	GO:1900180	regulation of protein localization to nucleus	10/215	143/18870	5.71721e-06	9.59073e-05	5.19004e-05	CDK1/F2/FLNA/INS/LMNA/POLR1A/MAPK14/SRC/CTNNA1/GSK3B	10
BP	GO:0010921	regulation of phosphatase activity	7/215	61/18870	5.85275e-06	9.7802e-05	5.29257e-05	IKBKB/ITGA1/MGAT5/PDGFRB/TNF/BMP2/GSK3B	7
BP	GO:0006066	alcohol metabolic process	16/215	373/18870	6.24335e-06	0.000103928	5.62407e-05	ABCA1/APOA1/CYP3A4/EDNRB/HMGCR/PON1/SNCA/BMP2/AKR1C2/AKR1B1/SEC14L2/ADH5/AKR1C3/AKR1C1/CYP1A2/CYP1B1	16
BP	GO:0050870	positive regulation of T cell activation	13/215	251/18870	6.45183e-06	0.000106987	5.7896e-05	HAVCR2/HLA-A/IGF2/IL12B/KLRK1/LCK/RHOA/SMARCA2/SMARCA4/SRC/PDPK1/DPP4/PTPN11	13
BP	GO:0006458	'de novo' protein folding	6/215	41/18870	6.57655e-06	0.000108572	5.8754e-05	HSPA14/HSPA1A/HSPA5/HSPA6/HSPA8/HSPA9	6
BP	GO:0045216	cell-cell junction organization	12/215	214/18870	6.59762e-06	0.000108572	5.8754e-05	EPHA2/EPHA4/FLNA/IKBKB/PRKCA/RHOA/TGFBR1/TNF/VEGFA/SRC/CTNNA1/PRKACA	12
BP	GO:0002443	leukocyte mediated immunity	18/215	466/18870	6.95876e-06	0.000114082	6.17355e-05	F2/FCGR3A/HAVCR2/HLA-A/IL12B/IL1R1/ITGB2/KLRC1/KLRK1/NR4A3/PRDX1/TNF/TNFSF13/ADAM17/PDPK1/WAS/AHR/HPRT1	18
BP	GO:0001936	regulation of endothelial cell proliferation	11/215	181/18870	7.52225e-06	0.000122408	6.62413e-05	IGF2/IL12B/NR2F2/NR4A1/PRKCA/TGFBR1/TNF/VEGFA/ADAM17/PDPK1/PGF	11
BP	GO:0001553	luteinization	4/215	12/18870	7.55151e-06	0.000122408	6.62413e-05	INHBA/MMP2/NR5A1/PDGFRA	4
BP	GO:0010749	regulation of nitric oxide mediated signal transduction	4/215	12/18870	7.55151e-06	0.000122408	6.62413e-05	INS/PDE5A/VEGFA/EGFR	4
BP	GO:0003015	heart process	13/215	255/18870	7.65277e-06	0.000123586	6.6879e-05	EDNRA/EDNRB/FLNA/KCNH2/KCNQ1/MDM2/MYH7/PDE5A/THRA/THRB/TNF/SRC/PRKACA	13
BP	GO:0062012	regulation of small molecule metabolic process	15/215	337/18870	7.89541e-06	0.000127031	6.8743e-05	APOA1/DDB1/EGR1/IGF2/INS/NR4A3/RORA/SNCA/TNF/TP53/BMP2/SRC/SEC14L2/PRKACA/AKR1C3	15
BP	GO:0014910	regulation of smooth muscle cell migration	8/215	89/18870	7.97979e-06	0.000127913	6.92204e-05	ADAMTS1/MDM2/NR4A3/PDGFA/PDGFRB/PLAU/SRC/CYP1B1	8
BP	GO:0048011	neurotrophin TRK receptor signaling pathway	5/215	25/18870	8.08695e-06	0.000129152	6.98911e-05	NTRK1/RAF1/SORT1/SRC/PTPN11	5
BP	GO:0007088	regulation of mitotic nuclear division	9/215	118/18870	8.36308e-06	0.000133071	7.20118e-05	ATM/AURKA/AURKB/IGF2/INS/NEK2/PDGFRB/TNF/CDC25C	9
BP	GO:0034644	cellular response to UV	8/215	90/18870	8.67345e-06	0.000137408	7.43584e-05	AURKB/DDB1/MDM2/MMP2/POLH/TP53/XPA/MAPK14	8
BP	GO:0060443	mammary gland morphogenesis	6/215	43/18870	8.74925e-06	0.000137408	7.43584e-05	DDR1/EPHA2/ESR1/PGR/SRC/AR	6
BP	GO:0009314	response to radiation	17/215	428/18870	8.78483e-06	0.000137408	7.43584e-05	ATM/AURKB/BRCC3/DDB1/EGR1/HMGCR/IL12B/ITGB1/MDM2/MMP2/POLH/RAD51/TP53/XPA/CASP7/MAPK14/EGFR	17
BP	GO:0006694	steroid biosynthetic process	11/215	184/18870	8.79434e-06	0.000137408	7.43584e-05	APOA1/CYP3A4/EGR1/HMGCR/NR5A1/TNF/BMP2/AKR1B1/HSD17B1/SEC14L2/AKR1C3	11
BP	GO:0048771	tissue remodeling	11/215	184/18870	8.79434e-06	0.000137408	7.43584e-05	EDNRA/EPHA2/FLNA/IL12B/MDM2/MMP14/MMP2/PLG/PRKCA/TP53/SRC	11
BP	GO:2000117	negative regulation of cysteine-type endopeptidase activity	7/215	65/18870	8.98666e-06	0.000139907	7.57112e-05	HGF/LTF/RAF1/SNCA/TNF/VEGFA/SRC	7
BP	GO:0030098	lymphocyte differentiation	17/215	429/18870	9.05619e-06	0.000140485	7.60235e-05	ATM/EGR1/IL12B/INHBA/ITGB1/KLRC1/LCK/MMP14/MS4A1/NTRK1/RHOA/RORA/SMARCA2/SMARCA4/ST3GAL1/TP53/ADAM17	17
BP	GO:0140747	regulation of ncRNA transcription	8/215	92/18870	1.02143e-05	0.000157884	8.54393e-05	EGR1/ESR1/SMARCA4/TNF/TP53/BMP2/AR/EGFR	8
BP	GO:0030324	lung development	11/215	188/18870	1.07795e-05	0.000165327	8.94668e-05	LAMA1/MMP14/PDGFA/PDGFRA/THRA/THRB/TNF/VEGFA/BMP2/PGR/CYP1A2	11
BP	GO:0044000	movement in host	11/215	188/18870	1.07795e-05	0.000165327	8.94668e-05	ANPEP/CDK1/CXCL8/DDB1/EPHA2/HSPA1A/ITGB1/PPIA/SRC/DPP4/EGFR	11
BP	GO:0051918	negative regulation of fibrinolysis	4/215	13/18870	1.08104e-05	0.000165327	8.94668e-05	F2/PLAT/PLAU/PLG	4
BP	GO:0030518	intracellular steroid hormone receptor signaling pathway	9/215	122/18870	1.09695e-05	0.000167168	9.04635e-05	ESR1/ESR2/RHOA/SKP2/SMARCA4/PGR/NR3C2/SRC/AR	9
BP	GO:0070613	regulation of protein processing	7/215	67/18870	1.10116e-05	0.000167222	9.04923e-05	MDM2/MMP14/MYH9/PLAT/PLAU/SRC/PRKACA	7
BP	GO:0014706	striated muscle tissue development	13/215	264/18870	1.11011e-05	0.000167992	9.09093e-05	CDK1/EDNRA/HNRNPU/ITGB1/LMNA/MYH7/PDGFRA/PDGFRB/TGFBR1/VEGFA/BMP2/PIM1/MAPK14	13
BP	GO:0042180	cellular ketone metabolic process	12/215	226/18870	1.14623e-05	0.000172853	9.35398e-05	EDNRB/EGR1/GOT2/INS/NR4A3/SNCA/BMP2/AKR1C2/AKR1B1/HSD17B1/AKR1C3/AKR1C1	12
BP	GO:0042730	fibrinolysis	5/215	27/18870	1.20621e-05	0.000181267	9.80927e-05	F2/FGA/PLAT/PLAU/PLG	5
BP	GO:0030193	regulation of blood coagulation	7/215	68/18870	1.21576e-05	0.00018207	9.85273e-05	F2/FGA/PDGFA/PDGFRA/PLAT/PLAU/PLG	7
BP	GO:0051235	maintenance of location	15/215	350/18870	1.23786e-05	0.000184741	9.99727e-05	ABCA1/APOA1/F2/FLNA/HEXB/HK1/HNRNPU/HSPA5/LCK/NR5A1/SNCA/TNF/ALB/PDPK1/PRKACA	15
BP	GO:0035272	exocrine system development	6/215	46/18870	1.30656e-05	0.000193487	0.000104706	HGF/IGF2/LAMA1/PDGFA/TNF/EGFR	6
BP	GO:0071241	cellular response to inorganic substance	12/215	229/18870	1.30847e-05	0.000193487	0.000104706	CCNA2/CDK2/CHUK/FABP4/KCNH1/MAP1LC3A/RAD51/SNCA/HSD17B1/AKR1C3/EGFR/CYP1A2	12
BP	GO:0000075	cell cycle checkpoint signaling	11/215	192/18870	1.31435e-05	0.000193487	0.000104706	ATM/AURKB/BRCC3/CDK1/CDK2/MDM2/MRE11/RAD51/TP53/MAPK14/PTPN11	11
BP	GO:0030323	respiratory tube development	11/215	192/18870	1.31435e-05	0.000193487	0.000104706	LAMA1/MMP14/PDGFA/PDGFRA/THRA/THRB/TNF/VEGFA/BMP2/PGR/CYP1A2	11
BP	GO:0006690	icosanoid metabolic process	9/215	125/18870	1.33531e-05	0.000195906	0.000106015	TBXAS1/MAPKAPK2/AKR1C2/AKR1B1/GSTA1/AKR1C3/AKR1C1/CYP1A2/CYP1B1	9
BP	GO:0043627	response to estrogen	7/215	69/18870	1.34006e-05	0.000195939	0.000106033	ESR1/ESR2/MDM2/MMP14/MMP2/AR/CTNNA1	7
BP	GO:0006006	glucose metabolic process	11/215	193/18870	1.38005e-05	0.000201106	0.000108829	DDB1/HK1/IGF2/INS/KCNQ1/RORA/TNF/TP53/MAPK14/SRC/PRKACA	11
BP	GO:0071479	cellular response to ionizing radiation	7/215	70/18870	1.4747e-05	0.000213461	0.000115515	ATM/BRCC3/EGR1/MDM2/RAD51/TP53/MAPK14	7
BP	GO:1900046	regulation of hemostasis	7/215	70/18870	1.4747e-05	0.000213461	0.000115515	F2/FGA/PDGFA/PDGFRA/PLAT/PLAU/PLG	7
BP	GO:0043666	regulation of phosphoprotein phosphatase activity	6/215	47/18870	1.48364e-05	0.000214039	0.000115828	IKBKB/ITGA1/MGAT5/PDGFRB/TNF/GSK3B	6
BP	GO:0043123	positive regulation of canonical NF-kappaB signal transduction	11/215	196/18870	1.59455e-05	0.000229276	0.000124073	BIRC2/BRD4/CHUK/CUL1/FLNA/IKBKB/LTF/NEK6/RHOA/TNF/PPP5C	11
BP	GO:0090307	mitotic spindle assembly	7/215	71/18870	1.62032e-05	0.000231444	0.000125246	AURKB/FLNA/HNRNPU/HSPA1A/NEK2/RHOA/KIF11	7
BP	GO:1903317	regulation of protein maturation	7/215	71/18870	1.62032e-05	0.000231444	0.000125246	MDM2/MMP14/MYH9/PLAT/PLAU/SRC/PRKACA	7
BP	GO:0007369	gastrulation	11/215	197/18870	1.67221e-05	0.000238069	0.000128832	APOA1/EPHA2/HNF4A/INHBA/ITGB1/ITGB2/MMP14/MMP2/NR4A3/TP53/PRKACA	11
BP	GO:0031295	T cell costimulation	6/215	48/18870	1.67959e-05	0.000238336	0.000128976	KLRK1/LCK/SRC/PDPK1/DPP4/PTPN11	6
BP	GO:0007052	mitotic spindle organization	9/215	130/18870	1.83075e-05	0.000258937	0.000140124	AURKA/AURKB/FLNA/HNRNPU/HSPA1A/NEK2/NEK6/RHOA/KIF11	9
BP	GO:0051651	maintenance of location in cell	12/215	237/18870	1.84313e-05	0.000259839	0.000140612	F2/FLNA/HEXB/HK1/HNRNPU/HSPA5/LCK/NR5A1/SNCA/ALB/PDPK1/PRKACA	12
BP	GO:0010518	positive regulation of phospholipase activity	6/215	49/18870	1.8959e-05	0.000265548	0.000143702	EDNRA/ESR1/PDGFRA/PDGFRB/PDPK1/EGFR	6
BP	GO:0014911	positive regulation of smooth muscle cell migration	6/215	49/18870	1.8959e-05	0.000265548	0.000143702	ADAMTS1/MDM2/NR4A3/PDGFRB/SRC/CYP1B1	6
BP	GO:0010948	negative regulation of cell cycle process	14/215	320/18870	1.93028e-05	0.000269268	0.000145715	ATM/AURKB/BRCC3/CDK1/CDK2/INHBA/MDM2/MRE11/NAA10/NEK2/RAD51/TP53/MAPK14/PTPN11	14
BP	GO:0019079	viral genome replication	9/215	131/18870	1.94663e-05	0.000269268	0.000145715	CXCL8/DDB1/EEF1A1/HSPA8/LTF/NR5A2/PABPC1/PPIA/TNF	9
BP	GO:0050818	regulation of coagulation	7/215	73/18870	1.94734e-05	0.000269268	0.000145715	F2/FGA/PDGFA/PDGFRA/PLAT/PLAU/PLG	7
BP	GO:1904377	positive regulation of protein localization to cell periphery	7/215	73/18870	1.94734e-05	0.000269268	0.000145715	EPHA2/EPHA3/ITGB1/SNCA/TNF/PDPK1/EGFR	7
BP	GO:0030198	extracellular matrix organization	14/215	321/18870	1.99826e-05	0.000275429	0.000149049	ADAMTS1/DDR1/ITGB1/LAMA1/MMP14/MMP2/PDGFRA/PLG/TGFBR1/TNF/BMP2/DPP4/MMP13/CYP1B1	14
BP	GO:0030728	ovulation	4/215	15/18870	2.02716e-05	0.000277643	0.000150247	ADAMTS1/INHBA/MMP2/PGR	4
BP	GO:0061684	chaperone-mediated autophagy	4/215	15/18870	2.02716e-05	0.000277643	0.000150247	EEF1A1/EEF1A2/HSPA8/SNCA	4
BP	GO:0043062	extracellular structure organization	14/215	322/18870	2.06834e-05	0.00028239	0.000152816	ADAMTS1/DDR1/ITGB1/LAMA1/MMP14/MMP2/PDGFRA/PLG/TGFBR1/TNF/BMP2/DPP4/MMP13/CYP1B1	14
BP	GO:0007051	spindle organization	11/215	202/18870	2.11169e-05	0.000287402	0.000155528	AURKA/AURKB/DDB1/FLNA/HNRNPU/HSPA1A/MYH9/NEK2/NEK6/RHOA/KIF11	11
BP	GO:0043489	RNA stabilization	7/215	74/18870	2.1302e-05	0.000287715	0.000155697	HNRNPU/PABPC1/PARN/YBX1/YBX3/MAPKAPK2/MAPK14	7
BP	GO:0006693	prostaglandin metabolic process	6/215	50/18870	2.13411e-05	0.000287715	0.000155697	TBXAS1/AKR1C2/AKR1B1/GSTA1/AKR1C3/AKR1C1	6
BP	GO:0031294	lymphocyte costimulation	6/215	50/18870	2.13411e-05	0.000287715	0.000155697	KLRK1/LCK/SRC/PDPK1/DPP4/PTPN11	6
BP	GO:0045229	external encapsulating structure organization	14/215	323/18870	2.14058e-05	0.000287715	0.000155697	ADAMTS1/DDR1/ITGB1/LAMA1/MMP14/MMP2/PDGFRA/PLG/TGFBR1/TNF/BMP2/DPP4/MMP13/CYP1B1	14
BP	GO:0002274	myeloid leukocyte activation	12/215	241/18870	2.17566e-05	0.000291525	0.000157759	ATM/CXCL8/CXCR2/FCGR3A/HAVCR2/ITGB2/NR4A3/PLA2G2A/RORA/SNCA/TNF/PDPK1	12
BP	GO:0002027	regulation of heart rate	8/215	102/18870	2.18337e-05	0.000291656	0.00015783	EDNRA/EDNRB/KCNH2/KCNQ1/MDM2/MYH7/TNF/PRKACA	8
BP	GO:0061041	regulation of wound healing	9/215	133/18870	2.19719e-05	0.000292598	0.00015834	F2/FGA/ITGB1/PDGFA/PDGFRA/PLAT/PLAU/PLG/TNF	9
BP	GO:0006470	protein dephosphorylation	11/215	203/18870	2.21067e-05	0.00029349	0.000158823	IKBKB/ITGA1/MGAT5/PDGFRB/PPIA/TNF/DUSP6/PPP5C/PTPN11/GSK3B/PTPRA	11
BP	GO:0007623	circadian rhythm	11/215	204/18870	2.31364e-05	0.000306221	0.000165712	CDK1/DDB1/EGR1/HNF4A/HNRNPU/NTRK1/RORA/TNF/TP53/GSK3B/AHR	11
BP	GO:0050731	positive regulation of peptidyl-tyrosine phosphorylation	10/215	168/18870	2.34972e-05	0.000310049	0.000167784	EPHA4/HGF/IGF2/IL12B/TNF/TP53/VEGFA/ADAM17/SRC/PTPN11	10
BP	GO:0060047	heart contraction	12/215	243/18870	2.36071e-05	0.000310551	0.000168055	EDNRA/EDNRB/FLNA/KCNH2/KCNQ1/MDM2/MYH7/PDE5A/THRA/THRB/TNF/PRKACA	12
BP	GO:0006692	prostanoid metabolic process	6/215	51/18870	2.39585e-05	0.00031422	0.000170041	TBXAS1/AKR1C2/AKR1B1/GSTA1/AKR1C3/AKR1C1	6
BP	GO:0019218	regulation of steroid metabolic process	8/215	104/18870	2.51512e-05	0.000327875	0.00017743	APOA1/EGR1/NR5A1/RORA/TNF/BMP2/SEC14L2/AKR1C3	8
BP	GO:0033045	regulation of sister chromatid segregation	8/215	104/18870	2.51512e-05	0.000327875	0.00017743	ATM/AURKB/BCL7A/CDK1/HNRNPU/NEK6/SMARCA2/SMARCA4	8
BP	GO:0042267	natural killer cell mediated cytotoxicity	7/215	76/18870	2.53854e-05	0.000329934	0.000178544	FCGR3A/HAVCR2/HLA-A/IL12B/KLRC1/KLRK1/PRDX1	7
BP	GO:0042448	progesterone metabolic process	4/215	16/18870	2.67878e-05	0.000342515	0.000185353	EGR1/AKR1C2/AKR1C3/AKR1C1	4
BP	GO:0090336	positive regulation of brown fat cell differentiation	4/215	16/18870	2.67878e-05	0.000342515	0.000185353	HNRNPU/INS/PIM1/MAPK14	4
BP	GO:0043154	negative regulation of cysteine-type endopeptidase activity involved in apoptotic process	6/215	52/18870	2.68282e-05	0.000342515	0.000185353	HGF/RAF1/SNCA/TNF/VEGFA/SRC	6
BP	GO:0048009	insulin-like growth factor receptor signaling pathway	6/215	52/18870	2.68282e-05	0.000342515	0.000185353	IGF2/RAF1/SHC1/BMP2/PDPK1/AR	6
BP	GO:0060688	regulation of morphogenesis of a branching structure	6/215	52/18870	2.68282e-05	0.000342515	0.000185353	ESR1/HGF/PDGFA/TNF/VEGFA/AR	6
BP	GO:1904707	positive regulation of vascular associated smooth muscle cell proliferation	6/215	52/18870	2.68282e-05	0.000342515	0.000185353	ADAMTS1/MDM2/MMP2/NR4A3/TNF/SRC	6
BP	GO:0042742	defense response to bacterium	14/215	330/18870	2.71156e-05	0.000345165	0.000186787	EPHA2/F2/FGA/HAVCR2/HLA-A/IL12B/KLRK1/LTF/PLA2G2A/RNASE1/SHC1/TNF/CASP7/ADAM17	14
BP	GO:0035304	regulation of protein dephosphorylation	7/215	77/18870	2.76567e-05	0.000351021	0.000189956	IKBKB/ITGA1/MGAT5/PDGFRB/PPIA/TNF/GSK3B	7
BP	GO:0007435	salivary gland morphogenesis	5/215	32/18870	2.87256e-05	0.000362462	0.000196147	HGF/LAMA1/PDGFA/TNF/EGFR	5
BP	GO:1901889	negative regulation of cell junction assembly	5/215	32/18870	2.87256e-05	0.000362462	0.000196147	EPHA7/IKBKB/MMP14/TNF/SRC	5
BP	GO:0045444	fat cell differentiation	12/215	248/18870	2.88448e-05	0.000362908	0.000196389	FABP4/HNRNPU/INS/NR4A1/NR4A3/PDGFRA/RORA/SORT1/TNF/BMP2/PIM1/MAPK14	12
BP	GO:0032210	regulation of telomere maintenance via telomerase	6/215	53/18870	2.9968e-05	0.000375332	0.000203112	ATM/AURKB/HNRNPU/NEK2/PARN/SRC	6
BP	GO:0002703	regulation of leukocyte mediated immunity	12/215	249/18870	3.00058e-05	0.000375332	0.000203112	HAVCR2/HLA-A/IL12B/IL1R1/ITGB2/KLRC1/KLRK1/TNF/TNFSF13/PDPK1/WAS/AHR	12
BP	GO:0002262	myeloid cell homeostasis	10/215	173/18870	3.02325e-05	0.000376943	0.000203983	CXCR2/HSPA1A/HSPA9/INHBA/KCNQ1/PRDX1/THRA/VEGFA/MAPK14/ADAM17	10
BP	GO:0007059	chromosome segregation	16/215	424/18870	3.03087e-05	0.000376943	0.000203983	ATM/AURKA/AURKB/BCL7A/CDK1/DDB1/FLNA/HNRNPU/HSPA1A/MRE11/NEK2/NEK6/RHOA/SMARCA2/SMARCA4/KIF11	16
BP	GO:0071214	cellular response to abiotic stimulus	14/215	334/18870	3.09465e-05	0.000382676	0.000207086	ATM/AURKB/BRCC3/DDB1/EGR1/MDM2/MMP2/POLH/RAD51/TP53/XPA/YBX3/MAPK14/AKR1B1	14
BP	GO:0104004	cellular response to environmental stimulus	14/215	334/18870	3.09465e-05	0.000382676	0.000207086	ATM/AURKB/BRCC3/DDB1/EGR1/MDM2/MMP2/POLH/RAD51/TP53/XPA/YBX3/MAPK14/AKR1B1	14
BP	GO:0043467	regulation of generation of precursor metabolites and energy	9/215	139/18870	3.11961e-05	0.000384662	0.000208161	CDK1/IGF2/INS/RHOA/SNCA/TNF/TP53/GSK3B/PRKACA	9
BP	GO:0002228	natural killer cell mediated immunity	7/215	79/18870	3.27025e-05	0.000402092	0.000217593	FCGR3A/HAVCR2/HLA-A/IL12B/KLRC1/KLRK1/PRDX1	7
BP	GO:0001909	leukocyte mediated cytotoxicity	9/215	140/18870	3.30143e-05	0.000403632	0.000218426	F2/FCGR3A/HAVCR2/HLA-A/IL12B/KLRC1/KLRK1/PRDX1/HPRT1	9
BP	GO:0070555	response to interleukin-1	9/215	140/18870	3.30143e-05	0.000403632	0.000218426	CXCL8/EGR1/IKBKB/IL1R1/MMP2/PRKCA/RORA/SNCA/SRC	9
BP	GO:0050863	regulation of T cell activation	15/215	381/18870	3.32544e-05	0.000405423	0.000219395	HAVCR2/HLA-A/IGF2/IL12B/KLRK1/LCK/PDE5A/PLA2G2A/RHOA/SMARCA2/SMARCA4/SRC/PDPK1/DPP4/PTPN11	15
BP	GO:2000765	regulation of cytoplasmic translation	5/215	33/18870	3.35431e-05	0.000407794	0.000220678	HNRNPU/LIN28A/PABPC1/YBX1/YBX3	5
BP	GO:0060541	respiratory system development	11/215	214/18870	3.59403e-05	0.000435713	0.000235787	LAMA1/MMP14/PDGFA/PDGFRA/THRA/THRB/TNF/VEGFA/BMP2/PGR/CYP1A2	11
BP	GO:0090398	cellular senescence	8/215	110/18870	3.774e-05	0.000456254	0.000246902	ATM/CDK2/CDKN2A/LMNA/NEK6/TP53/YBX1/MAPK14	8
BP	GO:0007431	salivary gland development	5/215	34/18870	3.89639e-05	0.000469738	0.0002542	HGF/LAMA1/PDGFA/TNF/EGFR	5
BP	GO:0045927	positive regulation of growth	12/215	256/18870	3.93318e-05	0.000472855	0.000255886	CDK1/F2/IGF2/INS/MMP14/TGFBR1/VEGFA/YBX3/PIM1/MAPK14/ADAM17/EGFR	12
BP	GO:0001938	positive regulation of endothelial cell proliferation	8/215	111/18870	4.02781e-05	0.000481557	0.000260595	IGF2/NR4A1/PRKCA/TGFBR1/VEGFA/ADAM17/PDPK1/PGF	8
BP	GO:0030512	negative regulation of transforming growth factor beta receptor signaling pathway	8/215	111/18870	4.02781e-05	0.000481557	0.000260595	HSPA1A/HSPA5/HTRA1/TET1/TP53/BMP2/ADAM17/PDPK1	8
BP	GO:0070542	response to fatty acid	6/215	56/18870	4.11965e-05	0.00049118	0.000265803	TBXAS1/AKR1C2/PPP5C/SRC/AKR1C3/AKR1C1	6
BP	GO:0000079	regulation of cyclin-dependent protein serine/threonine kinase activity	7/215	82/18870	4.16708e-05	0.00049547	0.000268125	CCNA2/CCNH/CDKN2A/NR2F2/ADAM17/EGFR/CDC25C	7
BP	GO:0009636	response to toxic substance	12/215	258/18870	4.24199e-05	0.000502995	0.000272197	CDK1/CHUK/MDM2/PON1/PRDX1/TNF/ALB/PIM1/GSTA1/ADH5/AHR/CYP1B1	12
BP	GO:0051917	regulation of fibrinolysis	4/215	18/18870	4.42399e-05	0.000521717	0.000282328	F2/PLAT/PLAU/PLG	4
BP	GO:0071371	cellular response to gonadotropin stimulus	4/215	18/18870	4.42399e-05	0.000521717	0.000282328	CCNA2/EDNRA/INHBA/CYP1B1	4
BP	GO:1905475	regulation of protein localization to membrane	10/215	181/18870	4.44371e-05	0.000522619	0.000282816	EPHA2/EPHA3/INS/ITGB1/ITGB2/MMP14/TNF/PDPK1/AR/EGFR	10
BP	GO:0044773	mitotic DNA damage checkpoint signaling	7/215	83/18870	4.50737e-05	0.000528669	0.00028609	ATM/BRCC3/CDK1/CDK2/MDM2/MRE11/TP53	7
BP	GO:0016311	dephosphorylation	13/215	302/18870	4.53784e-05	0.000529753	0.000286677	IKBKB/ITGA1/MGAT5/PDGFRB/PPIA/TNF/BMP2/DUSP6/PPP5C/SRC/PTPN11/GSK3B/PTPRA	13
BP	GO:1901222	regulation of non-canonical NF-kappaB signal transduction	8/215	113/18870	4.57831e-05	0.000529753	0.000286677	BIRC2/HAVCR2/IL12B/PRDX1/RHOA/TNF/NR3C2/EGFR	8
BP	GO:0035296	regulation of tube diameter	9/215	146/18870	4.59184e-05	0.000529753	0.000286677	EDNRA/EDNRB/FGA/INS/ITGA1/MMP2/RHOA/TBXAS1/TNF	9
BP	GO:0051783	regulation of nuclear division	9/215	146/18870	4.59184e-05	0.000529753	0.000286677	ATM/AURKA/AURKB/IGF2/INS/NEK2/PDGFRB/TNF/CDC25C	9
BP	GO:0055123	digestive system development	9/215	146/18870	4.59184e-05	0.000529753	0.000286677	CCKBR/CXCL8/EDNRB/IGF2/KCNQ1/PDGFRA/TNF/SRC/EGFR	9
BP	GO:0097746	blood vessel diameter maintenance	9/215	146/18870	4.59184e-05	0.000529753	0.000286677	EDNRA/EDNRB/FGA/INS/ITGA1/MMP2/RHOA/TBXAS1/TNF	9
BP	GO:0001701	in utero embryonic development	15/215	392/18870	4.60229e-05	0.000529753	0.000286677	EDNRA/IGF2/ITGB1/MYH9/NEK2/NR2F2/PDGFRA/TET1/TGFBR1/TP53/VEGFA/YBX3/BMP2/AR/EGFR	15
BP	GO:0035150	regulation of tube size	9/215	147/18870	4.84365e-05	0.000553122	0.000299323	EDNRA/EDNRB/FGA/INS/ITGA1/MMP2/RHOA/TBXAS1/TNF	9
BP	GO:0062013	positive regulation of small molecule metabolic process	9/215	147/18870	4.84365e-05	0.000553122	0.000299323	APOA1/DDB1/IGF2/INS/NR4A3/SNCA/TNF/SRC/PRKACA	9
BP	GO:0071456	cellular response to hypoxia	9/215	147/18870	4.84365e-05	0.000553122	0.000299323	CCNA2/EGR1/EPHA4/LMNA/MDM2/RORA/TP53/VEGFA/SRC	9
BP	GO:0001523	retinoid metabolic process	7/215	84/18870	4.87012e-05	0.000554681	0.000300167	CYP3A4/AKR1B1/ADH5/AKR1C3/AKR1C1/CYP1A2/CYP1B1	7
BP	GO:0038061	non-canonical NF-kappaB signal transduction	9/215	148/18870	5.10703e-05	0.000580137	0.000313942	BIRC2/CHUK/HAVCR2/IL12B/PRDX1/RHOA/TNF/NR3C2/EGFR	9
BP	GO:0033559	unsaturated fatty acid metabolic process	8/215	115/18870	5.19018e-05	0.00058804	0.000318219	TBXAS1/AKR1C2/AKR1B1/GSTA1/AKR1C3/AKR1C1/CYP1A2/CYP1B1	8
BP	GO:0001906	cell killing	11/215	223/18870	5.22829e-05	0.000589375	0.000318942	F2/FCGR3A/HAVCR2/HLA-A/IL12B/KLRC1/KLRK1/LTF/PLA2G2A/PRDX1/HPRT1	11
BP	GO:0006289	nucleotide-excision repair	7/215	85/18870	5.25644e-05	0.000589375	0.000318942	BCL7A/DDB1/RPA1/SMARCA2/SMARCA4/TP53/XPA	7
BP	GO:0045069	regulation of viral genome replication	7/215	85/18870	5.25644e-05	0.000589375	0.000318942	CXCL8/DDB1/LTF/NR5A2/PABPC1/PPIA/TNF	7
BP	GO:1904029	regulation of cyclin-dependent protein kinase activity	7/215	85/18870	5.25644e-05	0.000589375	0.000318942	CCNA2/CCNH/CDKN2A/NR2F2/ADAM17/EGFR/CDC25C	7
BP	GO:0002687	positive regulation of leukocyte migration	9/215	149/18870	5.38239e-05	0.000601938	0.00032574	CXCL8/CXCR2/IL1R1/MMP14/RHOA/TNF/VEGFA/ADAM17/PGF	9
BP	GO:0034329	cell junction assembly	16/215	446/18870	5.54251e-05	0.000614755	0.000332676	EPHA2/EPHA3/EPHA7/GABRB2/IKBKB/MMP14/NTRK1/PRKCA/RHOA/SNCA/TNF/VEGFA/SRC/CTNNA1/PRKACA/PTPRA	16
BP	GO:0051222	positive regulation of protein transport	13/215	308/18870	5.54911e-05	0.000614755	0.000332676	CDK1/F2/FGA/FLNA/INS/ITGB2/MDM2/PPIA/TNF/MAPK14/SRC/GSK3B/PRKACA	13
BP	GO:0061298	retina vasculature development in camera-type eye	4/215	19/18870	5.55381e-05	0.000614755	0.000332676	LAMA1/PDGFRA/PDGFRB/CYP1B1	4
BP	GO:0071391	cellular response to estrogen stimulus	4/215	19/18870	5.55381e-05	0.000614755	0.000332676	ESR1/ESR2/MDM2/AR	4
BP	GO:0006941	striated muscle contraction	10/215	186/18870	5.59384e-05	0.000617606	0.000334218	ALDOA/CHUK/FLNA/KCNH2/KCNQ1/MYH7/NR4A1/PDE5A/TNF/PRKACA	10
BP	GO:0051348	negative regulation of transferase activity	11/215	225/18870	5.66766e-05	0.000622856	0.00033706	CDKN2A/EPHA1/HNRNPU/NR2F2/PPIA/SNCA/TP53/BMP2/SRC/PDPK1/GSK3B	11
BP	GO:0051092	positive regulation of NF-kappaB transcription factor activity	9/215	150/18870	5.67018e-05	0.000622856	0.00033706	CHUK/HSPA1A/IKBKB/INS/LTF/NTRK1/PPIA/TNF/AR	9
BP	GO:0042886	amide transport	14/215	354/18870	5.81317e-05	0.000636947	0.000344685	ABCA1/EPHA5/F2/FGA/HNF4A/INS/ITGB1/PSAP/RAF1/SNCA/TNF/CA2/PTPN11/PRKACA	14
BP	GO:0032200	telomere organization	10/215	187/18870	5.85197e-05	0.000639579	0.000346109	ATM/AURKB/H4C1/HNRNPU/MRE11/NEK2/PARN/RAD51/RPA1/SRC	10
BP	GO:0010863	positive regulation of phospholipase C activity	5/215	37/18870	5.93668e-05	0.000643725	0.000348353	EDNRA/ESR1/PDGFRA/PDGFRB/EGFR	5
BP	GO:0044319	wound healing, spreading of cells	5/215	37/18870	5.93668e-05	0.000643725	0.000348353	DDR1/FLNA/ITGB1/RHOA/ADAM17	5
BP	GO:0090505	epiboly involved in wound healing	5/215	37/18870	5.93668e-05	0.000643725	0.000348353	DDR1/FLNA/ITGB1/RHOA/ADAM17	5
BP	GO:0006631	fatty acid metabolic process	15/215	401/18870	5.9494e-05	0.000643725	0.000348353	ACACA/CYP3A4/INS/NR4A3/SNCA/TBXAS1/AKR1C2/MAPK14/AKR1B1/GSTA1/ADH5/AKR1C3/AKR1C1/CYP1A2/CYP1B1	15
BP	GO:0016101	diterpenoid metabolic process	7/215	87/18870	6.10451e-05	0.000654027	0.000353928	CYP3A4/AKR1B1/ADH5/AKR1C3/AKR1C1/CYP1A2/CYP1B1	7
BP	GO:0044774	mitotic DNA integrity checkpoint signaling	7/215	87/18870	6.10451e-05	0.000654027	0.000353928	ATM/BRCC3/CDK1/CDK2/MDM2/MRE11/TP53	7
BP	GO:1902369	negative regulation of RNA catabolic process	7/215	87/18870	6.10451e-05	0.000654027	0.000353928	HNRNPU/PABPC1/PARN/YBX1/YBX3/MAPKAPK2/MAPK14	7
BP	GO:0002011	morphogenesis of an epithelial sheet	6/215	60/18870	6.11629e-05	0.000654027	0.000353928	DDR1/FLNA/ITGB1/LAMA1/RHOA/ADAM17	6
BP	GO:0002706	regulation of lymphocyte mediated immunity	10/215	188/18870	6.12017e-05	0.000654027	0.000353928	HAVCR2/HLA-A/IL12B/IL1R1/KLRC1/KLRK1/TNF/TNFSF13/WAS/AHR	10
BP	GO:0050830	defense response to Gram-positive bacterium	8/215	118/18870	6.2347e-05	0.000664625	0.000359663	EPHA2/HAVCR2/HLA-A/KLRK1/PLA2G2A/RNASE1/TNF/ADAM17	8
BP	GO:0003018	vascular process in circulatory system	12/215	269/18870	6.34467e-05	0.000674686	0.000365108	CXCR2/EDNRA/EDNRB/FGA/INS/ITGA1/MMP2/RHOA/TBXAS1/TNF/VEGFA/SRC	12
BP	GO:0042770	signal transduction in response to DNA damage	10/215	189/18870	6.39877e-05	0.000678771	0.000367318	ATM/BRCC3/CDK1/CDK2/MDM2/MRE11/RAD51/TP53/MAPK14/PTPN11	10
BP	GO:0003012	muscle system process	16/215	452/18870	6.48766e-05	0.000686519	0.000371511	ALDOA/CHUK/EDNRA/EDNRB/FLNA/KCNH2/KCNQ1/LMNA/MYH7/NR4A1/NR4A3/PDE5A/PRKCA/RHOA/TNF/PRKACA	16
BP	GO:0002699	positive regulation of immune effector process	12/215	270/18870	6.57419e-05	0.000693978	0.000375548	HK1/HLA-A/IL12B/IL1R1/ITGB2/KLRC1/KLRK1/NR4A3/TNF/TNFSF13/MAPKAPK2/PDPK1	12
BP	GO:0030183	B cell differentiation	9/215	153/18870	6.61258e-05	0.000696332	0.000376821	ATM/INHBA/ITGB1/MMP14/MS4A1/NTRK1/ST3GAL1/TP53/ADAM17	9
BP	GO:0034113	heterotypic cell-cell adhesion	6/215	61/18870	6.71967e-05	0.000702481	0.000380149	APOA1/FGA/ITGB1/ITGB2/LCK/TNF	6
BP	GO:1903078	positive regulation of protein localization to plasma membrane	6/215	61/18870	6.71967e-05	0.000702481	0.000380149	EPHA2/EPHA3/ITGB1/TNF/PDPK1/EGFR	6
BP	GO:1904356	regulation of telomere maintenance via telomere lengthening	6/215	61/18870	6.71967e-05	0.000702481	0.000380149	ATM/AURKB/HNRNPU/NEK2/PARN/SRC	6
BP	GO:0071392	cellular response to estradiol stimulus	5/215	38/18870	6.77324e-05	0.000704677	0.000381337	CCNA2/ESR1/ESR2/MMP2/EGFR	5
BP	GO:0090504	epiboly	5/215	38/18870	6.77324e-05	0.000704677	0.000381337	DDR1/FLNA/ITGB1/RHOA/ADAM17	5
BP	GO:0032515	negative regulation of phosphoprotein phosphatase activity	4/215	20/18870	6.88047e-05	0.000710708	0.000384601	IKBKB/MGAT5/TNF/GSK3B	4
BP	GO:0060749	mammary gland alveolus development	4/215	20/18870	6.88047e-05	0.000710708	0.000384601	DDR1/ESR1/VEGFA/AR	4
BP	GO:0061377	mammary gland lobule development	4/215	20/18870	6.88047e-05	0.000710708	0.000384601	DDR1/ESR1/VEGFA/AR	4
BP	GO:0002685	regulation of leukocyte migration	11/215	230/18870	6.90724e-05	0.000711775	0.000385178	CXCL8/CXCR2/IL1R1/KLRK1/MMP14/RHOA/TNF/VEGFA/ADAM17/DPP4/PGF	11
BP	GO:0022617	extracellular matrix disassembly	6/215	62/18870	7.36962e-05	0.000755823	0.000409015	DDR1/MMP14/MMP2/PLG/DPP4/MMP13	6
BP	GO:0046824	positive regulation of nucleocytoplasmic transport	6/215	62/18870	7.36962e-05	0.000755823	0.000409015	CDK1/FLNA/MDM2/MAPK14/GSK3B/PRKACA	6
BP	GO:0009416	response to light stimulus	13/215	318/18870	7.67262e-05	0.000780234	0.000422225	AURKB/DDB1/HMGCR/IL12B/ITGB1/MDM2/MMP2/POLH/TP53/XPA/CASP7/MAPK14/EGFR	13
BP	GO:0000723	telomere maintenance	9/215	156/18870	7.68356e-05	0.000780234	0.000422225	ATM/AURKB/HNRNPU/MRE11/NEK2/PARN/RAD51/RPA1/SRC	9
BP	GO:0038179	neurotrophin signaling pathway	5/215	39/18870	7.69778e-05	0.000780234	0.000422225	NTRK1/RAF1/SORT1/SRC/PTPN11	5
BP	GO:0043550	regulation of lipid kinase activity	5/215	39/18870	7.69778e-05	0.000780234	0.000422225	EEF1A1/EEF1A2/F2/PDGFRA/PDGFRB	5
BP	GO:1900274	regulation of phospholipase C activity	5/215	39/18870	7.69778e-05	0.000780234	0.000422225	EDNRA/ESR1/PDGFRA/PDGFRB/EGFR	5
BP	GO:0097193	intrinsic apoptotic signaling pathway	13/215	319/18870	7.91938e-05	0.000800819	0.000433365	ATM/CUL1/EPHA2/HSPA1A/INS/LCK/MDM2/PPIA/TNF/TP53/YBX3/SRC/CYP1B1	13
BP	GO:0051893	regulation of focal adhesion assembly	6/215	63/18870	8.06873e-05	0.000812127	0.000439484	EPHA3/MMP14/RHOA/VEGFA/SRC/PTPRA	6
BP	GO:0090109	regulation of cell-substrate junction assembly	6/215	63/18870	8.06873e-05	0.000812127	0.000439484	EPHA3/MMP14/RHOA/VEGFA/SRC/PTPRA	6
BP	GO:2000116	regulation of cysteine-type endopeptidase activity	10/215	195/18870	8.3074e-05	0.00083421	0.000451434	BIRC2/EPHA7/HGF/LCK/LTF/RAF1/SNCA/TNF/VEGFA/SRC	10
BP	GO:0071482	cellular response to light stimulus	8/215	123/18870	8.36176e-05	0.000836798	0.000452835	AURKB/DDB1/MDM2/MMP2/POLH/TP53/XPA/MAPK14	8
BP	GO:0002573	myeloid leukocyte differentiation	11/215	235/18870	8.3724e-05	0.000836798	0.000452835	EPHA2/IL12B/INHBA/LTF/MYH9/PRKCA/TNF/VEGFA/BMP2/MAPK14/SRC	11
BP	GO:1901988	negative regulation of cell cycle phase transition	12/215	277/18870	8.39118e-05	0.000836798	0.000452835	ATM/AURKB/BRCC3/CDK1/CDK2/INHBA/MDM2/MRE11/RAD51/TP53/MAPK14/PTPN11	12
BP	GO:0060445	branching involved in salivary gland morphogenesis	4/215	21/18870	8.42376e-05	0.000837171	0.000453037	HGF/LAMA1/PDGFA/TNF	4
BP	GO:0031348	negative regulation of defense response	13/215	321/18870	8.43361e-05	0.000837171	0.000453037	APOA1/AURKB/HAVCR2/HGF/HLA-A/HSPA8/IL12B/INS/KLRC1/RORA/MAPK14/SRC/AHR	13
BP	GO:0036294	cellular response to decreased oxygen levels	9/215	158/18870	8.47568e-05	0.000839422	0.000454255	CCNA2/EGR1/EPHA4/LMNA/MDM2/RORA/TP53/VEGFA/SRC	9
BP	GO:0051402	neuron apoptotic process	12/215	278/18870	8.68314e-05	0.000858005	0.000464311	ATM/EGR1/EPHA7/ITGA1/NTRK1/RHOA/SET/SNCA/THRB/TNF/TP53/CASP7	12
BP	GO:0008210	estrogen metabolic process	5/215	40/18870	8.71649e-05	0.000859339	0.000465033	CYP3A4/PDGFRA/HSD17B1/CYP1A2/CYP1B1	5
BP	GO:0009306	protein secretion	14/215	368/18870	8.78928e-05	0.000864545	0.00046785	ABCA1/EDNRB/EPHA5/F2/FGA/HMGCR/HNF4A/IL12B/INS/PPIA/RAF1/TNF/PTPN11/PRKACA	14
BP	GO:0001885	endothelial cell development	6/215	64/18870	8.81967e-05	0.000865568	0.000468404	EDNRA/EDNRB/IKBKB/TNF/VEGFA/MET	6
BP	GO:0035592	establishment of protein localization to extracellular region	14/215	369/18870	9.04525e-05	0.000885697	0.000479297	ABCA1/EDNRB/EPHA5/F2/FGA/HMGCR/HNF4A/IL12B/INS/PPIA/RAF1/TNF/PTPN11/PRKACA	14
BP	GO:1904951	positive regulation of establishment of protein localization	13/215	324/18870	9.25917e-05	0.000904598	0.000489525	CDK1/F2/FGA/FLNA/INS/ITGB2/MDM2/PPIA/TNF/MAPK14/SRC/GSK3B/PRKACA	13
BP	GO:0055006	cardiac cell development	7/215	93/18870	9.34313e-05	0.000910745	0.000492851	CDK1/HNRNPU/INHBA/LMNA/PDGFRA/PDGFRB/VEGFA	7
BP	GO:0006805	xenobiotic metabolic process	8/215	125/18870	9.3661e-05	0.000910932	0.000492953	CYP3A4/HNF4A/RORA/GSTA1/AKR1C1/AHR/CYP1A2/CYP1B1	8
BP	GO:0048255	mRNA stabilization	6/215	65/18870	9.6252e-05	0.000931943	0.000504323	HNRNPU/PABPC1/YBX1/YBX3/MAPKAPK2/MAPK14	6
BP	GO:1905330	regulation of morphogenesis of an epithelium	6/215	65/18870	9.6252e-05	0.000931943	0.000504323	ESR1/HGF/PDGFA/TNF/VEGFA/AR	6
BP	GO:0031952	regulation of protein autophosphorylation	5/215	41/18870	9.83578e-05	0.000950206	0.000514206	EPHA7/INS/MRE11/PDGFA/VEGFA	5
BP	GO:0051781	positive regulation of cell division	7/215	94/18870	9.99849e-05	0.000963774	0.000521548	AURKB/IGF2/PDGFA/RHOA/VEGFA/YBX1/PGF	7
BP	GO:0072111	cell proliferation involved in kidney development	4/215	22/18870	0.000102041	0.000979234	0.000529914	EGR1/LIN28A/PDGFRB/BMP2	4
BP	GO:2000810	regulation of bicellular tight junction assembly	4/215	22/18870	0.000102041	0.000979234	0.000529914	EPHA2/IKBKB/TNF/PRKACA	4
BP	GO:0034605	cellular response to heat	6/215	66/18870	0.000104882	0.00100205	0.00054226	ATM/HSPA1A/HSPA6/MAPKAPK2/GSK3B/PRKACA	6
BP	GO:0061180	mammary gland epithelium development	6/215	66/18870	0.000104882	0.00100205	0.00054226	DDR1/EPHA2/ESR1/PGR/SRC/AR	6
BP	GO:0044409	entry into host	9/215	163/18870	0.000107612	0.00102587	0.000555151	ANPEP/CDK1/CXCL8/EPHA2/HSPA1A/ITGB1/SRC/DPP4/EGFR	9
BP	GO:0010951	negative regulation of endopeptidase activity	8/215	128/18870	0.000110585	0.00104764	0.000566935	AHSG/HGF/LTF/RAF1/SNCA/TNF/VEGFA/SRC	8
BP	GO:0031623	receptor internalization	8/215	128/18870	0.000110585	0.00104764	0.000566935	CXCL8/CXCR1/CXCR2/ITGB1/ITGB2/RALA/SNCA/VEGFA	8
BP	GO:0042119	neutrophil activation	5/215	42/18870	0.000110622	0.00104764	0.000566935	CXCL8/CXCR2/ITGB2/PLA2G2A/TNF	5
BP	GO:0071692	protein localization to extracellular region	14/215	377/18870	0.000113375	0.00107137	0.000579774	ABCA1/EDNRB/EPHA5/F2/FGA/HMGCR/HNF4A/IL12B/INS/PPIA/RAF1/TNF/PTPN11/PRKACA	14
BP	GO:1990266	neutrophil migration	8/215	129/18870	0.000116759	0.00110094	0.000595776	CXCL8/CXCR1/CXCR2/IL1R1/ITGA1/ITGB2/PPIA/DPP4	8
BP	GO:0010721	negative regulation of cell development	12/215	287/18870	0.000117292	0.00110356	0.000597195	EDNRB/EPHA7/F2/HSPA9/INHBA/LIN28A/LTF/TNF/TP53/VEGFA/CTNNA1/GSK3B	12
BP	GO:0032970	regulation of actin filament-based process	14/215	379/18870	0.000119838	0.00112507	0.000608836	APOA1/EPHA1/EPHA3/EPHA5/FLNA/MYH9/PDGFA/PDGFRA/PDGFRB/RALA/RHOA/TGFBR1/MET/WAS	14
BP	GO:0016485	protein processing	11/215	245/18870	0.000121136	0.00113279	0.000613012	FGA/MDM2/MMP14/MYH9/PLAT/PLAU/CASP7/ADAM17/SRC/DPP4/PRKACA	11
BP	GO:0052548	regulation of endopeptidase activity	12/215	288/18870	0.000121183	0.00113279	0.000613012	AHSG/BIRC2/EPHA4/EPHA7/HGF/LCK/LTF/RAF1/SNCA/TNF/VEGFA/SRC	12
BP	GO:0002223	stimulatory C-type lectin receptor signaling pathway	4/215	23/18870	0.000122425	0.00113703	0.000615306	IKBKB/KLRC1/KLRK1/SRC	4
BP	GO:1990840	response to lectin	4/215	23/18870	0.000122425	0.00113703	0.000615306	IKBKB/KLRC1/KLRK1/SRC	4
BP	GO:1990858	cellular response to lectin	4/215	23/18870	0.000122425	0.00113703	0.000615306	IKBKB/KLRC1/KLRK1/SRC	4
BP	GO:0150116	regulation of cell-substrate junction organization	6/215	68/18870	0.000123981	0.00114902	0.000621794	EPHA3/MMP14/RHOA/VEGFA/SRC/PTPRA	6
BP	GO:0048863	stem cell differentiation	11/215	246/18870	0.000125559	0.00116116	0.000628362	EDNRA/EDNRB/ESR1/HNRNPU/HSPA9/ITGB1/LIN28A/PDGFRA/TP53/MAPK14/GSK3B	11
BP	GO:0072659	protein localization to plasma membrane	12/215	290/18870	0.0001293	0.00118746	0.000642595	EPHA2/EPHA3/FLNA/IKBKB/INS/ITGB1/MMP14/SEC16A/TNF/PDPK1/AR/EGFR	12
BP	GO:0051983	regulation of chromosome segregation	8/215	131/18870	0.000129962	0.00118746	0.000642595	ATM/AURKB/BCL7A/CDK1/HNRNPU/NEK6/SMARCA2/SMARCA4	8
BP	GO:0055007	cardiac muscle cell differentiation	8/215	131/18870	0.000129962	0.00118746	0.000642595	CDK1/HNRNPU/ITGB1/LMNA/PDGFRA/PDGFRB/VEGFA/BMP2	8
BP	GO:0006721	terpenoid metabolic process	7/215	98/18870	0.00013005	0.00118746	0.000642595	CYP3A4/AKR1B1/ADH5/AKR1C3/AKR1C1/CYP1A2/CYP1B1	7
BP	GO:0048661	positive regulation of smooth muscle cell proliferation	7/215	98/18870	0.00013005	0.00118746	0.000642595	ADAMTS1/MDM2/MMP2/NR4A3/PDGFRB/TNF/SRC	7
BP	GO:1901992	positive regulation of mitotic cell cycle phase transition	7/215	98/18870	0.00013005	0.00118746	0.000642595	ADAMTS1/BRD4/CDK1/MDM2/ADAM17/EGFR/CDC25C	7
BP	GO:0032869	cellular response to insulin stimulus	10/215	206/18870	0.000130713	0.001191	0.000644514	AHSG/IGF2/INS/RAF1/SHC1/SRC/PDPK1/PTPN11/GSK3B/PTPRA	10
BP	GO:1901224	positive regulation of non-canonical NF-kappaB signal transduction	6/215	69/18870	0.000134513	0.00122305	0.000661856	HAVCR2/IL12B/RHOA/TNF/NR3C2/EGFR	6
BP	GO:0032956	regulation of actin cytoskeleton organization	13/215	337/18870	0.000136977	0.00124285	0.00067257	APOA1/EPHA1/EPHA3/EPHA5/FLNA/PDGFA/PDGFRA/PDGFRB/RALA/RHOA/TGFBR1/MET/WAS	13
BP	GO:0046620	regulation of organ growth	7/215	99/18870	0.000138609	0.00125269	0.000677895	CDK1/IGF2/TGFBR1/YBX3/PIM1/MAPK14/DUSP6	7
BP	GO:0045840	positive regulation of mitotic nuclear division	5/215	44/18870	0.000138641	0.00125269	0.000677895	AURKA/IGF2/INS/PDGFRB/TNF	5
BP	GO:0023061	signal release	16/215	484/18870	0.000143292	0.00129202	0.000699177	ABCA1/CCKAR/EDNRB/EPHA5/F2/FGA/HNF4A/INHBA/INS/KCNQ1/NR4A1/RAF1/SNCA/TNF/PTPN11/PRKACA	16
BP	GO:0006720	isoprenoid metabolic process	8/215	133/18870	0.000144375	0.00129521	0.000700905	CYP3A4/HMGCR/AKR1B1/ADH5/AKR1C3/AKR1C1/CYP1A2/CYP1B1	8
BP	GO:0030879	mammary gland development	8/215	133/18870	0.000144375	0.00129521	0.000700905	DDR1/EPHA2/ESR1/NME1/VEGFA/PGR/SRC/AR	8
BP	GO:0010923	negative regulation of phosphatase activity	4/215	24/18870	0.000145604	0.00129521	0.000700905	IKBKB/MGAT5/TNF/GSK3B	4
BP	GO:0034114	regulation of heterotypic cell-cell adhesion	4/215	24/18870	0.000145604	0.00129521	0.000700905	APOA1/FGA/LCK/TNF	4
BP	GO:0034138	toll-like receptor 3 signaling pathway	4/215	24/18870	0.000145604	0.00129521	0.000700905	HAVCR2/IKBKB/TNF/SRC	4
BP	GO:0046628	positive regulation of insulin receptor signaling pathway	4/215	24/18870	0.000145604	0.00129521	0.000700905	IGF2/INS/SRC/PTPN11	4
BP	GO:0006081	cellular aldehyde metabolic process	6/215	70/18870	0.000145741	0.00129521	0.000700905	EDNRB/BMP2/ADH5/AKR1C3/AKR1C1/CYP1B1	6
BP	GO:0042632	cholesterol homeostasis	7/215	100/18870	0.00014762	0.00130922	0.000708489	ABCA1/APOA1/FABP4/HNF4A/NR5A2/RORA/AKR1C1	7
BP	GO:0048565	digestive tract development	8/215	134/18870	0.000152061	0.00134585	0.000728307	CCKBR/CXCL8/EDNRB/KCNQ1/PDGFRA/TNF/SRC/EGFR	8
BP	GO:0031400	negative regulation of protein modification process	15/215	437/18870	0.000154159	0.00136163	0.000736849	CDKN2A/EPHA1/HGF/HSPA1A/IKBKB/MGAT5/NR2F2/PPIA/SET/SNCA/TNF/BMP2/DUSP6/PDPK1/GSK3B	15
BP	GO:0010907	positive regulation of glucose metabolic process	5/215	45/18870	0.000154537	0.00136191	0.000736998	DDB1/IGF2/INS/SRC/PRKACA	5
BP	GO:0048660	regulation of smooth muscle cell proliferation	9/215	171/18870	0.000154819	0.00136191	0.000736998	ADAMTS1/IL12B/MDM2/MMP2/NR4A3/PDGFRB/TNF/BMP2/SRC	9
BP	GO:0055092	sterol homeostasis	7/215	101/18870	0.0001571	0.00137917	0.00074634	ABCA1/APOA1/FABP4/HNF4A/NR5A2/RORA/AKR1C1	7
BP	GO:0051409	response to nitrosative stress	3/215	10/18870	0.000164998	0.00143396	0.00077599	ATM/DUSP6/ADH5	3
BP	GO:0061418	regulation of transcription from RNA polymerase II promoter in response to hypoxia	3/215	10/18870	0.000164998	0.00143396	0.00077599	EGR1/TP53/VEGFA	3
BP	GO:0071803	positive regulation of podosome assembly	3/215	10/18870	0.000164998	0.00143396	0.00077599	RHOA/TNF/SRC	3
BP	GO:1901856	negative regulation of cellular respiration	3/215	10/18870	0.000164998	0.00143396	0.00077599	RHOA/SNCA/TNF	3
BP	GO:1903799	negative regulation of miRNA processing	3/215	10/18870	0.000164998	0.00143396	0.00077599	LIN28A/LIN28B/TP53	3
BP	GO:0098781	ncRNA transcription	8/215	136/18870	0.000168445	0.00146047	0.000790335	EGR1/ESR1/SMARCA4/TNF/TP53/BMP2/AR/EGFR	8
BP	GO:0007264	small GTPase mediated signal transduction	16/215	491/18870	0.000168723	0.00146047	0.000790335	ABCA1/APOA1/ARFGEF2/CCNA2/CDK2/CDKN2A/CHUK/ITGB1/NTRK1/RAF1/RALA/RHOA/TP53/SRC/MET/WAS	16
BP	GO:0070527	platelet aggregation	6/215	72/18870	0.000170419	0.0014722	0.000796683	FGA/FLNA/MYH9/PDGFRA/PPIA/PRKCA	6
BP	GO:0032768	regulation of monooxygenase activity	5/215	46/18870	0.00017179	0.00147528	0.000798351	GLA/INS/SNCA/TNF/EGFR	5
BP	GO:0051972	regulation of telomerase activity	5/215	46/18870	0.00017179	0.00147528	0.000798351	AURKB/NEK2/PARN/TP53/SRC	5
BP	GO:0090335	regulation of brown fat cell differentiation	4/215	25/18870	0.000171798	0.00147528	0.000798351	HNRNPU/INS/PIM1/MAPK14	4
BP	GO:0071453	cellular response to oxygen levels	9/215	174/18870	0.000176484	0.00150961	0.00081693	CCNA2/EGR1/EPHA4/LMNA/MDM2/RORA/TP53/VEGFA/SRC	9
BP	GO:0007266	Rho protein signal transduction	8/215	137/18870	0.000177167	0.00150961	0.00081693	ABCA1/APOA1/CHUK/ITGB1/RAF1/RHOA/MET/WAS	8
BP	GO:0010466	negative regulation of peptidase activity	8/215	137/18870	0.000177167	0.00150961	0.00081693	AHSG/HGF/LTF/RAF1/SNCA/TNF/VEGFA/SRC	8
BP	GO:0010906	regulation of glucose metabolic process	7/215	103/18870	0.00017754	0.00150961	0.00081693	DDB1/IGF2/INS/RORA/TP53/SRC/PRKACA	7
BP	GO:1901655	cellular response to ketone	7/215	103/18870	0.00017754	0.00150961	0.00081693	ACACA/AKR1C2/SRC/AR/AKR1C3/AHR/CYP1B1	7
BP	GO:0002366	leukocyte activation involved in immune response	12/215	301/18870	0.000182793	0.00155123	0.000839453	FCGR3A/HAVCR2/IL12B/ITGAL/ITGB2/NR4A3/RORA/ST3GAL1/TNF/TNFSF13/TP53/PDPK1	12
BP	GO:0048659	smooth muscle cell proliferation	9/215	175/18870	0.000184244	0.00155744	0.000842809	ADAMTS1/IL12B/MDM2/MMP2/NR4A3/PDGFRB/TNF/BMP2/SRC	9
BP	GO:0055088	lipid homeostasis	9/215	175/18870	0.000184244	0.00155744	0.000842809	ABCA1/ACACA/APOA1/FABP4/HNF4A/INS/NR5A2/RORA/AKR1C1	9
BP	GO:0032204	regulation of telomere maintenance	7/215	104/18870	0.000188537	0.00158753	0.000859093	ATM/AURKB/HNRNPU/MRE11/NEK2/PARN/SRC	7
BP	GO:1905477	positive regulation of protein localization to membrane	7/215	104/18870	0.000188537	0.00158753	0.000859093	EPHA2/EPHA3/ITGB1/ITGB2/TNF/PDPK1/EGFR	7
BP	GO:0050919	negative chemotaxis	5/215	47/18870	0.000190475	0.00160073	0.000866238	APOA1/EPHA7/PDGFA/RHOA/DPP4	5
BP	GO:0044706	multi-multicellular organism process	10/215	216/18870	0.000192317	0.00161308	0.000872919	DDR1/ESR1/HAVCR2/HEXB/MMP2/NR2F2/VEGFA/STS/PGR/AR	10
BP	GO:0031954	positive regulation of protein autophosphorylation	4/215	26/18870	0.00020123	0.00167808	0.000908098	INS/MRE11/PDGFA/VEGFA	4
BP	GO:0090218	positive regulation of lipid kinase activity	4/215	26/18870	0.00020123	0.00167808	0.000908098	EEF1A2/F2/PDGFRA/PDGFRB	4
BP	GO:1900078	positive regulation of cellular response to insulin stimulus	4/215	26/18870	0.00020123	0.00167808	0.000908098	IGF2/INS/SRC/PTPN11	4
BP	GO:0006936	muscle contraction	13/215	351/18870	0.000204223	0.00169976	0.000919829	ALDOA/CHUK/EDNRA/EDNRB/FLNA/KCNH2/KCNQ1/MYH7/NR4A1/PDE5A/RHOA/TNF/PRKACA	13
BP	GO:0034101	erythrocyte homeostasis	8/215	140/18870	0.000205587	0.00170783	0.000924196	HSPA1A/HSPA9/INHBA/KCNQ1/PRDX1/THRA/VEGFA/MAPK14	8
BP	GO:0002263	cell activation involved in immune response	12/215	305/18870	0.000206453	0.00171174	0.000926313	FCGR3A/HAVCR2/IL12B/ITGAL/ITGB2/NR4A3/RORA/ST3GAL1/TNF/TNFSF13/TP53/PDPK1	12
BP	GO:0071695	anatomical structure maturation	11/215	261/18870	0.000210377	0.00174004	0.000941626	AURKA/EDNRA/EDNRB/LTF/MMP2/RHOA/VEGFA/BMP2/PGR/AKR1B1/PRKACA	11
BP	GO:0006953	acute-phase response	5/215	48/18870	0.00021067	0.00174004	0.000941626	AHSG/EDNRB/F2/INS/TNF	5
BP	GO:0030316	osteoclast differentiation	7/215	106/18870	0.000212183	0.00174587	0.000944782	EPHA2/IL12B/LTF/TNF/BMP2/MAPK14/SRC	7
BP	GO:0032526	response to retinoic acid	7/215	106/18870	0.000212183	0.00174587	0.000944782	ABCA1/ATM/EPHA3/MMP2/RXRA/TNF/GSK3B	7
BP	GO:0061077	chaperone-mediated protein folding	6/215	75/18870	0.000213505	0.00175009	0.000947066	HSPA14/HSPA1A/HSPA5/HSPA6/HSPA8/HSPA9	6
BP	GO:1902373	negative regulation of mRNA catabolic process	6/215	75/18870	0.000213505	0.00175009	0.000947066	HNRNPU/PABPC1/YBX1/YBX3/MAPKAPK2/MAPK14	6
BP	GO:1990778	protein localization to cell periphery	13/215	353/18870	0.000215828	0.00176266	0.000953866	EPHA2/EPHA3/FLNA/IKBKB/INS/ITGB1/MMP14/SEC16A/SNCA/TNF/PDPK1/AR/EGFR	13
BP	GO:1904064	positive regulation of cation transmembrane transport	8/215	141/18870	0.000215852	0.00176266	0.000953866	EDNRA/F2/FLNA/KCNH2/KCNQ1/MS4A1/SNCA/PDPK1	8
BP	GO:0015833	peptide transport	11/215	262/18870	0.000217439	0.00177227	0.000959069	ABCA1/EPHA5/F2/FGA/HNF4A/INS/RAF1/TNF/CA2/PTPN11/PRKACA	11
BP	GO:0046651	lymphocyte proliferation	12/215	307/18870	0.000219232	0.00178353	0.000965158	ATM/FCGR3A/HAVCR2/HLA-A/IGF2/IL12B/MS4A1/PDE5A/PLA2G2A/TP53/AHR/HPRT1	12
BP	GO:0007517	muscle organ development	13/215	354/18870	0.00022184	0.00179642	0.000972135	EDNRA/EGR1/IGF2/ITGB1/MYH7/NR2F2/NR4A1/RHOA/TGFBR1/YBX3/BMP2/MAPK14/HSD17B1	13
BP	GO:0002526	acute inflammatory response	7/215	107/18870	0.000224872	0.00179642	0.000972135	AHSG/CXCR2/EDNRB/F2/FCGR3A/INS/TNF	7
BP	GO:0007173	epidermal growth factor receptor signaling pathway	7/215	107/18870	0.000224872	0.00179642	0.000972135	ITGA1/RALA/SHC1/SRC/PDPK1/PTPN11/EGFR	7
BP	GO:0030593	neutrophil chemotaxis	7/215	107/18870	0.000224872	0.00179642	0.000972135	CXCL8/CXCR1/CXCR2/ITGA1/ITGB2/PPIA/DPP4	7
BP	GO:0032231	regulation of actin filament bundle assembly	7/215	107/18870	0.000224872	0.00179642	0.000972135	APOA1/EPHA1/FLNA/RHOA/TGFBR1/MET/WAS	7
BP	GO:0006983	ER overload response	3/215	11/18870	0.000224967	0.00179642	0.000972135	HSPA5/TP53/GSK3B	3
BP	GO:0033327	Leydig cell differentiation	3/215	11/18870	0.000224967	0.00179642	0.000972135	NR5A1/PDGFRA/AR	3
BP	GO:0060736	prostate gland growth	3/215	11/18870	0.000224967	0.00179642	0.000972135	ESR1/PSAP/AR	3
BP	GO:0070934	CRD-mediated mRNA stabilization	3/215	11/18870	0.000224967	0.00179642	0.000972135	HNRNPU/PABPC1/YBX1	3
BP	GO:0071872	cellular response to epinephrine stimulus	3/215	11/18870	0.000224967	0.00179642	0.000972135	KCNQ1/SNCA/PRKACA	3
BP	GO:0046879	hormone secretion	12/215	308/18870	0.00022587	0.0018003	0.000974238	CCKAR/EPHA5/F2/FGA/HNF4A/INHBA/INS/KCNQ1/RAF1/TNF/PTPN11/PRKACA	12
BP	GO:0007093	mitotic cell cycle checkpoint signaling	8/215	142/18870	0.000226535	0.00180229	0.00097531	ATM/AURKB/BRCC3/CDK1/CDK2/MDM2/MRE11/TP53	8
BP	GO:0003007	heart morphogenesis	11/215	264/18870	0.000232167	0.00182921	0.000989883	ADAMTS1/EDNRA/FLNA/MDM2/MYH7/TGFBR1/TP53/VEGFA/BMP2/PIM1/EPHB4	11
BP	GO:0010543	regulation of platelet activation	5/215	49/18870	0.000232456	0.00182921	0.000989883	F2/FLNA/PDGFA/PDGFRA/PRKCA	5
BP	GO:0033628	regulation of cell adhesion mediated by integrin	5/215	49/18870	0.000232456	0.00182921	0.000989883	EPHA2/PLAU/DPP4/PTPN11/CYP1B1	5
BP	GO:0036230	granulocyte activation	5/215	49/18870	0.000232456	0.00182921	0.000989883	CXCL8/CXCR2/ITGB2/PLA2G2A/TNF	5
BP	GO:0042269	regulation of natural killer cell mediated cytotoxicity	5/215	49/18870	0.000232456	0.00182921	0.000989883	HAVCR2/HLA-A/IL12B/KLRC1/KLRK1	5
BP	GO:0061028	establishment of endothelial barrier	5/215	49/18870	0.000232456	0.00182921	0.000989883	EDNRA/EDNRB/IKBKB/TNF/VEGFA	5
BP	GO:0010875	positive regulation of cholesterol efflux	4/215	27/18870	0.000234129	0.00183571	0.000993397	ABCA1/APOA1/PON1/RXRA	4
BP	GO:0071480	cellular response to gamma radiation	4/215	27/18870	0.000234129	0.00183571	0.000993397	ATM/EGR1/MDM2/TP53	4
BP	GO:0003158	endothelium development	8/215	143/18870	0.000237647	0.00185992	0.0010065	EDNRA/EDNRB/IKBKB/NR2F2/RHOA/TNF/VEGFA/MET	8
BP	GO:0032729	positive regulation of type II interferon production	6/215	77/18870	0.000246697	0.00192034	0.00103919	HAVCR2/HLA-A/IL12B/IL1R1/KLRK1/TNF	6
BP	GO:0043297	apical junction assembly	6/215	77/18870	0.000246697	0.00192034	0.00103919	EPHA2/IKBKB/RHOA/TNF/CTNNA1/PRKACA	6
BP	GO:1903036	positive regulation of response to wounding	6/215	77/18870	0.000246697	0.00192034	0.00103919	F2/FLNA/ITGB1/PLAT/PLAU/PLG	6
BP	GO:0050708	regulation of protein secretion	11/215	266/18870	0.000247731	0.00192492	0.00104167	EPHA5/F2/FGA/HMGCR/HNF4A/IL12B/INS/PPIA/TNF/PTPN11/PRKACA	11
BP	GO:0046822	regulation of nucleocytoplasmic transport	7/215	109/18870	0.000252085	0.00195174	0.00105619	CDK1/FLNA/MDM2/MAPK14/PTPN11/GSK3B/PRKACA	7
BP	GO:2001252	positive regulation of chromosome organization	7/215	109/18870	0.000252085	0.00195174	0.00105619	ATM/AURKB/CDK1/CDK2/MRE11/NEK2/PARN	7
BP	GO:0010038	response to metal ion	13/215	359/18870	0.000254102	0.00196082	0.0010611	CDK1/CHUK/FABP4/FGA/KCNH1/MAP1LC3A/MDM2/SNCA/PPP5C/HSD17B1/AKR1C3/EGFR/CYP1A2	13
BP	GO:0052547	regulation of peptidase activity	12/215	312/18870	0.000254164	0.00196082	0.0010611	AHSG/BIRC2/EPHA4/EPHA7/HGF/LCK/LTF/RAF1/SNCA/TNF/VEGFA/SRC	12
BP	GO:0045834	positive regulation of lipid metabolic process	8/215	145/18870	0.000261213	0.00200449	0.00108473	APOA1/EEF1A2/F2/INS/NR4A3/PDGFRA/PDGFRB/TNF	8
BP	GO:0050921	positive regulation of chemotaxis	8/215	145/18870	0.000261213	0.00200449	0.00108473	CXCL8/CXCR2/PDGFRA/PDGFRB/VEGFA/ADAM17/PGF/MET	8
BP	GO:0062207	regulation of pattern recognition receptor signaling pathway	8/215	145/18870	0.000261213	0.00200449	0.00108473	BIRC2/BRCC3/ESR1/HSPA1A/HSPA8/LTF/SRC/PDPK1	8
BP	GO:0010827	regulation of glucose transmembrane transport	6/215	78/18870	0.000264748	0.00202802	0.00109746	EDNRA/INS/NR4A3/TNF/MAPK14/PTPN11	6
BP	GO:0030038	contractile actin filament bundle assembly	7/215	110/18870	0.000266652	0.00203068	0.00109891	APOA1/EPHA1/RHOA/TGFBR1/SRC/MET/WAS	7
BP	GO:0042116	macrophage activation	7/215	110/18870	0.000266652	0.00203068	0.00109891	ATM/FCGR3A/HAVCR2/ITGB2/RORA/SNCA/TNF	7
BP	GO:0043149	stress fiber assembly	7/215	110/18870	0.000266652	0.00203068	0.00109891	APOA1/EPHA1/RHOA/TGFBR1/SRC/MET/WAS	7
BP	GO:0000070	mitotic sister chromatid segregation	9/215	184/18870	0.00026777	0.00203068	0.00109891	ATM/AURKB/CDK1/FLNA/HNRNPU/HSPA1A/NEK2/RHOA/KIF11	9
BP	GO:0032943	mononuclear cell proliferation	12/215	314/18870	0.000269407	0.00203068	0.00109891	ATM/FCGR3A/HAVCR2/HLA-A/IGF2/IL12B/MS4A1/PDE5A/PLA2G2A/TP53/AHR/HPRT1	12
BP	GO:0007178	transmembrane receptor protein serine/threonine kinase signaling pathway	14/215	410/18870	0.000269479	0.00203068	0.00109891	EGR1/HNF4A/HSPA1A/HSPA5/HTRA1/INHBA/TET1/TGFBR1/TP53/BMP2/MAPK14/ADAM17/SRC/PDPK1	14
BP	GO:0030194	positive regulation of blood coagulation	4/215	28/18870	0.000270726	0.00203068	0.00109891	F2/PLAT/PLAU/PLG	4
BP	GO:0030325	adrenal gland development	4/215	28/18870	0.000270726	0.00203068	0.00109891	APOA1/NR5A1/PDGFRA/CYP1B1	4
BP	GO:0034698	response to gonadotropin	4/215	28/18870	0.000270726	0.00203068	0.00109891	CCNA2/EDNRA/INHBA/CYP1B1	4
BP	GO:0035308	negative regulation of protein dephosphorylation	4/215	28/18870	0.000270726	0.00203068	0.00109891	IKBKB/MGAT5/TNF/GSK3B	4
BP	GO:0120255	olefinic compound biosynthetic process	4/215	28/18870	0.000270726	0.00203068	0.00109891	EGR1/BMP2/HSD17B1/AKR1C3	4
BP	GO:1900048	positive regulation of hemostasis	4/215	28/18870	0.000270726	0.00203068	0.00109891	F2/PLAT/PLAU/PLG	4
BP	GO:0002753	cytosolic pattern recognition receptor signaling pathway	8/215	146/18870	0.000273694	0.00204585	0.00110712	BIRC2/BRCC3/HAVCR2/HSPA1A/HSPA8/IKBKB/TNF/SRC	8
BP	GO:0045598	regulation of fat cell differentiation	8/215	146/18870	0.000273694	0.00204585	0.00110712	HNRNPU/INS/RORA/SORT1/TNF/BMP2/PIM1/MAPK14	8
BP	GO:0045766	positive regulation of angiogenesis	9/215	185/18870	0.000278729	0.00207632	0.0011236	CXCL8/CXCR2/EPHA1/ITGB1/PRKCA/VEGFA/PDPK1/PGF/CYP1B1	9
BP	GO:1904018	positive regulation of vasculature development	9/215	185/18870	0.000278729	0.00207632	0.0011236	CXCL8/CXCR2/EPHA1/ITGB1/PRKCA/VEGFA/PDPK1/PGF/CYP1B1	9
BP	GO:0038084	vascular endothelial growth factor signaling pathway	5/215	51/18870	0.000281125	0.00208698	0.00112937	IL12B/PDGFRA/PDGFRB/VEGFA/PGF	5
BP	GO:0046622	positive regulation of organ growth	5/215	51/18870	0.000281125	0.00208698	0.00112937	CDK1/IGF2/YBX3/PIM1/MAPK14	5
BP	GO:0048872	homeostasis of number of cells	12/215	316/18870	0.00028542	0.00211524	0.00114466	CXCR2/HSPA1A/HSPA9/INHBA/KCNQ1/PLA2G2A/PRDX1/THRA/VEGFA/MAPK14/ADAM17/PTPN11	12
BP	GO:0031333	negative regulation of protein-containing complex assembly	8/215	147/18870	0.000286659	0.00212078	0.00114767	BIRC2/HSPA5/HSPA8/RAF1/SNCA/THRA/SRC/GSK3B	8
BP	GO:0007565	female pregnancy	9/215	186/18870	0.000290057	0.00214227	0.00115929	DDR1/ESR1/HAVCR2/MMP2/NR2F2/VEGFA/STS/PGR/AR	9
BP	GO:0060965	negative regulation of miRNA-mediated gene silencing	3/215	12/18870	0.000297439	0.00218932	0.00118475	LIN28A/LIN28B/TP53	3
BP	GO:1900152	negative regulation of nuclear-transcribed mRNA catabolic process, deadenylation-dependent decay	3/215	12/18870	0.000297439	0.00218932	0.00118475	HNRNPU/PABPC1/YBX1	3
BP	GO:0002437	inflammatory response to antigenic stimulus	6/215	80/18870	0.000303955	0.00223347	0.00120865	CXCR2/FCGR3A/IL12B/TNF/MAPK14/SRC	6
BP	GO:1902074	response to salt	13/215	366/18870	0.000305965	0.00224443	0.00121458	CCNA2/CHUK/EDNRA/EDNRB/EGR1/FABP4/FGA/KCNH1/MDM2/NTRK1/TNF/PPP5C/AKR1C3	13
BP	GO:0007179	transforming growth factor beta receptor signaling pathway	10/215	229/18870	0.00030737	0.00224545	0.00121513	HSPA1A/HSPA5/HTRA1/TET1/TGFBR1/TP53/BMP2/ADAM17/SRC/PDPK1	10
BP	GO:0035306	positive regulation of dephosphorylation	5/215	52/18870	0.000308178	0.00224545	0.00121513	ITGA1/PDGFRB/PPIA/BMP2/SRC	5
BP	GO:0042572	retinol metabolic process	5/215	52/18870	0.000308178	0.00224545	0.00121513	CYP3A4/AKR1B1/AKR1C3/CYP1A2/CYP1B1	5
BP	GO:0060324	face development	5/215	52/18870	0.000308178	0.00224545	0.00121513	EDNRA/MMP2/PDGFRA/RAF1/PTPN11	5
BP	GO:0009914	hormone transport	12/215	319/18870	0.000310953	0.00224894	0.00121702	CCKAR/EPHA5/F2/FGA/HNF4A/INHBA/INS/KCNQ1/RAF1/TNF/PTPN11/PRKACA	12
BP	GO:0002418	immune response to tumor cell	4/215	29/18870	0.000311255	0.00224894	0.00121702	HAVCR2/HLA-A/IL12B/AHR	4
BP	GO:0031571	mitotic G1 DNA damage checkpoint signaling	4/215	29/18870	0.000311255	0.00224894	0.00121702	ATM/CDK2/MDM2/TP53	4
BP	GO:0044819	mitotic G1/S transition checkpoint signaling	4/215	29/18870	0.000311255	0.00224894	0.00121702	ATM/CDK2/MDM2/TP53	4
BP	GO:0072012	glomerulus vasculature development	4/215	29/18870	0.000311255	0.00224894	0.00121702	EDNRA/EGR1/PDGFRA/PDGFRB	4
BP	GO:0006109	regulation of carbohydrate metabolic process	9/215	188/18870	0.00031386	0.00226078	0.00122343	DDB1/IGF2/INS/RORA/SNCA/TP53/SRC/GSK3B/PRKACA	9
BP	GO:0006401	RNA catabolic process	13/215	367/18870	0.000314065	0.00226078	0.00122343	ATM/HNRNPU/HSPA1A/LIN28A/LIN28B/PABPC1/PABPC4/PARN/PRKCA/YBX1/YBX3/MAPKAPK2/MAPK14	13
BP	GO:0032355	response to estradiol	7/215	113/18870	0.000314462	0.00226078	0.00122343	CCNA2/ESR1/ESR2/MMP2/NR2F2/EGFR/CYP1B1	7
BP	GO:0051403	stress-activated MAPK cascade	10/215	230/18870	0.000318201	0.00228387	0.00123592	HGF/IKBKB/PPIA/PRDX1/TNF/VEGFA/BMP2/MAPKAPK2/MAPK14/EGFR	10
BP	GO:0002449	lymphocyte mediated immunity	13/215	368/18870	0.000322347	0.0023098	0.00124995	FCGR3A/HAVCR2/HLA-A/IL12B/IL1R1/KLRC1/KLRK1/PRDX1/TNF/TNFSF13/WAS/AHR/HPRT1	13
BP	GO:0045913	positive regulation of carbohydrate metabolic process	6/215	81/18870	0.000325192	0.0023225	0.00125682	DDB1/IGF2/INS/SNCA/SRC/PRKACA	6
BP	GO:0050810	regulation of steroid biosynthetic process	6/215	81/18870	0.000325192	0.0023225	0.00125682	EGR1/NR5A1/TNF/BMP2/SEC14L2/AKR1C3	6
BP	GO:0030308	negative regulation of cell growth	9/215	189/18870	0.000326353	0.00232695	0.00125923	CDKN2A/EPHA7/ESR2/HNF4A/HSPA1A/INHBA/SMARCA2/SMARCA4/TP53	9
BP	GO:0002832	negative regulation of response to biotic stimulus	8/215	150/18870	0.000328596	0.00233908	0.0012658	AURKB/HAVCR2/HLA-A/HSPA8/INS/KLRC1/LTF/AHR	8
BP	GO:0010594	regulation of endothelial cell migration	10/215	231/18870	0.00032935	0.0023406	0.00126662	EPHA2/NR2F2/PLG/PRKCA/RHOA/TNF/VEGFA/ADAM17/PDPK1/MET	10
BP	GO:0002715	regulation of natural killer cell mediated immunity	5/215	53/18870	0.000337158	0.00238046	0.00128819	HAVCR2/HLA-A/IL12B/KLRC1/KLRK1	5
BP	GO:0048146	positive regulation of fibroblast proliferation	5/215	53/18870	0.000337158	0.00238046	0.00128819	CCNA2/ESR1/PDGFA/PDGFRA/EGFR	5
BP	GO:1904645	response to amyloid-beta	5/215	53/18870	0.000337158	0.00238046	0.00128819	EPHA4/MMP2/TNF/MMP13/GSK3B	5
BP	GO:1904894	positive regulation of receptor signaling pathway via STAT	5/215	53/18870	0.000337158	0.00238046	0.00128819	F2/IL12B/MGAT5/TNF/CYP1B1	5
BP	GO:0002040	sprouting angiogenesis	9/215	190/18870	0.000339255	0.00239136	0.00129409	EPHA2/IL12B/ITGB1/NR4A1/RHOA/VEGFA/EPHB4/PDPK1/PGF	9
BP	GO:0043523	regulation of neuron apoptotic process	10/215	232/18870	0.000340823	0.00239462	0.00129585	ATM/EGR1/EPHA7/ITGA1/NTRK1/RHOA/SET/SNCA/TNF/TP53	10
BP	GO:0050920	regulation of chemotaxis	10/215	232/18870	0.000340823	0.00239462	0.00129585	CXCL8/CXCR2/KLRK1/PDGFRA/PDGFRB/VEGFA/ADAM17/DPP4/PGF/MET	10
BP	GO:0002705	positive regulation of leukocyte mediated immunity	8/215	151/18870	0.000343639	0.00241048	0.00130444	HLA-A/IL12B/IL1R1/ITGB2/KLRC1/KLRK1/TNF/TNFSF13	8
BP	GO:1901657	glycosyl compound metabolic process	6/215	82/18870	0.000347576	0.00243415	0.00131725	GLA/AKR1C2/AKR1B1/AKR1C3/AKR1C1/HPRT1	6
BP	GO:0031099	regeneration	9/215	191/18870	0.000352576	0.00246518	0.00133404	AURKA/CCNA2/CDK1/EPHA4/FLNA/MMP2/NR4A3/TNF/CTNNA1	9
BP	GO:0007263	nitric oxide mediated signal transduction	4/215	30/18870	0.000355955	0.00248079	0.00134249	INS/PDE5A/VEGFA/EGFR	4
BP	GO:0050820	positive regulation of coagulation	4/215	30/18870	0.000355955	0.00248079	0.00134249	F2/PLAT/PLAU/PLG	4
BP	GO:0042113	B cell activation	11/215	278/18870	0.00036085	0.00251087	0.00135876	ATM/INHBA/ITGB1/MMP14/MS4A1/NTRK1/ST3GAL1/TNFSF13/TP53/ADAM17/AHR	11
BP	GO:0030520	intracellular estrogen receptor signaling pathway	5/215	54/18870	0.000368154	0.00255348	0.00138182	ESR1/ESR2/SKP2/SRC/AR	5
BP	GO:0050873	brown fat cell differentiation	5/215	54/18870	0.000368154	0.00255348	0.00138182	FABP4/HNRNPU/INS/PIM1/MAPK14	5
BP	GO:0014855	striated muscle cell proliferation	6/215	83/18870	0.000371147	0.00256601	0.0013886	CDK1/HGF/TGFBR1/PIM1/MAPK14/SRC	6
BP	GO:0042310	vasoconstriction	6/215	83/18870	0.000371147	0.00256601	0.0013886	EDNRA/EDNRB/FGA/MMP2/RHOA/TBXAS1	6
BP	GO:0043535	regulation of blood vessel endothelial cell migration	8/215	153/18870	0.00037541	0.00259135	0.00140231	EPHA2/PLG/PRKCA/RHOA/TNF/VEGFA/ADAM17/PDPK1	8
BP	GO:0002822	regulation of adaptive immune response based on somatic recombination of immune receptors built from immunoglobulin superfamily domains	9/215	193/18870	0.000380514	0.00261747	0.00141645	HAVCR2/HLA-A/IL12B/IL1R1/KLRC1/TNF/TNFSF13/WAS/AHR	9
BP	GO:0034380	high-density lipoprotein particle assembly	3/215	13/18870	0.000383428	0.00261747	0.00141645	ABCA1/APOA1/PRKACA	3
BP	GO:0060149	negative regulation of post-transcriptional gene silencing	3/215	13/18870	0.000383428	0.00261747	0.00141645	LIN28A/LIN28B/TP53	3
BP	GO:0060967	negative regulation of gene silencing by regulatory ncRNA	3/215	13/18870	0.000383428	0.00261747	0.00141645	LIN28A/LIN28B/TP53	3
BP	GO:0070294	renal sodium ion absorption	3/215	13/18870	0.000383428	0.00261747	0.00141645	EDNRA/EDNRB/KCNQ1	3
BP	GO:0071801	regulation of podosome assembly	3/215	13/18870	0.000383428	0.00261747	0.00141645	RHOA/TNF/SRC	3
BP	GO:1900369	negative regulation of post-transcriptional gene silencing by regulatory ncRNA	3/215	13/18870	0.000383428	0.00261747	0.00141645	LIN28A/LIN28B/TP53	3
BP	GO:1904659	glucose transmembrane transport	7/215	117/18870	0.000388661	0.00264902	0.00143352	EDNRA/INS/NR4A3/SORT1/TNF/MAPK14/PTPN11	7
BP	GO:0016125	sterol metabolic process	8/215	154/18870	0.00039217	0.00266873	0.00144419	ABCA1/APOA1/CYP3A4/HMGCR/PON1/SEC14L2/CYP1A2/CYP1B1	8
BP	GO:0048678	response to axon injury	6/215	84/18870	0.000395951	0.00269023	0.00145582	CDK1/EPHA4/FLNA/MMP2/NTRK1/CTNNA1	6
BP	GO:0006909	phagocytosis	10/215	237/18870	0.000403317	0.00273072	0.00147773	ABCA1/AHSG/APOA1/ITGAL/ITGB1/ITGB2/MYH9/TNF/SRC/MET	10
BP	GO:0045070	positive regulation of viral genome replication	4/215	31/18870	0.000405065	0.00273072	0.00147773	DDB1/NR5A2/PABPC1/PPIA	4
BP	GO:0061437	renal system vasculature development	4/215	31/18870	0.000405065	0.00273072	0.00147773	EDNRA/EGR1/PDGFRA/PDGFRB	4
BP	GO:0061440	kidney vasculature development	4/215	31/18870	0.000405065	0.00273072	0.00147773	EDNRA/EGR1/PDGFRA/PDGFRB	4
BP	GO:1902042	negative regulation of extrinsic apoptotic signaling pathway via death domain receptors	4/215	31/18870	0.000405065	0.00273072	0.00147773	FGA/HGF/RAF1/GSK3B	4
BP	GO:0055001	muscle cell development	9/215	195/18870	0.000410255	0.0027614	0.00149434	CDK1/EDNRA/HNRNPU/ITGB1/LMNA/MYH7/PDGFRA/PDGFRB/VEGFA	9
BP	GO:0031098	stress-activated protein kinase signaling cascade	10/215	238/18870	0.000416895	0.00280174	0.00151617	HGF/IKBKB/PPIA/PRDX1/TNF/VEGFA/BMP2/MAPKAPK2/MAPK14/EGFR	10
BP	GO:0048041	focal adhesion assembly	6/215	85/18870	0.000422031	0.00283186	0.00153247	EPHA3/MMP14/RHOA/VEGFA/SRC/PTPRA	6
BP	GO:1901991	negative regulation of mitotic cell cycle phase transition	9/215	196/18870	0.000425828	0.00285291	0.00154386	ATM/AURKB/BRCC3/CDK1/CDK2/INHBA/MDM2/MRE11/TP53	9
BP	GO:0097530	granulocyte migration	8/215	156/18870	0.000427517	0.0028598	0.00154759	CXCL8/CXCR1/CXCR2/IL1R1/ITGA1/ITGB2/PPIA/DPP4	8
BP	GO:0032609	type II interferon production	7/215	119/18870	0.00043068	0.00286767	0.00155184	HAVCR2/HLA-A/IL12B/IL1R1/INHBA/KLRK1/TNF	7
BP	GO:0032649	regulation of type II interferon production	7/215	119/18870	0.00043068	0.00286767	0.00155184	HAVCR2/HLA-A/IL12B/IL1R1/INHBA/KLRK1/TNF	7
BP	GO:1901989	positive regulation of cell cycle phase transition	7/215	119/18870	0.00043068	0.00286767	0.00155184	ADAMTS1/BRD4/CDK1/MDM2/ADAM17/EGFR/CDC25C	7
BP	GO:0038093	Fc receptor signaling pathway	5/215	56/18870	0.000436557	0.00289781	0.00156816	FCGR3A/IKBKB/LCK/NR4A3/SRC	5
BP	GO:0043525	positive regulation of neuron apoptotic process	5/215	56/18870	0.000436557	0.00289781	0.00156816	ATM/EPHA7/ITGA1/TNF/TP53	5
BP	GO:0002460	adaptive immune response based on somatic recombination of immune receptors built from immunoglobulin superfamily domains	13/215	380/18870	0.000437216	0.00289781	0.00156816	FCGR3A/HAVCR2/HLA-A/IL12B/IL1R1/KLRC1/RORA/TNF/TNFSF13/ADAM17/WAS/AHR/HPRT1	13
BP	GO:0008625	extrinsic apoptotic signaling pathway via death domain receptors	6/215	86/18870	0.000449432	0.00296968	0.00160705	FGA/HGF/RAF1/SORT1/TNF/GSK3B	6
BP	GO:0055013	cardiac muscle cell development	6/215	86/18870	0.000449432	0.00296968	0.00160705	CDK1/HNRNPU/LMNA/PDGFRA/PDGFRB/VEGFA	6
BP	GO:0002718	regulation of cytokine production involved in immune response	7/215	120/18870	0.000453008	0.0029842	0.00161491	APOA1/HK1/HLA-A/IL1R1/NR4A3/TNF/MAPKAPK2	7
BP	GO:0008645	hexose transmembrane transport	7/215	120/18870	0.000453008	0.0029842	0.00161491	EDNRA/INS/NR4A3/SORT1/TNF/MAPK14/PTPN11	7
BP	GO:0048384	retinoic acid receptor signaling pathway	4/215	32/18870	0.000458827	0.00301794	0.00163316	RXRA/THRA/THRB/AKR1C3	4
BP	GO:0034767	positive regulation of monoatomic ion transmembrane transport	8/215	158/18870	0.000465411	0.0030566	0.00165408	EDNRA/F2/FLNA/KCNH2/KCNQ1/MS4A1/SNCA/PDPK1	8
BP	GO:0051321	meiotic cell cycle	11/215	287/18870	0.000471793	0.00309382	0.00167423	ATM/AURKA/CDK2/DDB1/EDNRA/MRE11/MYH9/NEK2/RAD51/RPA1/CDC25C	11
BP	GO:0006584	catecholamine metabolic process	5/215	57/18870	0.000474148	0.00309519	0.00167497	EDNRA/ITGB2/MAOA/SNCA/HPRT1	5
BP	GO:0009712	catechol-containing compound metabolic process	5/215	57/18870	0.000474148	0.00309519	0.00167497	EDNRA/ITGB2/MAOA/SNCA/HPRT1	5
BP	GO:0038066	p38MAPK cascade	5/215	57/18870	0.000474148	0.00309519	0.00167497	HGF/VEGFA/BMP2/MAPKAPK2/MAPK14	5
BP	GO:0051702	biological process involved in interaction with symbiont	7/215	121/18870	0.000476251	0.00309957	0.00167734	DDB1/EEF1A1/F2/HSPA8/LTF/PLG/SMARCA4	7
BP	GO:0071887	leukocyte apoptotic process	7/215	121/18870	0.000476251	0.00309957	0.00167734	AURKB/CDKN2A/CXCR2/ST3GAL1/TP53/CASP7/ADAM17	7
BP	GO:0071868	cellular response to monoamine stimulus	6/215	87/18870	0.000478202	0.00310294	0.00167916	FLNA/KCNQ1/NR4A3/SNCA/GSK3B/PRKACA	6
BP	GO:0071870	cellular response to catecholamine stimulus	6/215	87/18870	0.000478202	0.00310294	0.00167916	FLNA/KCNQ1/NR4A3/SNCA/GSK3B/PRKACA	6
BP	GO:0007100	mitotic centrosome separation	3/215	14/18870	0.000483909	0.00310735	0.00168155	AURKA/NEK2/KIF11	3
BP	GO:0009404	toxin metabolic process	3/215	14/18870	0.000483909	0.00310735	0.00168155	CYP3A4/CYP1A2/CYP1B1	3
BP	GO:0010225	response to UV-C	3/215	14/18870	0.000483909	0.00310735	0.00168155	MDM2/POLH/TP53	3
BP	GO:0034116	positive regulation of heterotypic cell-cell adhesion	3/215	14/18870	0.000483909	0.00310735	0.00168155	FGA/LCK/TNF	3
BP	GO:0035791	platelet-derived growth factor receptor-beta signaling pathway	3/215	14/18870	0.000483909	0.00310735	0.00168155	PDGFA/PDGFRB/SRC	3
BP	GO:0050930	induction of positive chemotaxis	3/215	14/18870	0.000483909	0.00310735	0.00168155	CXCL8/VEGFA/PGF	3
BP	GO:0071871	response to epinephrine	3/215	14/18870	0.000483909	0.00310735	0.00168155	KCNQ1/SNCA/PRKACA	3
BP	GO:0071248	cellular response to metal ion	9/215	200/18870	0.00049307	0.00315682	0.00170832	CHUK/FABP4/KCNH1/MAP1LC3A/SNCA/HSD17B1/AKR1C3/EGFR/CYP1A2	9
BP	GO:0090087	regulation of peptide transport	9/215	200/18870	0.00049307	0.00315682	0.00170832	EPHA5/F2/FGA/HNF4A/INS/TNF/CA2/PTPN11/PRKACA	9
BP	GO:0002367	cytokine production involved in immune response	7/215	122/18870	0.000500435	0.00319924	0.00173127	APOA1/HK1/HLA-A/IL1R1/NR4A3/TNF/MAPKAPK2	7
BP	GO:0017015	regulation of transforming growth factor beta receptor signaling pathway	8/215	160/18870	0.000505986	0.00322912	0.00174744	HSPA1A/HSPA5/HTRA1/TET1/TP53/BMP2/ADAM17/PDPK1	8
BP	GO:0050807	regulation of synapse organization	10/215	244/18870	0.000506601	0.00322912	0.00174744	EPHA4/EPHA7/HSPA8/INS/ITGB1/NTRK1/RHOA/SNCA/TNF/MAPK14	10
BP	GO:0099024	plasma membrane invagination	5/215	58/18870	0.000514125	0.00327225	0.00177079	ABCA1/AURKB/ITGB2/MYH9/RHOA	5
BP	GO:0033032	regulation of myeloid cell apoptotic process	4/215	33/18870	0.000517487	0.003284	0.00177714	CDKN2A/CXCR2/THRA/ADAM17	4
BP	GO:0043618	regulation of transcription from RNA polymerase II promoter in response to stress	4/215	33/18870	0.000517487	0.003284	0.00177714	EGR1/HSPA5/TP53/VEGFA	4
BP	GO:0015749	monosaccharide transmembrane transport	7/215	123/18870	0.000525588	0.00333052	0.00180232	EDNRA/INS/NR4A3/SORT1/TNF/MAPK14/PTPN11	7
BP	GO:0051017	actin filament bundle assembly	8/215	161/18870	0.000527323	0.00333663	0.00180562	APOA1/EPHA1/FLNA/RHOA/TGFBR1/SRC/MET/WAS	8
BP	GO:0002790	peptide secretion	10/215	246/18870	0.000539845	0.00340708	0.00184375	ABCA1/EPHA5/F2/FGA/HNF4A/INS/RAF1/TNF/PTPN11/PRKACA	10
BP	GO:0048145	regulation of fibroblast proliferation	6/215	89/18870	0.000540032	0.00340708	0.00184375	CCNA2/ESR1/PDGFA/PDGFRA/TP53/EGFR	6
BP	GO:0038127	ERBB signaling pathway	7/215	124/18870	0.000551737	0.00347081	0.00187824	ITGA1/RALA/SHC1/SRC/PDPK1/PTPN11/EGFR	7
BP	GO:0045446	endothelial cell differentiation	7/215	124/18870	0.000551737	0.00347081	0.00187824	EDNRA/EDNRB/IKBKB/NR2F2/TNF/VEGFA/MET	7
BP	GO:0060135	maternal process involved in female pregnancy	5/215	59/18870	0.000556583	0.0034946	0.00189111	ESR1/HAVCR2/NR2F2/PGR/AR	5
BP	GO:0043487	regulation of RNA stability	10/215	247/18870	0.000557133	0.0034946	0.00189111	HNRNPU/LIN28B/PABPC1/PABPC4/PARN/PRKCA/YBX1/YBX3/MAPKAPK2/MAPK14	10
BP	GO:0043281	regulation of cysteine-type endopeptidase activity involved in apoptotic process	8/215	163/18870	0.000572184	0.00356431	0.00192883	EPHA7/HGF/LCK/RAF1/SNCA/TNF/VEGFA/SRC	8
BP	GO:1903844	regulation of cellular response to transforming growth factor beta stimulus	8/215	163/18870	0.000572184	0.00356431	0.00192883	HSPA1A/HSPA5/HTRA1/TET1/TP53/BMP2/ADAM17/PDPK1	8
BP	GO:0030071	regulation of mitotic metaphase/anaphase transition	6/215	90/18870	0.000573189	0.00356431	0.00192883	ATM/AURKB/BCL7A/NEK6/SMARCA2/SMARCA4	6
BP	GO:0051262	protein tetramerization	6/215	90/18870	0.000573189	0.00356431	0.00192883	ACACA/ALDOA/MS4A1/SNCA/TP53/HPRT1	6
BP	GO:0071867	response to monoamine	6/215	90/18870	0.000573189	0.00356431	0.00192883	FLNA/KCNQ1/NR4A3/SNCA/GSK3B/PRKACA	6
BP	GO:0071869	response to catecholamine	6/215	90/18870	0.000573189	0.00356431	0.00192883	FLNA/KCNQ1/NR4A3/SNCA/GSK3B/PRKACA	6
BP	GO:0045930	negative regulation of mitotic cell cycle	10/215	248/18870	0.000574877	0.00356855	0.00193113	ATM/AURKB/BRCC3/CDK1/CDK2/INHBA/MDM2/MRE11/TNF/TP53	10
BP	GO:0031667	response to nutrient levels	15/215	495/18870	0.000576721	0.00356855	0.00193113	ABCA1/HSPA5/HSPA8/MAP1LC3A/MDM2/NTRK1/RXRA/TNF/TP53/ALB/PIM1/MAPK14/SRC/AKR1C3/CYP1B1	15
BP	GO:0002698	negative regulation of immune effector process	7/215	125/18870	0.000578911	0.00356855	0.00193113	APOA1/HAVCR2/HLA-A/INS/KLRC1/TNF/AHR	7
BP	GO:0010661	positive regulation of muscle cell apoptotic process	4/215	34/18870	0.00058129	0.00356855	0.00193113	CDKN2A/CXCR2/IL12B/TP53	4
BP	GO:0032212	positive regulation of telomere maintenance via telomerase	4/215	34/18870	0.00058129	0.00356855	0.00193113	ATM/AURKB/NEK2/PARN	4
BP	GO:0046825	regulation of protein export from nucleus	4/215	34/18870	0.00058129	0.00356855	0.00193113	MDM2/PTPN11/GSK3B/PRKACA	4
BP	GO:0070293	renal absorption	4/215	34/18870	0.00058129	0.00356855	0.00193113	EDNRA/EDNRB/KCNQ1/AKR1C3	4
BP	GO:0071398	cellular response to fatty acid	4/215	34/18870	0.00058129	0.00356855	0.00193113	AKR1C2/SRC/AKR1C3/AKR1C1	4
BP	GO:1904385	cellular response to angiotensin	4/215	34/18870	0.00058129	0.00356855	0.00193113	INHBA/PRKCA/CA2/SRC	4
BP	GO:0034655	nucleobase-containing compound catabolic process	15/215	496/18870	0.000588805	0.00360658	0.00195171	ATM/HNRNPU/HSPA1A/LIN28A/LIN28B/PABPC1/PABPC4/PARN/PDE5A/PRKCA/YBX1/YBX3/MAPKAPK2/MAPK14/HPRT1	15
BP	GO:0050777	negative regulation of immune response	9/215	205/18870	0.000589153	0.00360658	0.00195171	AURKB/HAVCR2/HLA-A/IL12B/INS/KLRC1/MAPK14/SRC/AHR	9
BP	GO:0010632	regulation of epithelial cell migration	11/215	295/18870	0.000593143	0.00362588	0.00196215	EPHA2/NR2F2/PLG/PRKCA/RHOA/TNF/VEGFA/ADAM17/SRC/PDPK1/MET	11
BP	GO:0051299	centrosome separation	3/215	15/18870	0.000599818	0.00365635	0.00197864	AURKA/NEK2/KIF11	3
BP	GO:1902563	regulation of neutrophil activation	3/215	15/18870	0.000599818	0.00365635	0.00197864	ITGB2/PLA2G2A/TNF	3
BP	GO:0010803	regulation of tumor necrosis factor-mediated signaling pathway	5/215	60/18870	0.000601622	0.00365705	0.00197902	APOA1/HSPA1A/IKBKB/MAPKAPK2/ADAM17	5
BP	GO:0051785	positive regulation of nuclear division	5/215	60/18870	0.000601622	0.00365705	0.00197902	AURKA/IGF2/INS/PDGFRB/TNF	5
BP	GO:0002688	regulation of leukocyte chemotaxis	7/215	126/18870	0.000607139	0.0036746	0.00198852	CXCL8/CXCR2/KLRK1/VEGFA/ADAM17/DPP4/PGF	7
BP	GO:0003014	renal system process	7/215	126/18870	0.000607139	0.0036746	0.00198852	EDNRA/EDNRB/KCNQ1/RHOA/AKR1B1/PRKACA/AKR1C3	7
BP	GO:2000027	regulation of animal organ morphogenesis	7/215	126/18870	0.000607139	0.0036746	0.00198852	HGF/PDGFA/RHOA/TNF/VEGFA/BMP2/AR	7
BP	GO:0002220	innate immune response activating cell surface receptor signaling pathway	6/215	91/18870	0.000607905	0.0036746	0.00198852	CHUK/IKBKB/KLRC1/KLRK1/LTF/SRC	6
BP	GO:0044703	multi-organism reproductive process	9/215	206/18870	0.000610097	0.00368271	0.0019929	DDR1/ESR1/HAVCR2/MMP2/NR2F2/VEGFA/STS/PGR/AR	9
BP	GO:0050803	regulation of synapse structure or activity	10/215	250/18870	0.000611771	0.00368767	0.00199559	EPHA4/EPHA7/HSPA8/INS/ITGB1/NTRK1/RHOA/SNCA/TNF/MAPK14	10
BP	GO:0061572	actin filament bundle organization	8/215	165/18870	0.000620083	0.00373257	0.00201989	APOA1/EPHA1/FLNA/RHOA/TGFBR1/SRC/MET/WAS	8
BP	GO:0046883	regulation of hormone secretion	10/215	251/18870	0.00063094	0.00379265	0.0020524	CCKAR/EPHA5/F2/FGA/HNF4A/INHBA/INS/TNF/PTPN11/PRKACA	10
BP	GO:0003206	cardiac chamber morphogenesis	7/215	127/18870	0.000636448	0.00382046	0.00206745	ADAMTS1/EDNRA/MDM2/MYH7/TGFBR1/TP53/BMP2	7
BP	GO:0007519	skeletal muscle tissue development	8/215	166/18870	0.000645219	0.00386774	0.00209303	EGR1/IGF2/NR2F2/NR4A1/RHOA/YBX3/MAPK14/HSD17B1	8
BP	GO:0006611	protein export from nucleus	5/215	61/18870	0.000649338	0.00387248	0.0020956	HSPA9/MDM2/PTPN11/GSK3B/PRKACA	5
BP	GO:0032233	positive regulation of actin filament bundle assembly	5/215	61/18870	0.000649338	0.00387248	0.0020956	APOA1/EPHA1/FLNA/RHOA/TGFBR1	5
BP	GO:0048010	vascular endothelial growth factor receptor signaling pathway	5/215	61/18870	0.000649338	0.00387248	0.0020956	VEGFA/MAPKAPK2/MAPK14/SRC/PGF	5
BP	GO:0035305	negative regulation of dephosphorylation	4/215	35/18870	0.000650484	0.00387248	0.0020956	IKBKB/MGAT5/TNF/GSK3B	4
BP	GO:0036314	response to sterol	4/215	35/18870	0.000650484	0.00387248	0.0020956	ABCA1/INHBA/RORA/TGFBR1	4
BP	GO:0002819	regulation of adaptive immune response	9/215	208/18870	0.000653815	0.00388697	0.00210344	HAVCR2/HLA-A/IL12B/IL1R1/KLRC1/TNF/TNFSF13/WAS/AHR	9
BP	GO:0001704	formation of primary germ layer	7/215	128/18870	0.00066687	0.00395914	0.0021425	EPHA2/INHBA/ITGB1/ITGB2/MMP14/MMP2/PRKACA	7
BP	GO:1900182	positive regulation of protein localization to nucleus	6/215	93/18870	0.000682218	0.00402816	0.00217984	CDK1/F2/FLNA/INS/MAPK14/SRC	6
BP	GO:1902099	regulation of metaphase/anaphase transition of cell cycle	6/215	93/18870	0.000682218	0.00402816	0.00217984	ATM/AURKB/BCL7A/NEK6/SMARCA2/SMARCA4	6
BP	GO:1904705	regulation of vascular associated smooth muscle cell proliferation	6/215	93/18870	0.000682218	0.00402816	0.00217984	ADAMTS1/MDM2/MMP2/NR4A3/TNF/SRC	6
BP	GO:2000106	regulation of leukocyte apoptotic process	6/215	93/18870	0.000682218	0.00402816	0.00217984	AURKB/CDKN2A/CXCR2/ST3GAL1/TP53/ADAM17	6
BP	GO:0045765	regulation of angiogenesis	12/215	349/18870	0.000691916	0.00407985	0.00220782	ADAMTS1/CXCL8/CXCR2/EPHA1/EPHA2/ITGB1/PRKCA/TNF/VEGFA/PDPK1/PGF/CYP1B1	12
BP	GO:0002456	T cell mediated immunity	7/215	129/18870	0.000698434	0.00410417	0.00222098	HLA-A/IL12B/IL1R1/KLRC1/WAS/AHR/HPRT1	7
BP	GO:0002708	positive regulation of lymphocyte mediated immunity	7/215	129/18870	0.000698434	0.00410417	0.00222098	HLA-A/IL12B/IL1R1/KLRC1/KLRK1/TNF/TNFSF13	7
BP	GO:0090303	positive regulation of wound healing	5/215	62/18870	0.000699833	0.00410417	0.00222098	F2/ITGB1/PLAT/PLAU/PLG	5
BP	GO:1903053	regulation of extracellular matrix organization	5/215	62/18870	0.000699833	0.00410417	0.00222098	DDR1/LAMA1/TGFBR1/BMP2/DPP4	5
BP	GO:0070661	leukocyte proliferation	12/215	350/18870	0.000709429	0.00415481	0.00224839	ATM/FCGR3A/HAVCR2/HLA-A/IGF2/IL12B/MS4A1/PDE5A/PLA2G2A/TP53/AHR/HPRT1	12
BP	GO:0001656	metanephros development	6/215	94/18870	0.000721915	0.00421085	0.00227871	CXCR2/EGR1/PDGFA/PDGFRA/PDGFRB/AKR1B1	6
BP	GO:0007091	metaphase/anaphase transition of mitotic cell cycle	6/215	94/18870	0.000721915	0.00421085	0.00227871	ATM/AURKB/BCL7A/NEK6/SMARCA2/SMARCA4	6
BP	GO:0051492	regulation of stress fiber assembly	6/215	94/18870	0.000721915	0.00421085	0.00227871	APOA1/EPHA1/RHOA/TGFBR1/MET/WAS	6
BP	GO:0048568	embryonic organ development	14/215	453/18870	0.000725046	0.00421531	0.00228112	CXCL8/EDNRA/EPHA2/IGF2/KCNQ1/MMP14/NR2F2/PDGFA/PDGFRA/TGFBR1/TNF/TP53/VEGFA/EGFR	14
BP	GO:0007617	mating behavior	4/215	36/18870	0.000725317	0.00421531	0.00228112	EDNRB/HEXB/THRA/THRB	4
BP	GO:0034250	positive regulation of amide metabolic process	8/215	169/18870	0.000725601	0.00421531	0.00228112	EPHA4/HNRNPU/LIN28A/PABPC1/TNF/YBX1/YBX3/CYP1B1	8
BP	GO:0071621	granulocyte chemotaxis	7/215	130/18870	0.00073117	0.00421882	0.00228302	CXCL8/CXCR1/CXCR2/ITGA1/ITGB2/PPIA/DPP4	7
BP	GO:0003096	renal sodium ion transport	3/215	16/18870	0.000732056	0.00421882	0.00228302	EDNRA/EDNRB/KCNQ1	3
BP	GO:0032354	response to follicle-stimulating hormone	3/215	16/18870	0.000732056	0.00421882	0.00228302	EDNRA/INHBA/CYP1B1	3
BP	GO:0055091	phospholipid homeostasis	3/215	16/18870	0.000732056	0.00421882	0.00228302	ABCA1/APOA1/HNF4A	3
BP	GO:1900034	regulation of cellular response to heat	3/215	16/18870	0.000732056	0.00421882	0.00228302	ATM/MAPKAPK2/GSK3B	3
BP	GO:1903798	regulation of miRNA processing	3/215	16/18870	0.000732056	0.00421882	0.00228302	LIN28A/LIN28B/TP53	3
BP	GO:0001649	osteoblast differentiation	10/215	257/18870	0.000756673	0.0043549	0.00235666	EPHA2/HGF/HNRNPU/IGF2/LTF/TNF/BMP2/MAPK14/GSK3B/PRKACA	10
BP	GO:0007044	cell-substrate junction assembly	6/215	95/18870	0.000763377	0.00438182	0.00237123	EPHA3/MMP14/RHOA/VEGFA/SRC/PTPRA	6
BP	GO:1990874	vascular associated smooth muscle cell proliferation	6/215	95/18870	0.000763377	0.00438182	0.00237123	ADAMTS1/MDM2/MMP2/NR4A3/TNF/SRC	6
BP	GO:0030218	erythrocyte differentiation	7/215	131/18870	0.000765109	0.00438595	0.00237347	HSPA1A/HSPA9/INHBA/KCNQ1/THRA/VEGFA/MAPK14	7
BP	GO:0009612	response to mechanical stimulus	9/215	213/18870	0.000774415	0.00442757	0.00239599	KCNQ1/MMP14/MMP2/NTRK1/RAF1/TNF/XPA/MAPK14/SRC	9
BP	GO:0045637	regulation of myeloid cell differentiation	9/215	213/18870	0.000774415	0.00442757	0.00239599	H4C1/HSPA1A/HSPA9/IL12B/INHBA/LTF/PRKCA/TNF/MAPK14	9
BP	GO:1901342	regulation of vasculature development	12/215	354/18870	0.000783245	0.00446789	0.00241781	ADAMTS1/CXCL8/CXCR2/EPHA1/EPHA2/ITGB1/PRKCA/TNF/VEGFA/PDPK1/PGF/CYP1B1	12
BP	GO:0009266	response to temperature stimulus	8/215	171/18870	0.000783533	0.00446789	0.00241781	ATM/HSPA1A/HSPA6/NTRK1/THRA/MAPKAPK2/GSK3B/PRKACA	8
BP	GO:0043270	positive regulation of monoatomic ion transport	9/215	214/18870	0.000800584	0.00455911	0.00246717	EDNRA/F2/FLNA/KCNH2/KCNQ1/MS4A1/PDGFRB/SNCA/PDPK1	9
BP	GO:0031346	positive regulation of cell projection organization	12/215	355/18870	0.00080267	0.00456366	0.00246963	DDR1/EPHA3/EPHA4/FLNA/INS/NTRK1/RALA/SEPTIN9/TGFBR1/VEGFA/SRC/GSK3B	12
BP	GO:0007095	mitotic G2 DNA damage checkpoint signaling	4/215	37/18870	0.000806038	0.00456366	0.00246963	ATM/BRCC3/CDK1/MRE11	4
BP	GO:0071312	cellular response to alkaloid	4/215	37/18870	0.000806038	0.00456366	0.00246963	CCNA2/MDM2/RAD51/CASP7	4
BP	GO:1904358	positive regulation of telomere maintenance via telomere lengthening	4/215	37/18870	0.000806038	0.00456366	0.00246963	ATM/AURKB/NEK2/PARN	4
BP	GO:0034109	homotypic cell-cell adhesion	6/215	96/18870	0.000806654	0.00456366	0.00246963	FGA/FLNA/MYH9/PDGFRA/PPIA/PRKCA	6
BP	GO:0031100	animal organ regeneration	5/215	64/18870	0.000809564	0.00457415	0.00247531	AURKA/CCNA2/CDK1/NR4A3/TNF	5
BP	GO:0006302	double-strand break repair	11/215	307/18870	0.00082327	0.00464552	0.00251393	ATM/BCL7A/BRCC3/MRE11/RAD51/RPA1/SMARCA2/SMARCA4/TP53/PPP5C/WAS	11
BP	GO:0060348	bone development	9/215	215/18870	0.000827468	0.00466313	0.00252346	LTF/MMP14/RHOA/TP53/BMP2/MAPK14/SRC/HSD17B1/MMP13	9
BP	GO:0044784	metaphase/anaphase transition of cell cycle	6/215	97/18870	0.000851801	0.00479401	0.00259429	ATM/AURKB/BCL7A/NEK6/SMARCA2/SMARCA4	6
BP	GO:0010324	membrane invagination	5/215	65/18870	0.000869007	0.00487816	0.00263983	ABCA1/AURKB/ITGB2/MYH9/RHOA	5
BP	GO:0010812	negative regulation of cell-substrate adhesion	5/215	65/18870	0.000869007	0.00487816	0.00263983	CDKN2A/MMP14/PLG/RHOA/SRC	5
BP	GO:0050806	positive regulation of synaptic transmission	8/215	174/18870	0.000877352	0.00489111	0.00264683	EPHA4/HMGCR/INS/NTRK1/SNCA/TNF/CA2/GSK3B	8
BP	GO:0010544	negative regulation of platelet activation	3/215	17/18870	0.000881485	0.00489111	0.00264683	F2/PDGFA/PDGFRA	3
BP	GO:0032488	Cdc42 protein signal transduction	3/215	17/18870	0.000881485	0.00489111	0.00264683	ABCA1/APOA1/WAS	3
BP	GO:0070920	regulation of regulatory ncRNA processing	3/215	17/18870	0.000881485	0.00489111	0.00264683	LIN28A/LIN28B/TP53	3
BP	GO:0072224	metanephric glomerulus development	3/215	17/18870	0.000881485	0.00489111	0.00264683	EGR1/PDGFRA/PDGFRB	3
BP	GO:0090399	replicative senescence	3/215	17/18870	0.000881485	0.00489111	0.00264683	ATM/CDKN2A/TP53	3
BP	GO:1901522	positive regulation of transcription from RNA polymerase II promoter involved in cellular response to chemical stimulus	3/215	17/18870	0.000881485	0.00489111	0.00264683	TP53/VEGFA/BMP2	3
BP	GO:1901550	regulation of endothelial cell development	3/215	17/18870	0.000881485	0.00489111	0.00264683	IKBKB/TNF/VEGFA	3
BP	GO:1903140	regulation of establishment of endothelial barrier	3/215	17/18870	0.000881485	0.00489111	0.00264683	IKBKB/TNF/VEGFA	3
BP	GO:0006402	mRNA catabolic process	11/215	310/18870	0.000891129	0.00492916	0.00266742	ATM/HNRNPU/HSPA1A/PABPC1/PABPC4/PARN/PRKCA/YBX1/YBX3/MAPKAPK2/MAPK14	11
BP	GO:0032373	positive regulation of sterol transport	4/215	38/18870	0.000892898	0.00492916	0.00266742	ABCA1/APOA1/PON1/RXRA	4
BP	GO:0032376	positive regulation of cholesterol transport	4/215	38/18870	0.000892898	0.00492916	0.00266742	ABCA1/APOA1/PON1/RXRA	4
BP	GO:1990776	response to angiotensin	4/215	38/18870	0.000892898	0.00492916	0.00266742	INHBA/PRKCA/CA2/SRC	4
BP	GO:0002709	regulation of T cell mediated immunity	6/215	99/18870	0.000947921	0.00521296	0.002821	HLA-A/IL12B/IL1R1/KLRC1/WAS/AHR	6
BP	GO:0030101	natural killer cell activation	6/215	99/18870	0.000947921	0.00521296	0.002821	FCGR3A/HAVCR2/IL12B/KLRC1/KLRK1/PRDX1	6
BP	GO:1903312	negative regulation of mRNA metabolic process	6/215	99/18870	0.000947921	0.00521296	0.002821	HNRNPU/PABPC1/YBX1/YBX3/MAPKAPK2/MAPK14	6
BP	GO:0034219	carbohydrate transmembrane transport	7/215	136/18870	0.000953958	0.0052395	0.00283537	EDNRA/INS/NR4A3/SORT1/TNF/MAPK14/PTPN11	7
BP	GO:0010639	negative regulation of organelle organization	12/215	363/18870	0.000973076	0.00533774	0.00288853	ATM/AURKB/HGF/HNRNPU/HSPA1A/LMNA/NAA10/SNCA/TP53/SRC/MET/WAS	12
BP	GO:0016233	telomere capping	4/215	39/18870	0.000986146	0.00538894	0.00291623	ATM/AURKB/MRE11/NEK2	4
BP	GO:0043620	regulation of DNA-templated transcription in response to stress	4/215	39/18870	0.000986146	0.00538894	0.00291623	EGR1/HSPA5/TP53/VEGFA	4
BP	GO:1901661	quinone metabolic process	4/215	39/18870	0.000986146	0.00538894	0.00291623	AKR1C2/AKR1B1/AKR1C3/AKR1C1	4
BP	GO:0010972	negative regulation of G2/M transition of mitotic cell cycle	5/215	67/18870	0.00099757	0.00541138	0.00292838	ATM/AURKB/BRCC3/CDK1/MRE11	5
BP	GO:0038034	signal transduction in absence of ligand	5/215	67/18870	0.00099757	0.00541138	0.00292838	HSPA1A/INHBA/TNF/CTNNA1/GSK3B	5
BP	GO:0070301	cellular response to hydrogen peroxide	5/215	67/18870	0.00099757	0.00541138	0.00292838	CDK1/MAP1LC3A/MDM2/SRC/CYP1B1	5
BP	GO:0071300	cellular response to retinoic acid	5/215	67/18870	0.00099757	0.00541138	0.00292838	ABCA1/ATM/EPHA3/TNF/GSK3B	5
BP	GO:0097192	extrinsic apoptotic signaling pathway in absence of ligand	5/215	67/18870	0.00099757	0.00541138	0.00292838	HSPA1A/INHBA/TNF/CTNNA1/GSK3B	5
BP	GO:0034446	substrate adhesion-dependent cell spreading	6/215	100/18870	0.000999004	0.00541138	0.00292838	APOA1/EPHA1/FGA/FLNA/RHOA/SRC	6
BP	GO:2000177	regulation of neural precursor cell proliferation	6/215	100/18870	0.000999004	0.00541138	0.00292838	FLNA/ITGB1/RHOA/TP53/VEGFA/CTNNA1	6
BP	GO:0043583	ear development	9/215	221/18870	0.00100464	0.00543512	0.00294123	CCNA2/DDR1/EDNRA/EPHA4/GABRB2/KCNQ1/BMP2/MAPKAPK2/PTPN11	9
BP	GO:0001837	epithelial to mesenchymal transition	8/215	178/18870	0.00101625	0.00548422	0.0029678	EDNRA/EPHA3/EPHA4/FLNA/HGF/TGFBR1/BMP2/GSK3B	8
BP	GO:0060538	skeletal muscle organ development	8/215	178/18870	0.00101625	0.00548422	0.0029678	EGR1/IGF2/NR2F2/NR4A1/RHOA/YBX3/MAPK14/HSD17B1	8
BP	GO:0009150	purine ribonucleotide metabolic process	12/215	365/18870	0.00102009	0.00549808	0.00297529	ACACA/ALDOA/EPHA2/HMGCR/HSPA1A/HSPA8/MYH7/NME1/PDE5A/RORA/SNCA/HPRT1	12
BP	GO:1903706	regulation of hemopoiesis	13/215	417/18870	0.00103252	0.00555815	0.0030078	H4C1/HSPA1A/HSPA9/IL12B/INHBA/LTF/MMP14/PRKCA/RHOA/SMARCA2/SMARCA4/TNF/MAPK14	13
BP	GO:0010212	response to ionizing radiation	7/215	138/18870	0.00103904	0.00557937	0.00301929	ATM/BRCC3/EGR1/MDM2/RAD51/TP53/MAPK14	7
BP	GO:0033135	regulation of peptidyl-serine phosphorylation	7/215	138/18870	0.00103904	0.00557937	0.00301929	ARAF/HGF/RAF1/SNCA/TNF/VEGFA/EGFR	7
BP	GO:0006977	DNA damage response, signal transduction by p53 class mediator resulting in cell cycle arrest	3/215	18/18870	0.00104893	0.0056116	0.00303673	ATM/MDM2/TP53	3
BP	GO:0036003	positive regulation of transcription from RNA polymerase II promoter in response to stress	3/215	18/18870	0.00104893	0.0056116	0.00303673	HSPA5/TP53/VEGFA	3
BP	GO:0042574	retinal metabolic process	3/215	18/18870	0.00104893	0.0056116	0.00303673	AKR1C3/AKR1C1/CYP1B1	3
BP	GO:0042542	response to hydrogen peroxide	6/215	101/18870	0.00105218	0.005622	0.00304236	CDK1/MAP1LC3A/MDM2/MMP2/SRC/CYP1B1	6
BP	GO:0090101	negative regulation of transmembrane receptor protein serine/threonine kinase signaling pathway	8/215	179/18870	0.00105359	0.00562261	0.00304269	HSPA1A/HSPA5/HTRA1/TET1/TP53/BMP2/ADAM17/PDPK1	8
BP	GO:0033028	myeloid cell apoptotic process	4/215	40/18870	0.00108603	0.00578861	0.00313252	CDKN2A/CXCR2/THRA/ADAM17	4
BP	GO:0150115	cell-substrate junction organization	6/215	102/18870	0.0011075	0.00589575	0.0031905	EPHA3/MMP14/RHOA/VEGFA/SRC/PTPRA	6
BP	GO:0008203	cholesterol metabolic process	7/215	140/18870	0.00112998	0.00600807	0.00325128	ABCA1/APOA1/CYP3A4/HMGCR/PON1/SEC14L2/CYP1A2	7
BP	GO:0032835	glomerulus development	5/215	69/18870	0.00113975	0.00603772	0.00326732	EDNRA/EDNRB/EGR1/PDGFRA/PDGFRB	5
BP	GO:0046626	regulation of insulin receptor signaling pathway	5/215	69/18870	0.00113975	0.00603772	0.00326732	AHSG/IGF2/INS/SRC/PTPN11	5
BP	GO:0050918	positive chemotaxis	5/215	69/18870	0.00113975	0.00603772	0.00326732	CXCL8/HGF/VEGFA/PGF/MET	5
BP	GO:0009408	response to heat	6/215	103/18870	0.00116502	0.00615654	0.00333162	ATM/HSPA1A/HSPA6/MAPKAPK2/GSK3B/PRKACA	6
BP	GO:0045639	positive regulation of myeloid cell differentiation	6/215	103/18870	0.00116502	0.00615654	0.00333162	HSPA1A/IL12B/INHBA/PRKCA/TNF/MAPK14	6
BP	GO:0001101	response to acid chemical	7/215	141/18870	0.00117774	0.00620858	0.00335978	CHUK/MMP2/NTRK1/PDGFRA/TNF/VEGFA/EGFR	7
BP	GO:0045727	positive regulation of translation	7/215	141/18870	0.00117774	0.00620858	0.00335978	HNRNPU/LIN28A/PABPC1/TNF/YBX1/YBX3/CYP1B1	7
BP	GO:0042417	dopamine metabolic process	4/215	41/18870	0.00119281	0.00627275	0.00339451	ITGB2/MAOA/SNCA/HPRT1	4
BP	GO:0072595	maintenance of protein localization in organelle	4/215	41/18870	0.00119281	0.00627275	0.00339451	HK1/HNRNPU/HSPA5/NR5A1	4
BP	GO:0001659	temperature homeostasis	8/215	183/18870	0.00121406	0.00636487	0.00344436	EDNRB/EGR1/FABP4/SMARCA4/THRA/TNF/VEGFA/ADAM17	8
BP	GO:0046578	regulation of Ras protein signal transduction	8/215	183/18870	0.00121406	0.00636487	0.00344436	ABCA1/APOA1/ARFGEF2/ITGB1/NTRK1/RAF1/SRC/MET	8
BP	GO:0032206	positive regulation of telomere maintenance	5/215	70/18870	0.00121621	0.00636487	0.00344436	ATM/AURKB/MRE11/NEK2/PARN	5
BP	GO:1902750	negative regulation of cell cycle G2/M phase transition	5/215	70/18870	0.00121621	0.00636487	0.00344436	ATM/AURKB/BRCC3/CDK1/MRE11	5
BP	GO:0033138	positive regulation of peptidyl-serine phosphorylation	6/215	104/18870	0.0012248	0.00640211	0.00346452	ARAF/RAF1/SNCA/TNF/VEGFA/EGFR	6
BP	GO:0000212	meiotic spindle organization	3/215	19/18870	0.0012352	0.00641768	0.00347294	AURKA/DDB1/MYH9	3
BP	GO:0038166	angiotensin-activated signaling pathway	3/215	19/18870	0.0012352	0.00641768	0.00347294	PRKCA/CA2/SRC	3
BP	GO:0046827	positive regulation of protein export from nucleus	3/215	19/18870	0.0012352	0.00641768	0.00347294	MDM2/GSK3B/PRKACA	3
BP	GO:0060977	coronary vasculature morphogenesis	3/215	19/18870	0.0012352	0.00641768	0.00347294	PDGFRB/TGFBR1/VEGFA	3
BP	GO:0071800	podosome assembly	3/215	19/18870	0.0012352	0.00641768	0.00347294	RHOA/TNF/SRC	3
BP	GO:1903900	regulation of viral life cycle	7/215	143/18870	0.00127798	0.00663203	0.00358893	CXCL8/DDB1/LTF/NR5A2/PABPC1/PPIA/TNF	7
BP	GO:0043255	regulation of carbohydrate biosynthetic process	6/215	105/18870	0.00128691	0.00665763	0.00360279	DDB1/IGF2/INS/SNCA/GSK3B/PRKACA	6
BP	GO:0110020	regulation of actomyosin structure organization	6/215	105/18870	0.00128691	0.00665763	0.00360279	APOA1/EPHA1/RHOA/TGFBR1/MET/WAS	6
BP	GO:0040029	epigenetic regulation of gene expression	9/215	229/18870	0.00128753	0.00665763	0.00360279	CDK2/DDB1/HNRNPU/IGF2/KCNQ1/LMNA/SMARCA4/TET1/TP53	9
BP	GO:0045600	positive regulation of fat cell differentiation	5/215	71/18870	0.0012964	0.00667953	0.00361464	HNRNPU/INS/BMP2/PIM1/MAPK14	5
BP	GO:0060420	regulation of heart growth	5/215	71/18870	0.0012964	0.00667953	0.00361464	CDK1/TGFBR1/PIM1/MAPK14/DUSP6	5
BP	GO:1900076	regulation of cellular response to insulin stimulus	5/215	71/18870	0.0012964	0.00667953	0.00361464	AHSG/IGF2/INS/SRC/PTPN11	5
BP	GO:0071364	cellular response to epidermal growth factor stimulus	4/215	42/18870	0.00130672	0.00671674	0.00363478	EEF1A1/PDPK1/PTPN11/EGFR	4
BP	GO:0071402	cellular response to lipoprotein particle stimulus	4/215	42/18870	0.00130672	0.00671674	0.00363478	ABCA1/ITGB1/ITGB2/ADAM17	4
BP	GO:0051302	regulation of cell division	8/215	186/18870	0.00134674	0.00691422	0.00374164	AURKA/AURKB/IGF2/PDGFA/RHOA/VEGFA/YBX1/PGF	8
BP	GO:0032760	positive regulation of tumor necrosis factor production	6/215	106/18870	0.00135139	0.00692169	0.00374568	ARFGEF2/FCGR3A/HAVCR2/IL12B/MAPKAPK2/PTPN11	6
BP	GO:0032963	collagen metabolic process	6/215	106/18870	0.00135139	0.00692169	0.00374568	F2/INHBA/ITGB1/MMP14/MMP2/MMP13	6
BP	GO:0042326	negative regulation of phosphorylation	11/215	327/18870	0.0013691	0.00699881	0.00378742	CDKN2A/EPHA1/HGF/HNRNPU/INHBA/NR2F2/PPIA/SNCA/BMP2/DUSP6/PDPK1	11
BP	GO:0006260	DNA replication	10/215	278/18870	0.00136968	0.00699881	0.00378742	CCNA2/CDK1/CDK2/MRE11/POLH/RAD51/RPA1/SET/TP53/EGFR	10
BP	GO:0008217	regulation of blood pressure	8/215	187/18870	0.00139344	0.00711181	0.00384857	EDNRA/EDNRB/KCNQ1/NR2F2/RHOA/TNF/AR/ADH5	8
BP	GO:0048638	regulation of developmental growth	11/215	328/18870	0.00140275	0.00715089	0.00386972	CDK1/EPHA7/IGF2/TGFBR1/VEGFA/YBX3/PIM1/MAPK14/DUSP6/AR/GSK3B	11
BP	GO:0019098	reproductive behavior	4/215	43/18870	0.00142802	0.00726262	0.00393018	EDNRB/HEXB/THRA/THRB	4
BP	GO:0032814	regulation of natural killer cell activation	4/215	43/18870	0.00142802	0.00726262	0.00393018	FCGR3A/HAVCR2/IL12B/KLRC1	4
BP	GO:0006700	C21-steroid hormone biosynthetic process	3/215	20/18870	0.00144103	0.00729447	0.00394742	EGR1/BMP2/AKR1B1	3
BP	GO:0010587	miRNA catabolic process	3/215	20/18870	0.00144103	0.00729447	0.00394742	LIN28A/LIN28B/PARN	3
BP	GO:0042359	vitamin D metabolic process	3/215	20/18870	0.00144103	0.00729447	0.00394742	CYP3A4/TNF/GC	3
BP	GO:0045953	negative regulation of natural killer cell mediated cytotoxicity	3/215	20/18870	0.00144103	0.00729447	0.00394742	HAVCR2/HLA-A/KLRC1	3
BP	GO:0002067	glandular epithelial cell differentiation	5/215	73/18870	0.0014684	0.00739973	0.00400438	NR5A2/BMP2/PGR/PDPK1/GSK3B	5
BP	GO:0006809	nitric oxide biosynthetic process	5/215	73/18870	0.0014684	0.00739973	0.00400438	GLA/KLRK1/RORA/TNF/CYP1B1	5
BP	GO:0033143	regulation of intracellular steroid hormone receptor signaling pathway	5/215	73/18870	0.0014684	0.00739973	0.00400438	RHOA/SKP2/SMARCA4/SRC/AR	5
BP	GO:0006913	nucleocytoplasmic transport	11/215	330/18870	0.00147208	0.00739973	0.00400438	ANP32A/CDK1/FLNA/HSPA9/LMNA/MDM2/TP53/MAPK14/PTPN11/GSK3B/PRKACA	11
BP	GO:0021700	developmental maturation	11/215	330/18870	0.00147208	0.00739973	0.00400438	AURKA/EDNRA/EDNRB/LTF/MMP2/RHOA/VEGFA/BMP2/PGR/AKR1B1/PRKACA	11
BP	GO:0051169	nuclear transport	11/215	330/18870	0.00147208	0.00739973	0.00400438	ANP32A/CDK1/FLNA/HSPA9/LMNA/MDM2/TP53/MAPK14/PTPN11/GSK3B/PRKACA	11
BP	GO:0046890	regulation of lipid biosynthetic process	8/215	189/18870	0.00149071	0.00748467	0.00405034	EGR1/INS/NR5A1/PDGFA/TNF/BMP2/SEC14L2/AKR1C3	8
BP	GO:0043488	regulation of mRNA stability	9/215	235/18870	0.00153929	0.00771964	0.0041775	HNRNPU/PABPC1/PABPC4/PARN/PRKCA/YBX1/YBX3/MAPKAPK2/MAPK14	9
BP	GO:2001242	regulation of intrinsic apoptotic signaling pathway	8/215	190/18870	0.00154132	0.00772088	0.00417817	HSPA1A/INS/LCK/MDM2/PPIA/TP53/YBX3/SRC	8
BP	GO:0010828	positive regulation of glucose transmembrane transport	4/215	44/18870	0.00155696	0.00778063	0.0042105	INS/NR4A3/MAPK14/PTPN11	4
BP	GO:0120178	steroid hormone biosynthetic process	4/215	44/18870	0.00155696	0.00778063	0.0042105	EGR1/BMP2/AKR1B1/HSD17B1	4
BP	GO:0002224	toll-like receptor signaling pathway	5/215	74/18870	0.00156044	0.00778063	0.0042105	BIRC2/ESR1/IKBKB/MAPKAPK2/PDPK1	5
BP	GO:0045123	cellular extravasation	5/215	74/18870	0.00156044	0.00778063	0.0042105	IL1R1/ITGA1/ITGAL/ITGB1/TNF	5
BP	GO:0002700	regulation of production of molecular mediator of immune response	8/215	191/18870	0.00159329	0.00793527	0.00429419	APOA1/HK1/HLA-A/IL1R1/NR4A3/TNF/TNFSF13/MAPKAPK2	8
BP	GO:0009259	ribonucleotide metabolic process	12/215	385/18870	0.00160333	0.0079761	0.00431628	ACACA/ALDOA/EPHA2/HMGCR/HSPA1A/HSPA8/MYH7/NME1/PDE5A/RORA/SNCA/HPRT1	12
BP	GO:0016042	lipid catabolic process	11/215	334/18870	0.00161919	0.00803776	0.00434965	CYP3A4/GLA/HEXB/INS/PLA2G2A/THRA/TNF/STS/AKR1C3/CYP1A2/CYP1B1	11
BP	GO:0072521	purine-containing compound metabolic process	14/215	493/18870	0.00161944	0.00803776	0.00434965	ACACA/ALDOA/EPHA2/HMGCR/HSPA1A/HSPA8/MYH7/NME1/PDE5A/RORA/SNCA/TP53/TTR/HPRT1	14
BP	GO:0001676	long-chain fatty acid metabolic process	6/215	110/18870	0.00163431	0.00807455	0.00436956	CYP3A4/TBXAS1/GSTA1/AKR1C3/CYP1A2/CYP1B1	6
BP	GO:0002444	myeloid leukocyte mediated immunity	6/215	110/18870	0.00163431	0.00807455	0.00436956	F2/FCGR3A/ITGB2/NR4A3/ADAM17/PDPK1	6
BP	GO:0048477	oogenesis	6/215	110/18870	0.00163431	0.00807455	0.00436956	ATM/AURKA/EDNRA/HEXB/PDE5A/SRC	6
BP	GO:1903557	positive regulation of tumor necrosis factor superfamily cytokine production	6/215	110/18870	0.00163431	0.00807455	0.00436956	ARFGEF2/FCGR3A/HAVCR2/IL12B/MAPKAPK2/PTPN11	6
BP	GO:0002716	negative regulation of natural killer cell mediated immunity	3/215	21/18870	0.00166716	0.0081901	0.00443209	HAVCR2/HLA-A/KLRC1	3
BP	GO:0010566	regulation of ketone biosynthetic process	3/215	21/18870	0.00166716	0.0081901	0.00443209	EGR1/BMP2/AKR1C3	3
BP	GO:0051988	regulation of attachment of spindle microtubules to kinetochore	3/215	21/18870	0.00166716	0.0081901	0.00443209	AURKB/HNRNPU/NEK2	3
BP	GO:0071379	cellular response to prostaglandin stimulus	3/215	21/18870	0.00166716	0.0081901	0.00443209	ACACA/AKR1C2/AKR1C3	3
BP	GO:2001044	regulation of integrin-mediated signaling pathway	3/215	21/18870	0.00166716	0.0081901	0.00443209	FLNA/LAMA1/CTNNA1	3
BP	GO:0050670	regulation of lymphocyte proliferation	9/215	238/18870	0.00167923	0.00823709	0.00445751	ATM/FCGR3A/HAVCR2/HLA-A/IGF2/IL12B/PDE5A/PLA2G2A/AHR	9
BP	GO:0072073	kidney epithelium development	7/215	150/18870	0.00168244	0.00823709	0.00445751	CXCR2/EDNRA/EDNRB/EPHA4/EPHA7/VEGFA/BMP2	7
BP	GO:1902652	secondary alcohol metabolic process	7/215	150/18870	0.00168244	0.00823709	0.00445751	ABCA1/APOA1/CYP3A4/HMGCR/PON1/SEC14L2/CYP1A2	7
BP	GO:0002347	response to tumor cell	4/215	45/18870	0.00169378	0.00825529	0.00446737	HAVCR2/HLA-A/IL12B/AHR	4
BP	GO:0030574	collagen catabolic process	4/215	45/18870	0.00169378	0.00825529	0.00446737	ITGB1/MMP14/MMP2/MMP13	4
BP	GO:0051602	response to electrical stimulus	4/215	45/18870	0.00169378	0.00825529	0.00446737	MMP2/NR4A1/NTRK1/SRC	4
BP	GO:0140894	endolysosomal toll-like receptor signaling pathway	4/215	45/18870	0.00169378	0.00825529	0.00446737	HAVCR2/IKBKB/TNF/SRC	4
BP	GO:0033673	negative regulation of kinase activity	8/215	193/18870	0.00170139	0.00828301	0.00448237	CDKN2A/EPHA1/HNRNPU/NR2F2/PPIA/SNCA/BMP2/PDPK1	8
BP	GO:0071347	cellular response to interleukin-1	6/215	111/18870	0.0017116	0.00832335	0.0045042	CXCL8/EGR1/IKBKB/IL1R1/MMP2/RORA	6
BP	GO:0071560	cellular response to transforming growth factor beta stimulus	10/215	287/18870	0.00173391	0.0084224	0.00455779	HSPA1A/HSPA5/HTRA1/TET1/TGFBR1/TP53/BMP2/ADAM17/SRC/PDPK1	10
BP	GO:0043536	positive regulation of blood vessel endothelial cell migration	5/215	76/18870	0.00175714	0.00851615	0.00460853	PLG/PRKCA/VEGFA/ADAM17/PDPK1	5
BP	GO:2000242	negative regulation of reproductive process	5/215	76/18870	0.00175714	0.00851615	0.00460853	DDB1/MYH9/NR5A1/PLAT/YBX3	5
BP	GO:0042063	gliogenesis	11/215	338/18870	0.00177812	0.00860187	0.00465492	CDK1/EPHA4/F2/HEXB/LIN28A/MMP14/RHOA/TNF/TP53/BMP2/PTPN11	11
BP	GO:1903532	positive regulation of secretion by cell	10/215	288/18870	0.00177881	0.00860187	0.00465492	F2/FGA/INHBA/INS/ITGB2/PPIA/SNCA/BMP2/PTPN11/PRKACA	10
BP	GO:0010720	positive regulation of cell development	13/215	444/18870	0.00180694	0.00872817	0.00472327	AURKA/EPHA4/IL12B/ITGB1/MMP14/PDE5A/PRKCA/RHOA/SMARCA2/SMARCA4/TNF/VEGFA/BMP2	13
BP	GO:0010821	regulation of mitochondrion organization	7/215	152/18870	0.00181454	0.00874857	0.0047343	AURKA/HGF/HSPA1A/LMNA/RALA/TP53/GSK3B	7
BP	GO:0090276	regulation of peptide hormone secretion	8/215	195/18870	0.00181521	0.00874857	0.0047343	EPHA5/F2/FGA/HNF4A/INS/TNF/PTPN11/PRKACA	8
BP	GO:0030072	peptide hormone secretion	9/215	241/18870	0.00182919	0.00880316	0.00476384	EPHA5/F2/FGA/HNF4A/INS/RAF1/TNF/PTPN11/PRKACA	9
BP	GO:0003009	skeletal muscle contraction	4/215	46/18870	0.00183874	0.00880316	0.00476384	CHUK/MYH7/NR4A1/TNF	4
BP	GO:0045646	regulation of erythrocyte differentiation	4/215	46/18870	0.00183874	0.00880316	0.00476384	HSPA1A/HSPA9/INHBA/MAPK14	4
BP	GO:0070849	response to epidermal growth factor	4/215	46/18870	0.00183874	0.00880316	0.00476384	EEF1A1/PDPK1/PTPN11/EGFR	4
BP	GO:1902622	regulation of neutrophil migration	4/215	46/18870	0.00183874	0.00880316	0.00476384	CXCL8/CXCR2/IL1R1/DPP4	4
BP	GO:2001239	regulation of extrinsic apoptotic signaling pathway in absence of ligand	4/215	46/18870	0.00183874	0.00880316	0.00476384	HSPA1A/INHBA/TNF/CTNNA1	4
BP	GO:0046323	glucose import	5/215	77/18870	0.00186204	0.00890485	0.00481888	INS/SORT1/TNF/MAPK14/PTPN11	5
BP	GO:0007200	phospholipase C-activating G protein-coupled receptor signaling pathway	6/215	113/18870	0.00187445	0.00895433	0.00484565	CCKAR/CCKBR/CXCR2/EDNRB/ESR1/F2	6
BP	GO:0032944	regulation of mononuclear cell proliferation	9/215	242/18870	0.0018815	0.00897809	0.00485851	ATM/FCGR3A/HAVCR2/HLA-A/IGF2/IL12B/PDE5A/PLA2G2A/AHR	9
BP	GO:0019693	ribose phosphate metabolic process	12/215	393/18870	0.00190309	0.0090711	0.00490884	ACACA/ALDOA/EPHA2/HMGCR/HSPA1A/HSPA8/MYH7/NME1/PDE5A/RORA/SNCA/HPRT1	12
BP	GO:0002837	regulation of immune response to tumor cell	3/215	22/18870	0.00191429	0.00910443	0.00492688	HAVCR2/IL12B/AHR	3
BP	GO:0060008	Sertoli cell differentiation	3/215	22/18870	0.00191429	0.00910443	0.00492688	FLNA/NR5A1/NTRK1	3
BP	GO:0042752	regulation of circadian rhythm	6/215	114/18870	0.00196015	0.00930212	0.00503386	CDK1/DDB1/HNF4A/RORA/TP53/GSK3B	6
BP	GO:2001243	negative regulation of intrinsic apoptotic signaling pathway	6/215	114/18870	0.00196015	0.00930212	0.00503386	HSPA1A/INS/MDM2/PPIA/YBX3/SRC	6
BP	GO:0046209	nitric oxide metabolic process	5/215	78/18870	0.00197144	0.00934544	0.0050573	GLA/KLRK1/RORA/TNF/CYP1B1	5
BP	GO:0014075	response to amine	4/215	47/18870	0.00199206	0.00938156	0.00507685	CDK1/EDNRA/NR4A1/HPRT1	4
BP	GO:0042311	vasodilation	4/215	47/18870	0.00199206	0.00938156	0.00507685	EDNRB/INS/ITGA1/TNF	4
BP	GO:0048806	genitalia development	4/215	47/18870	0.00199206	0.00938156	0.00507685	ESR1/PDGFRA/AR/PTPN11	4
BP	GO:0060043	regulation of cardiac muscle cell proliferation	4/215	47/18870	0.00199206	0.00938156	0.00507685	CDK1/TGFBR1/PIM1/MAPK14	4
BP	GO:0061383	trabecula morphogenesis	4/215	47/18870	0.00199206	0.00938156	0.00507685	ADAMTS1/MMP2/RHOA/TGFBR1	4
BP	GO:0090102	cochlea development	4/215	47/18870	0.00199206	0.00938156	0.00507685	CCNA2/EPHA4/GABRB2/KCNQ1	4
BP	GO:0002791	regulation of peptide secretion	8/215	198/18870	0.00199713	0.009385	0.00507871	EPHA5/F2/FGA/HNF4A/INS/TNF/PTPN11/PRKACA	8
BP	GO:0009746	response to hexose	8/215	198/18870	0.00199713	0.009385	0.00507871	EGR1/EPHA5/HNF4A/LIN28A/RAF1/SMARCA4/TNF/PRKACA	8
BP	GO:0071559	response to transforming growth factor beta	10/215	293/18870	0.00201765	0.00947112	0.00512531	HSPA1A/HSPA5/HTRA1/TET1/TGFBR1/TP53/BMP2/ADAM17/SRC/PDPK1	10
BP	GO:0043010	camera-type eye development	11/215	344/18870	0.00204022	0.00956671	0.00517704	EPHA2/INHBA/LAMA1/PDGFRA/PDGFRB/SMARCA4/TGFBR1/THRB/VEGFA/EGFR/CYP1B1	11
BP	GO:0031016	pancreas development	5/215	79/18870	0.00208547	0.0097472	0.00527471	IGF2/NR5A2/PDPK1/MET/GSK3B	5
BP	GO:0045685	regulation of glial cell differentiation	5/215	79/18870	0.00208547	0.0097472	0.00527471	CDK1/EPHA4/F2/LIN28A/BMP2	5
BP	GO:2001057	reactive nitrogen species metabolic process	5/215	79/18870	0.00208547	0.0097472	0.00527471	GLA/KLRK1/RORA/TNF/CYP1B1	5
BP	GO:0046718	viral entry into host cell	7/215	156/18870	0.0021028	0.00980703	0.00530709	ANPEP/CDK1/EPHA2/HSPA1A/ITGB1/DPP4/EGFR	7
BP	GO:0072006	nephron development	7/215	156/18870	0.0021028	0.00980703	0.00530709	EDNRA/EDNRB/EGR1/PDGFRA/PDGFRB/VEGFA/BMP2	7
BP	GO:0002768	immune response-regulating cell surface receptor signaling pathway	11/215	346/18870	0.00213427	0.00994309	0.00538072	CHUK/FCGR3A/HLA-A/IKBKB/KLRC1/KLRK1/LCK/LTF/MS4A1/NR4A3/SRC	11
BP	GO:0002861	regulation of inflammatory response to antigenic stimulus	4/215	48/18870	0.00215401	0.0100027	0.005413	IL12B/TNF/MAPK14/SRC	4
BP	GO:0042181	ketone biosynthetic process	4/215	48/18870	0.00215401	0.0100027	0.005413	EGR1/BMP2/HSD17B1/AKR1C3	4
BP	GO:0097720	calcineurin-mediated signaling	4/215	48/18870	0.00215401	0.0100027	0.005413	NR5A1/NR5A2/TNF/GSK3B	4
BP	GO:0045926	negative regulation of growth	9/215	247/18870	0.00216126	0.0100149	0.0054196	CDKN2A/EPHA7/ESR2/HNF4A/HSPA1A/INHBA/SMARCA2/SMARCA4/TP53	9
BP	GO:0090257	regulation of muscle system process	9/215	247/18870	0.00216126	0.0100149	0.0054196	KCNQ1/LMNA/MYH7/NR4A1/NR4A3/PDE5A/PRKCA/RHOA/PRKACA	9
BP	GO:0007043	cell-cell junction assembly	7/215	157/18870	0.00218011	0.0100621	0.00544512	EPHA2/IKBKB/PRKCA/RHOA/TNF/CTNNA1/PRKACA	7
BP	GO:0002834	regulation of response to tumor cell	3/215	23/18870	0.00218306	0.0100621	0.00544512	HAVCR2/IL12B/AHR	3
BP	GO:0036120	cellular response to platelet-derived growth factor stimulus	3/215	23/18870	0.00218306	0.0100621	0.00544512	CCNA2/PDGFRB/SRC	3
BP	GO:0060352	cell adhesion molecule production	3/215	23/18870	0.00218306	0.0100621	0.00544512	APOA1/CXCL8/PPIA	3
BP	GO:0098743	cell aggregation	3/215	23/18870	0.00218306	0.0100621	0.00544512	LTF/THRA/MAPK14	3
BP	GO:0090092	regulation of transmembrane receptor protein serine/threonine kinase signaling pathway	10/215	297/18870	0.00222681	0.0102528	0.00554831	HSPA1A/HSPA5/HTRA1/INHBA/TET1/TGFBR1/TP53/BMP2/ADAM17/PDPK1	10
BP	GO:0090316	positive regulation of intracellular protein transport	7/215	158/18870	0.0022596	0.0103914	0.00562335	CDK1/FLNA/ITGB2/MDM2/MAPK14/GSK3B/PRKACA	7
BP	GO:0050728	negative regulation of inflammatory response	8/215	202/18870	0.00226172	0.0103914	0.00562335	APOA1/HGF/IL12B/INS/RORA/MAPK14/SRC/AHR	8
BP	GO:0001774	microglial cell activation	4/215	49/18870	0.00232481	0.0105829	0.00572698	ATM/ITGB2/SNCA/TNF	4
BP	GO:0007520	myoblast fusion	4/215	49/18870	0.00232481	0.0105829	0.00572698	ITGB1/KCNH1/MYH9/MAPK14	4
BP	GO:0031648	protein destabilization	4/215	49/18870	0.00232481	0.0105829	0.00572698	MDM2/SNCA/BMP2/SRC	4
BP	GO:0035987	endodermal cell differentiation	4/215	49/18870	0.00232481	0.0105829	0.00572698	INHBA/ITGB2/MMP14/MMP2	4
BP	GO:0046427	positive regulation of receptor signaling pathway via JAK-STAT	4/215	49/18870	0.00232481	0.0105829	0.00572698	F2/IL12B/TNF/CYP1B1	4
BP	GO:0070266	necroptotic process	4/215	49/18870	0.00232481	0.0105829	0.00572698	BIRC2/TNF/TP53/YBX3	4
BP	GO:1902459	positive regulation of stem cell population maintenance	4/215	49/18870	0.00232481	0.0105829	0.00572698	BCL7A/SMARCA2/SMARCA4/TET1	4
BP	GO:0002720	positive regulation of cytokine production involved in immune response	5/215	81/18870	0.00232786	0.0105829	0.00572698	HK1/HLA-A/IL1R1/NR4A3/MAPKAPK2	5
BP	GO:0006970	response to osmotic stress	5/215	81/18870	0.00232786	0.0105829	0.00572698	TNF/TP53/YBX3/PDPK1/AKR1B1	5
BP	GO:0120193	tight junction organization	5/215	81/18870	0.00232786	0.0105829	0.00572698	EPHA2/IKBKB/TGFBR1/TNF/PRKACA	5
BP	GO:0006090	pyruvate metabolic process	6/215	118/18870	0.00233292	0.0105839	0.00572751	ALDOA/HK1/INS/LDHA/NR4A3/PRKACA	6
BP	GO:0045862	positive regulation of proteolysis	11/215	350/18870	0.00233296	0.0105839	0.00572751	AURKA/EPHA4/HSPA1A/LCK/MDM2/MMP14/MYH9/SNCA/TNF/SRC/GSK3B	11
BP	GO:0008643	carbohydrate transport	7/215	159/18870	0.00234131	0.0106107	0.00574199	EDNRA/INS/NR4A3/SORT1/TNF/MAPK14/PTPN11	7
BP	GO:0031669	cellular response to nutrient levels	9/215	251/18870	0.00240815	0.0108794	0.00588741	HSPA5/HSPA8/MAP1LC3A/MDM2/RXRA/TP53/ALB/PIM1/AKR1C3	9
BP	GO:0042593	glucose homeostasis	9/215	251/18870	0.00240815	0.0108794	0.00588741	EPHA5/HK1/HNF4A/INS/LIN28A/RAF1/SMARCA4/PTPN11/PRKACA	9
BP	GO:1901617	organic hydroxy compound biosynthetic process	9/215	251/18870	0.00240815	0.0108794	0.00588741	APOA1/CYP3A4/HMGCR/SNCA/TNF/BMP2/HSD17B1/SEC14L2/AKR1C3	9
BP	GO:0009308	amine metabolic process	6/215	119/18870	0.00243392	0.0109844	0.00594421	EDNRA/INS/ITGB2/MAOA/SNCA/HPRT1	6
BP	GO:0051341	regulation of oxidoreductase activity	5/215	82/18870	0.00245645	0.011063	0.00598674	GLA/INS/SNCA/TNF/EGFR	5
BP	GO:0150076	neuroinflammatory response	5/215	82/18870	0.00245645	0.011063	0.00598674	ATM/ITGB1/ITGB2/SNCA/TNF	5
BP	GO:0033500	carbohydrate homeostasis	9/215	252/18870	0.00247324	0.0110964	0.00600484	EPHA5/HK1/HNF4A/INS/LIN28A/RAF1/SMARCA4/PTPN11/PRKACA	9
BP	GO:0061013	regulation of mRNA catabolic process	9/215	252/18870	0.00247324	0.0110964	0.00600484	HNRNPU/PABPC1/PABPC4/PARN/PRKCA/YBX1/YBX3/MAPKAPK2/MAPK14	9
BP	GO:0002082	regulation of oxidative phosphorylation	3/215	24/18870	0.00247413	0.0110964	0.00600484	RHOA/SNCA/TNF	3
BP	GO:0009651	response to salt stress	3/215	24/18870	0.00247413	0.0110964	0.00600484	TNF/TP53/AKR1B1	3
BP	GO:0009299	mRNA transcription	4/215	50/18870	0.00250472	0.0111872	0.00605398	FLNA/RXRA/THRB/TP53	4
BP	GO:0030850	prostate gland development	4/215	50/18870	0.00250472	0.0111872	0.00605398	ESR1/MMP2/PSAP/AR	4
BP	GO:0071827	plasma lipoprotein particle organization	4/215	50/18870	0.00250472	0.0111872	0.00605398	ABCA1/APOA1/PLA2G2A/PRKACA	4
BP	GO:1902041	regulation of extrinsic apoptotic signaling pathway via death domain receptors	4/215	50/18870	0.00250472	0.0111872	0.00605398	FGA/HGF/RAF1/GSK3B	4
BP	GO:0070507	regulation of microtubule cytoskeleton organization	7/215	161/18870	0.00251155	0.0112062	0.00606425	EPHA3/HNRNPU/HSPA1A/RHOA/SNCA/MET/GSK3B	7
BP	GO:0030900	forebrain development	12/215	407/18870	0.00253786	0.0113119	0.00612145	CCKAR/EPHA5/FLNA/INHBA/KCNA3/NR2F2/RHOA/BMP2/SRC/GSK3B/EGFR/HPRT1	12
BP	GO:0034284	response to monosaccharide	8/215	206/18870	0.00255311	0.0113682	0.0061519	EGR1/EPHA5/HNF4A/LIN28A/RAF1/SMARCA4/TNF/PRKACA	8
BP	GO:0035023	regulation of Rho protein signal transduction	5/215	83/18870	0.00259012	0.0115093	0.00622827	ABCA1/APOA1/ITGB1/RAF1/MET	5
BP	GO:1902117	positive regulation of organelle assembly	5/215	83/18870	0.00259012	0.0115093	0.00622827	RHOA/SEPTIN9/TNF/SRC/GSK3B	5
BP	GO:0006163	purine nucleotide metabolic process	13/215	463/18870	0.0026003	0.0115427	0.00624635	ACACA/ALDOA/EPHA2/HMGCR/HSPA1A/HSPA8/MYH7/NME1/PDE5A/RORA/SNCA/TP53/HPRT1	13
BP	GO:0009566	fertilization	8/215	207/18870	0.00263035	0.0116641	0.00631205	ALDOA/CDK1/HEXB/MYH9/NR2F2/PLAT/YBX3/AR	8
BP	GO:0030278	regulation of ossification	6/215	121/18870	0.00264576	0.0117204	0.00634252	AHSG/LTF/RXRA/BMP2/MAPK14/PTPN11	6
BP	GO:0016052	carbohydrate catabolic process	7/215	163/18870	0.00269116	0.0118732	0.00642519	ALDOA/HEXB/HK1/INS/LDHA/TP53/PRKACA	7
BP	GO:0030307	positive regulation of cell growth	7/215	163/18870	0.00269116	0.0118732	0.00642519	F2/INS/MMP14/TGFBR1/VEGFA/ADAM17/EGFR	7
BP	GO:0010332	response to gamma radiation	4/215	51/18870	0.00269396	0.0118732	0.00642519	ATM/EGR1/MDM2/TP53	4
BP	GO:0035094	response to nicotine	4/215	51/18870	0.00269396	0.0118732	0.00642519	KCNQ1/MMP2/NTRK1/TNF	4
BP	GO:0051496	positive regulation of stress fiber assembly	4/215	51/18870	0.00269396	0.0118732	0.00642519	APOA1/EPHA1/RHOA/TGFBR1	4
BP	GO:1901654	response to ketone	8/215	208/18870	0.00270941	0.0119291	0.00645548	ACACA/INHBA/AKR1C2/SRC/AR/AKR1C3/AHR/CYP1B1	8
BP	GO:0010660	regulation of muscle cell apoptotic process	5/215	84/18870	0.00272899	0.0120031	0.00649551	CDKN2A/CXCR2/IL12B/TP53/PDPK1	5
BP	GO:0006706	steroid catabolic process	3/215	25/18870	0.00278809	0.0121397	0.00656941	CYP3A4/STS/CYP1A2	3
BP	GO:0009110	vitamin biosynthetic process	3/215	25/18870	0.00278809	0.0121397	0.00656941	CYP3A4/TNF/AKR1B1	3
BP	GO:0010623	programmed cell death involved in cell development	3/215	25/18870	0.00278809	0.0121397	0.00656941	DDB1/NTRK1/YBX3	3
BP	GO:0010954	positive regulation of protein processing	3/215	25/18870	0.00278809	0.0121397	0.00656941	MMP14/MYH9/SRC	3
BP	GO:0036119	response to platelet-derived growth factor	3/215	25/18870	0.00278809	0.0121397	0.00656941	CCNA2/PDGFRB/SRC	3
BP	GO:0036315	cellular response to sterol	3/215	25/18870	0.00278809	0.0121397	0.00656941	ABCA1/INHBA/RORA	3
BP	GO:0050927	positive regulation of positive chemotaxis	3/215	25/18870	0.00278809	0.0121397	0.00656941	CXCL8/VEGFA/PGF	3
BP	GO:0070935	3'-UTR-mediated mRNA stabilization	3/215	25/18870	0.00278809	0.0121397	0.00656941	YBX3/MAPKAPK2/MAPK14	3
BP	GO:0086013	membrane repolarization during cardiac muscle cell action potential	3/215	25/18870	0.00278809	0.0121397	0.00656941	FLNA/KCNH2/KCNQ1	3
BP	GO:1904754	positive regulation of vascular associated smooth muscle cell migration	3/215	25/18870	0.00278809	0.0121397	0.00656941	ADAMTS1/MDM2/NR4A3	3
BP	GO:0030217	T cell differentiation	10/215	307/18870	0.0028268	0.0122835	0.00664725	EGR1/IL12B/KLRC1/LCK/RHOA/RORA/SMARCA2/SMARCA4/TP53/ADAM17	10
BP	GO:0043087	regulation of GTPase activity	10/215	307/18870	0.0028268	0.0122835	0.00664725	EPHA1/EPHA2/EPHA3/EPHA4/EPHA5/ITGB1/KLRK1/NTRK1/MET/GSK3B	10
BP	GO:0002065	columnar/cuboidal epithelial cell differentiation	6/215	123/18870	0.00287114	0.0124476	0.00673602	NR5A2/BMP2/PGR/SRC/PDPK1/GSK3B	6
BP	GO:0010811	positive regulation of cell-substrate adhesion	6/215	123/18870	0.00287114	0.0124476	0.00673602	APOA1/EPHA1/FGA/FLNA/VEGFA/GSK3B	6
BP	GO:0061515	myeloid cell development	5/215	85/18870	0.00287318	0.0124476	0.00673602	FLNA/LTF/PABPC4/SRC/PTPN11	5
BP	GO:0002066	columnar/cuboidal epithelial cell development	4/215	52/18870	0.00289277	0.0124618	0.00674373	PGR/SRC/PDPK1/GSK3B	4
BP	GO:0002269	leukocyte activation involved in inflammatory response	4/215	52/18870	0.00289277	0.0124618	0.00674373	ATM/ITGB2/SNCA/TNF	4
BP	GO:0010823	negative regulation of mitochondrion organization	4/215	52/18870	0.00289277	0.0124618	0.00674373	HGF/HSPA1A/LMNA/TP53	4
BP	GO:0031103	axon regeneration	4/215	52/18870	0.00289277	0.0124618	0.00674373	EPHA4/FLNA/MMP2/CTNNA1	4
BP	GO:1900087	positive regulation of G1/S transition of mitotic cell cycle	4/215	52/18870	0.00289277	0.0124618	0.00674373	ADAMTS1/MDM2/ADAM17/EGFR	4
BP	GO:0006898	receptor-mediated endocytosis	9/215	258/18870	0.00289374	0.0124618	0.00674373	CXCL8/CXCR1/CXCR2/ITGB1/ITGB2/RALA/SNCA/VEGFA/DPP4	9
BP	GO:0061351	neural precursor cell proliferation	7/215	166/18870	0.00297889	0.0128158	0.00693527	FLNA/ITGB1/RHOA/RORA/TP53/VEGFA/CTNNA1	7
BP	GO:0022412	cellular process involved in reproduction in multicellular organism	13/215	471/18870	0.0030105	0.0129389	0.00700189	ATM/AURKA/DDB1/EDNRA/HEXB/INHBA/ITGB1/LIN28A/PDE5A/SMARCA2/TGFBR1/SRC/PRKACA	13
BP	GO:2000134	negative regulation of G1/S transition of mitotic cell cycle	5/215	86/18870	0.00302279	0.0129788	0.0070235	ATM/CDK2/INHBA/MDM2/TP53	5
BP	GO:0051047	positive regulation of secretion	10/215	310/18870	0.00303002	0.012997	0.00703333	F2/FGA/INHBA/INS/ITGB2/PPIA/SNCA/BMP2/PTPN11/PRKACA	10
BP	GO:0043433	negative regulation of DNA-binding transcription factor activity	7/215	167/18870	0.00307986	0.0131972	0.00714171	CDKN2A/CHUK/ESR1/FLNA/HAVCR2/PIM1/CYP1B1	7
BP	GO:0044818	mitotic G2/M transition checkpoint	4/215	53/18870	0.0031014	0.0131972	0.00714171	ATM/BRCC3/CDK1/MRE11	4
BP	GO:0045778	positive regulation of ossification	4/215	53/18870	0.0031014	0.0131972	0.00714171	LTF/RXRA/BMP2/PTPN11	4
BP	GO:0071825	protein-lipid complex organization	4/215	53/18870	0.0031014	0.0131972	0.00714171	ABCA1/APOA1/PLA2G2A/PRKACA	4
BP	GO:1902692	regulation of neuroblast proliferation	4/215	53/18870	0.0031014	0.0131972	0.00714171	ITGB1/TP53/VEGFA/CTNNA1	4
BP	GO:0001911	negative regulation of leukocyte mediated cytotoxicity	3/215	26/18870	0.0031255	0.0131972	0.00714171	HAVCR2/HLA-A/KLRC1	3
BP	GO:0014829	vascular associated smooth muscle contraction	3/215	26/18870	0.0031255	0.0131972	0.00714171	EDNRA/EDNRB/RHOA	3
BP	GO:0032148	activation of protein kinase B activity	3/215	26/18870	0.0031255	0.0131972	0.00714171	INS/PPIA/PDPK1	3
BP	GO:0043931	ossification involved in bone maturation	3/215	26/18870	0.0031255	0.0131972	0.00714171	LTF/RHOA/BMP2	3
BP	GO:0050926	regulation of positive chemotaxis	3/215	26/18870	0.0031255	0.0131972	0.00714171	CXCL8/VEGFA/PGF	3
BP	GO:0060391	positive regulation of SMAD protein signal transduction	3/215	26/18870	0.0031255	0.0131972	0.00714171	INHBA/TGFBR1/BMP2	3
BP	GO:0060740	prostate gland epithelium morphogenesis	3/215	26/18870	0.0031255	0.0131972	0.00714171	ESR1/MMP2/AR	3
BP	GO:1900151	regulation of nuclear-transcribed mRNA catabolic process, deadenylation-dependent decay	3/215	26/18870	0.0031255	0.0131972	0.00714171	HNRNPU/PABPC1/YBX1	3
BP	GO:1904353	regulation of telomere capping	3/215	26/18870	0.0031255	0.0131972	0.00714171	ATM/AURKB/NEK2	3
BP	GO:1904996	positive regulation of leukocyte adhesion to vascular endothelial cell	3/215	26/18870	0.0031255	0.0131972	0.00714171	ITGB2/RHOA/TNF	3
BP	GO:2000737	negative regulation of stem cell differentiation	3/215	26/18870	0.0031255	0.0131972	0.00714171	HNRNPU/HSPA9/GSK3B	3
BP	GO:0002285	lymphocyte activation involved in immune response	8/215	213/18870	0.003133	0.013216	0.00715186	FCGR3A/HAVCR2/IL12B/ITGAL/RORA/ST3GAL1/TNFSF13/TP53	8
BP	GO:0048708	astrocyte differentiation	5/215	87/18870	0.00317795	0.0133895	0.00724577	EPHA4/F2/TNF/BMP2/PTPN11	5
BP	GO:0003205	cardiac chamber development	7/215	168/18870	0.00318342	0.0133895	0.00724577	ADAMTS1/EDNRA/MDM2/MYH7/TGFBR1/TP53/BMP2	7
BP	GO:0050792	regulation of viral process	7/215	168/18870	0.00318342	0.0133895	0.00724577	CXCL8/DDB1/LTF/NR5A2/PABPC1/PPIA/TNF	7
BP	GO:0048762	mesenchymal cell differentiation	9/215	262/18870	0.00320414	0.0134506	0.0072788	EDNRA/EDNRB/EPHA3/EPHA4/FLNA/HGF/TGFBR1/BMP2/GSK3B	9
BP	GO:0051098	regulation of binding	9/215	262/18870	0.00320414	0.0134506	0.0072788	AURKA/AURKB/EPHA4/NME1/PON1/BMP2/MET/GSK3B/PRKACA	9
BP	GO:1903046	meiotic cell cycle process	8/215	214/18870	0.00322358	0.013519	0.00731585	ATM/AURKA/DDB1/EDNRA/MRE11/MYH9/RAD51/CDC25C	8
BP	GO:0006282	regulation of DNA repair	8/215	215/18870	0.00331618	0.0138699	0.00750571	BCL7A/BRCC3/POLH/RAD51/SMARCA2/SMARCA4/WAS/EGFR	8
BP	GO:0010874	regulation of cholesterol efflux	4/215	54/18870	0.00332006	0.0138699	0.00750571	ABCA1/APOA1/PON1/RXRA	4
BP	GO:0031279	regulation of cyclase activity	4/215	54/18870	0.00332006	0.0138699	0.00750571	EDNRA/EDNRB/RAF1/MAPK14	4
BP	GO:0033047	regulation of mitotic sister chromatid segregation	4/215	54/18870	0.00332006	0.0138699	0.00750571	ATM/AURKB/CDK1/HNRNPU	4
BP	GO:0032147	activation of protein kinase activity	5/215	88/18870	0.00333876	0.0139212	0.00753347	IL12B/INS/PPIA/VEGFA/PDPK1	5
BP	GO:0043406	positive regulation of MAP kinase activity	5/215	88/18870	0.00333876	0.0139212	0.00753347	PDGFA/PDGFRB/TNF/VEGFA/EGFR	5
BP	GO:0051099	positive regulation of binding	6/215	127/18870	0.00336466	0.0140156	0.00758459	EPHA4/NME1/PON1/BMP2/MET/GSK3B	6
BP	GO:1904062	regulation of monoatomic cation transmembrane transport	10/215	315/18870	0.00339451	0.0141264	0.00764452	EDNRA/F2/FLNA/ITGB1/KCNH2/KCNQ1/MS4A1/SNCA/PDPK1/PRKACA	10
BP	GO:0006972	hyperosmotic response	3/215	27/18870	0.00348692	0.0143865	0.00778526	YBX3/PDPK1/AKR1B1	3
BP	GO:0031639	plasminogen activation	3/215	27/18870	0.00348692	0.0143865	0.00778526	FGA/PLAT/PLAU	3
BP	GO:0034377	plasma lipoprotein particle assembly	3/215	27/18870	0.00348692	0.0143865	0.00778526	ABCA1/APOA1/PRKACA	3
BP	GO:0035929	steroid hormone secretion	3/215	27/18870	0.00348692	0.0143865	0.00778526	INHBA/KCNQ1/PTPN11	3
BP	GO:0051984	positive regulation of chromosome segregation	3/215	27/18870	0.00348692	0.0143865	0.00778526	AURKB/CDK1/HNRNPU	3
BP	GO:0060384	innervation	3/215	27/18870	0.00348692	0.0143865	0.00778526	EDNRA/GABRB2/NTRK1	3
BP	GO:0150146	cell junction disassembly	3/215	27/18870	0.00348692	0.0143865	0.00778526	EPHA4/ITGB1/TGFBR1	3
BP	GO:1903319	positive regulation of protein maturation	3/215	27/18870	0.00348692	0.0143865	0.00778526	MMP14/MYH9/SRC	3
BP	GO:1905564	positive regulation of vascular endothelial cell proliferation	3/215	27/18870	0.00348692	0.0143865	0.00778526	IGF2/ADAM17/PDPK1	3
BP	GO:0097237	cellular response to toxic substance	6/215	128/18870	0.00349734	0.0144157	0.00780109	PRDX1/TNF/ALB/PIM1/GSTA1/ADH5	6
BP	GO:0006096	glycolytic process	5/215	89/18870	0.00350536	0.0144272	0.00780729	ALDOA/HK1/INS/LDHA/PRKACA	5
BP	GO:0050821	protein stabilization	8/215	217/18870	0.00350758	0.0144272	0.00780729	APOA1/CCNH/EPHA4/FLNA/HSPA1A/SEC16A/TP53/PIM1	8
BP	GO:0001959	regulation of cytokine-mediated signaling pathway	7/215	171/18870	0.00351012	0.0144272	0.00780729	APOA1/HSPA1A/IKBKB/IL1R1/MAPKAPK2/ADAM17/PTPN11	7
BP	GO:0051048	negative regulation of secretion	7/215	172/18870	0.00362451	0.0148751	0.00804971	HMGCR/IL12B/INHBA/INS/SNCA/TNF/PTPN11	7
BP	GO:0070663	regulation of leukocyte proliferation	9/215	267/18870	0.00362844	0.0148751	0.00804971	ATM/FCGR3A/HAVCR2/HLA-A/IGF2/IL12B/PDE5A/PLA2G2A/AHR	9
BP	GO:0002429	immune response-activating cell surface receptor signaling pathway	10/215	318/18870	0.00362943	0.0148751	0.00804971	CHUK/HLA-A/IKBKB/KLRC1/KLRK1/LCK/LTF/MS4A1/NR4A3/SRC	10
BP	GO:0010657	muscle cell apoptotic process	5/215	90/18870	0.00367784	0.0150593	0.00814937	CDKN2A/CXCR2/IL12B/TP53/PDPK1	5
BP	GO:0050808	synapse organization	13/215	483/18870	0.00372366	0.0152325	0.00824309	EPHA4/EPHA7/FLNA/GABRB2/HSPA8/INS/ITGB1/NTRK1/RHOA/SNCA/SORT1/TNF/MAPK14	13
BP	GO:0010595	positive regulation of endothelial cell migration	6/215	130/18870	0.00377433	0.0153961	0.00833164	PLG/PRKCA/VEGFA/ADAM17/PDPK1/MET	6
BP	GO:0014902	myotube differentiation	6/215	130/18870	0.00377433	0.0153961	0.00833164	ITGB1/KCNH1/MMP14/MYH9/SORT1/MAPK14	6
BP	GO:0045739	positive regulation of DNA repair	6/215	130/18870	0.00377433	0.0153961	0.00833164	BCL7A/BRCC3/SMARCA2/SMARCA4/WAS/EGFR	6
BP	GO:0045912	negative regulation of carbohydrate metabolic process	4/215	56/18870	0.0037884	0.015439	0.00835483	INS/TP53/GSK3B/PRKACA	4
BP	GO:0045824	negative regulation of innate immune response	5/215	91/18870	0.00385632	0.0156652	0.00847725	AURKB/HAVCR2/HLA-A/INS/KLRC1	5
BP	GO:0010922	positive regulation of phosphatase activity	3/215	28/18870	0.00387287	0.0156652	0.00847725	ITGA1/PDGFRB/BMP2	3
BP	GO:0044342	type B pancreatic cell proliferation	3/215	28/18870	0.00387287	0.0156652	0.00847725	NR4A1/NR4A3/RAF1	3
BP	GO:0060512	prostate gland morphogenesis	3/215	28/18870	0.00387287	0.0156652	0.00847725	ESR1/MMP2/AR	3
BP	GO:0060964	regulation of miRNA-mediated gene silencing	3/215	28/18870	0.00387287	0.0156652	0.00847725	LIN28A/LIN28B/TP53	3
BP	GO:0099623	regulation of cardiac muscle cell membrane repolarization	3/215	28/18870	0.00387287	0.0156652	0.00847725	FLNA/KCNH2/KCNQ1	3
BP	GO:1902914	regulation of protein polyubiquitination	3/215	28/18870	0.00387287	0.0156652	0.00847725	BIRC2/PPIA/SKP2	3
BP	GO:2000819	regulation of nucleotide-excision repair	3/215	28/18870	0.00387287	0.0156652	0.00847725	BCL7A/SMARCA2/SMARCA4	3
BP	GO:1902905	positive regulation of supramolecular fiber organization	7/215	175/18870	0.00398474	0.0161027	0.00871399	APOA1/EPHA1/FLNA/HSPA1A/RHOA/TGFBR1/MET	7
BP	GO:0061900	glial cell activation	4/215	57/18870	0.00403853	0.0162993	0.00882038	ATM/ITGB2/SNCA/TNF	4
BP	GO:0050886	endocrine process	5/215	92/18870	0.00404092	0.0162993	0.00882038	EDNRB/INHBA/KCNQ1/RHOA/PTPN11	5
BP	GO:0042476	odontogenesis	6/215	132/18870	0.00406727	0.0163903	0.00886962	INHBA/PDGFRA/RHOA/BMP2/SRC/CTNNA1	6
BP	GO:0010634	positive regulation of epithelial cell migration	7/215	176/18870	0.00411066	0.0165497	0.0089559	PLG/PRKCA/VEGFA/ADAM17/SRC/PDPK1/MET	7
BP	GO:0050804	modulation of chemical synaptic transmission	13/215	489/18870	0.00412853	0.0166062	0.00898648	EPHA4/EPHA7/HMGCR/INS/ITGB1/NTRK1/PLAT/SNCA/TNF/CA2/GSK3B/PRKACA/PTPRA	13
BP	GO:0050866	negative regulation of cell activation	8/215	223/18870	0.00413354	0.0166109	0.00898902	ATM/F2/HAVCR2/INHBA/PDE5A/PDGFA/PDGFRA/PLA2G2A	8
BP	GO:0099177	regulation of trans-synaptic signaling	13/215	490/18870	0.00419935	0.0168597	0.00912368	EPHA4/EPHA7/HMGCR/INS/ITGB1/NTRK1/PLAT/SNCA/TNF/CA2/GSK3B/PRKACA/PTPRA	13
BP	GO:0030048	actin filament-based movement	6/215	133/18870	0.00421989	0.0169114	0.00915164	FLNA/KCNH2/KCNQ1/MYH7/MYH9/WAS	6
BP	GO:0039531	regulation of viral-induced cytoplasmic pattern recognition receptor signaling pathway	5/215	93/18870	0.00423176	0.0169114	0.00915164	BIRC2/BRCC3/HSPA1A/HSPA8/SRC	5
BP	GO:0043279	response to alkaloid	5/215	93/18870	0.00423176	0.0169114	0.00915164	CCNA2/MDM2/RAD51/CASP7/PPP5C	5
BP	GO:0043502	regulation of muscle adaptation	5/215	93/18870	0.00423176	0.0169114	0.00915164	LMNA/MYH7/NR4A3/PDE5A/PRKCA	5
BP	GO:0045185	maintenance of protein location	5/215	93/18870	0.00423176	0.0169114	0.00915164	FLNA/HK1/HNRNPU/HSPA5/NR5A1	5
BP	GO:0010165	response to X-ray	3/215	29/18870	0.00428382	0.0169787	0.00918806	ATM/BRCC3/TP53	3
BP	GO:0010971	positive regulation of G2/M transition of mitotic cell cycle	3/215	29/18870	0.00428382	0.0169787	0.00918806	BRD4/CDK1/CDC25C	3
BP	GO:0031342	negative regulation of cell killing	3/215	29/18870	0.00428382	0.0169787	0.00918806	HAVCR2/HLA-A/KLRC1	3
BP	GO:0045954	positive regulation of natural killer cell mediated cytotoxicity	3/215	29/18870	0.00428382	0.0169787	0.00918806	IL12B/KLRC1/KLRK1	3
BP	GO:0051354	negative regulation of oxidoreductase activity	3/215	29/18870	0.00428382	0.0169787	0.00918806	GLA/INS/SNCA	3
BP	GO:0070977	bone maturation	3/215	29/18870	0.00428382	0.0169787	0.00918806	LTF/RHOA/BMP2	3
BP	GO:1900368	regulation of post-transcriptional gene silencing by regulatory ncRNA	3/215	29/18870	0.00428382	0.0169787	0.00918806	LIN28A/LIN28B/TP53	3
BP	GO:0001706	endoderm formation	4/215	58/18870	0.0042996	0.0169787	0.00918806	INHBA/ITGB2/MMP14/MMP2	4
BP	GO:0002707	negative regulation of lymphocyte mediated immunity	4/215	58/18870	0.0042996	0.0169787	0.00918806	HAVCR2/HLA-A/KLRC1/AHR	4
BP	GO:0019369	arachidonic acid metabolic process	4/215	58/18870	0.0042996	0.0169787	0.00918806	TBXAS1/AKR1C3/CYP1A2/CYP1B1	4
BP	GO:0031102	neuron projection regeneration	4/215	58/18870	0.0042996	0.0169787	0.00918806	EPHA4/FLNA/MMP2/CTNNA1	4
BP	GO:0061756	leukocyte adhesion to vascular endothelial cell	4/215	58/18870	0.0042996	0.0169787	0.00918806	ITGB1/ITGB2/RHOA/TNF	4
BP	GO:1903409	reactive oxygen species biosynthetic process	4/215	58/18870	0.0042996	0.0169787	0.00918806	INS/RHOA/SNCA/CYP1A2	4
BP	GO:0060485	mesenchyme development	10/215	327/18870	0.00441249	0.0174086	0.00942071	EDNRA/EDNRB/EPHA3/EPHA4/FLNA/HGF/MDM2/TGFBR1/BMP2/GSK3B	10
BP	GO:0071229	cellular response to acid chemical	5/215	94/18870	0.00442894	0.0174417	0.00943862	MMP2/PDGFRA/TNF/VEGFA/EGFR	5
BP	GO:2001251	negative regulation of chromosome organization	5/215	94/18870	0.00442894	0.0174417	0.00943862	ATM/AURKB/HNRNPU/NAA10/SRC	5
BP	GO:0033157	regulation of intracellular protein transport	8/215	226/18870	0.00447717	0.0176156	0.00953273	CDK1/FLNA/ITGB2/MDM2/MAPK14/PTPN11/GSK3B/PRKACA	8
BP	GO:0021537	telencephalon development	9/215	276/18870	0.00450232	0.0176985	0.00957757	EPHA5/FLNA/INHBA/KCNA3/RHOA/BMP2/GSK3B/EGFR/HPRT1	9
BP	GO:0006469	negative regulation of protein kinase activity	7/215	179/18870	0.00450655	0.017699	0.00957787	CDKN2A/EPHA1/NR2F2/PPIA/SNCA/BMP2/PDPK1	7
BP	GO:0031638	zymogen activation	4/215	59/18870	0.00457182	0.0178904	0.00968144	FGA/MMP14/PLAT/PLAU	4
BP	GO:0046686	response to cadmium ion	4/215	59/18870	0.00457182	0.0178904	0.00968144	CDK1/CHUK/EGFR/CYP1A2	4
BP	GO:0050881	musculoskeletal movement	4/215	59/18870	0.00457182	0.0178904	0.00968144	CHUK/MYH7/NR4A1/TNF	4
BP	GO:0060038	cardiac muscle cell proliferation	4/215	59/18870	0.00457182	0.0178904	0.00968144	CDK1/TGFBR1/PIM1/MAPK14	4
BP	GO:0003073	regulation of systemic arterial blood pressure	5/215	95/18870	0.00463258	0.0180955	0.00979242	EDNRB/NR2F2/RHOA/TNF/AR	5
BP	GO:1902807	negative regulation of cell cycle G1/S phase transition	5/215	95/18870	0.00463258	0.0180955	0.00979242	ATM/CDK2/INHBA/MDM2/TP53	5
BP	GO:0002702	positive regulation of production of molecular mediator of immune response	6/215	136/18870	0.00470319	0.0182404	0.00987083	HK1/HLA-A/IL1R1/NR4A3/TNFSF13/MAPKAPK2	6
BP	GO:0051209	release of sequestered calcium ion into cytosol	6/215	136/18870	0.00470319	0.0182404	0.00987083	F2/FLNA/LCK/SNCA/PDPK1/PRKACA	6
BP	GO:0007163	establishment or maintenance of cell polarity	8/215	228/18870	0.00471819	0.0182404	0.00987083	ITGB1/LAMA1/LMNA/MYH9/NEK3/RHOA/CTNNA1/GSK3B	8
BP	GO:0010039	response to iron ion	3/215	30/18870	0.00472025	0.0182404	0.00987083	MAP1LC3A/MDM2/SNCA	3
BP	GO:0010955	negative regulation of protein processing	3/215	30/18870	0.00472025	0.0182404	0.00987083	MDM2/PLAT/PLAU	3
BP	GO:0060045	positive regulation of cardiac muscle cell proliferation	3/215	30/18870	0.00472025	0.0182404	0.00987083	CDK1/PIM1/MAPK14	3
BP	GO:0060147	regulation of post-transcriptional gene silencing	3/215	30/18870	0.00472025	0.0182404	0.00987083	LIN28A/LIN28B/TP53	3
BP	GO:0061098	positive regulation of protein tyrosine kinase activity	3/215	30/18870	0.00472025	0.0182404	0.00987083	EPHA4/ADAM17/SRC	3
BP	GO:0065005	protein-lipid complex assembly	3/215	30/18870	0.00472025	0.0182404	0.00987083	ABCA1/APOA1/PRKACA	3
BP	GO:0070723	response to cholesterol	3/215	30/18870	0.00472025	0.0182404	0.00987083	ABCA1/INHBA/TGFBR1	3
BP	GO:0071295	cellular response to vitamin	3/215	30/18870	0.00472025	0.0182404	0.00987083	MDM2/RXRA/PIM1	3
BP	GO:1903318	negative regulation of protein maturation	3/215	30/18870	0.00472025	0.0182404	0.00987083	MDM2/PLAT/PLAU	3
BP	GO:0008544	epidermis development	11/215	385/18870	0.00479184	0.0185005	0.0100116	EPHA2/INHBA/KCNQ1/PDGFA/TNF/YBX1/STS/MET/WAS/AKR1C3/EGFR	11
BP	GO:0001894	tissue homeostasis	9/215	279/18870	0.00482745	0.0185966	0.0100636	ACACA/ITGB1/LTF/PRDX1/PRKCA/VEGFA/ALB/SRC/PTPN11	9
BP	GO:0060249	anatomical structure homeostasis	9/215	279/18870	0.00482745	0.0185966	0.0100636	ACACA/ITGB1/LTF/PRDX1/PRKCA/VEGFA/ALB/SRC/PTPN11	9
BP	GO:0001910	regulation of leukocyte mediated cytotoxicity	5/215	96/18870	0.0048428	0.0185966	0.0100636	HAVCR2/HLA-A/IL12B/KLRC1/KLRK1	5
BP	GO:0002042	cell migration involved in sprouting angiogenesis	5/215	96/18870	0.0048428	0.0185966	0.0100636	ITGB1/NR4A1/RHOA/VEGFA/EPHB4	5
BP	GO:0002690	positive regulation of leukocyte chemotaxis	5/215	96/18870	0.0048428	0.0185966	0.0100636	CXCL8/CXCR2/VEGFA/ADAM17/PGF	5
BP	GO:0001913	T cell mediated cytotoxicity	4/215	60/18870	0.0048554	0.0185966	0.0100636	HLA-A/IL12B/KLRC1/HPRT1	4
BP	GO:0046324	regulation of glucose import	4/215	60/18870	0.0048554	0.0185966	0.0100636	INS/TNF/MAPK14/PTPN11	4
BP	GO:0050879	multicellular organismal movement	4/215	60/18870	0.0048554	0.0185966	0.0100636	CHUK/MYH7/NR4A1/TNF	4
BP	GO:0097300	programmed necrotic cell death	4/215	60/18870	0.0048554	0.0185966	0.0100636	BIRC2/TNF/TP53/YBX3	4
BP	GO:0051283	negative regulation of sequestering of calcium ion	6/215	137/18870	0.004873	0.0186475	0.0100911	F2/FLNA/LCK/SNCA/PDPK1/PRKACA	6
BP	GO:0009743	response to carbohydrate	8/215	230/18870	0.00496906	0.0189816	0.0102719	EGR1/EPHA5/HNF4A/LIN28A/RAF1/SMARCA4/TNF/PRKACA	8
BP	GO:0048705	skeletal system morphogenesis	8/215	230/18870	0.00496906	0.0189816	0.0102719	LTF/MMP14/MMP2/PDGFRA/TGFBR1/THRA/MAPK14/MMP13	8
BP	GO:0031668	cellular response to extracellular stimulus	9/215	281/18870	0.00505416	0.0192896	0.0104386	HSPA5/HSPA8/MAP1LC3A/MDM2/RXRA/TP53/ALB/PIM1/AKR1C3	9
BP	GO:0060419	heart growth	5/215	97/18870	0.0050597	0.0192937	0.0104408	CDK1/TGFBR1/PIM1/MAPK14/DUSP6	5
BP	GO:2000146	negative regulation of cell motility	11/215	388/18870	0.00507358	0.0193296	0.0104603	EPHA1/EPHA4/KLRK1/NR2F2/RHOA/TET1/TNF/DPP4/CTNNA1/WAS/CYP1B1	11
BP	GO:0060759	regulation of response to cytokine stimulus	7/215	183/18870	0.00507841	0.019331	0.010461	APOA1/HSPA1A/IKBKB/IL1R1/MAPKAPK2/ADAM17/PTPN11	7
BP	GO:0045599	negative regulation of fat cell differentiation	4/215	61/18870	0.00515056	0.019437	0.0105184	RORA/SORT1/TNF/BMP2	4
BP	GO:0048599	oocyte development	4/215	61/18870	0.00515056	0.019437	0.0105184	ATM/AURKA/EDNRA/PDE5A	4
BP	GO:0055008	cardiac muscle tissue morphogenesis	4/215	61/18870	0.00515056	0.019437	0.0105184	EDNRA/MYH7/TGFBR1/BMP2	4
BP	GO:2000351	regulation of endothelial cell apoptotic process	4/215	61/18870	0.00515056	0.019437	0.0105184	FGA/TNF/PDPK1/AKR1C3	4
BP	GO:0001945	lymph vessel development	3/215	31/18870	0.00518259	0.019437	0.0105184	EPHA2/NR2F2/VEGFA	3
BP	GO:0001975	response to amphetamine	3/215	31/18870	0.00518259	0.019437	0.0105184	EDNRA/NR4A1/HPRT1	3
BP	GO:0002825	regulation of T-helper 1 type immune response	3/215	31/18870	0.00518259	0.019437	0.0105184	HAVCR2/IL12B/IL1R1	3
BP	GO:0005979	regulation of glycogen biosynthetic process	3/215	31/18870	0.00518259	0.019437	0.0105184	IGF2/INS/GSK3B	3
BP	GO:0010962	regulation of glucan biosynthetic process	3/215	31/18870	0.00518259	0.019437	0.0105184	IGF2/INS/GSK3B	3
BP	GO:0030878	thyroid gland development	3/215	31/18870	0.00518259	0.019437	0.0105184	EDNRA/RAF1/THRA	3
BP	GO:0033688	regulation of osteoblast proliferation	3/215	31/18870	0.00518259	0.019437	0.0105184	LTF/RHOA/BMP2	3
BP	GO:0034121	regulation of toll-like receptor signaling pathway	3/215	31/18870	0.00518259	0.019437	0.0105184	BIRC2/ESR1/PDPK1	3
BP	GO:0035767	endothelial cell chemotaxis	3/215	31/18870	0.00518259	0.019437	0.0105184	NR4A1/VEGFA/MET	3
BP	GO:0050999	regulation of nitric-oxide synthase activity	3/215	31/18870	0.00518259	0.019437	0.0105184	GLA/INS/EGFR	3
BP	GO:0060325	face morphogenesis	3/215	31/18870	0.00518259	0.019437	0.0105184	MMP2/PDGFRA/PTPN11	3
BP	GO:0060966	regulation of gene silencing by regulatory ncRNA	3/215	31/18870	0.00518259	0.019437	0.0105184	LIN28A/LIN28B/TP53	3
BP	GO:0086011	membrane repolarization during action potential	3/215	31/18870	0.00518259	0.019437	0.0105184	FLNA/KCNH2/KCNQ1	3
BP	GO:0051282	regulation of sequestering of calcium ion	6/215	139/18870	0.00522608	0.0195622	0.0105861	F2/FLNA/LCK/SNCA/PDPK1/PRKACA	6
BP	GO:0060048	cardiac muscle contraction	6/215	139/18870	0.00522608	0.0195622	0.0105861	FLNA/KCNH2/KCNQ1/MYH7/PDE5A/PRKACA	6
BP	GO:0051495	positive regulation of cytoskeleton organization	7/215	184/18870	0.00522954	0.0195622	0.0105861	APOA1/EPHA1/FLNA/HSPA1A/RHOA/TGFBR1/MET	7
BP	GO:0002275	myeloid cell activation involved in immune response	5/215	98/18870	0.0052834	0.0197296	0.0106767	HAVCR2/ITGB2/NR4A3/TNF/PDPK1	5
BP	GO:0048534	hematopoietic or lymphoid organ development	5/215	98/18870	0.0052834	0.0197296	0.0106767	ATM/RAF1/TGFBR1/TP53/ADAM17	5
BP	GO:0007411	axon guidance	8/215	233/18870	0.00536438	0.0199949	0.0108203	EDNRA/EPHA3/EPHA4/EPHA5/EPHA7/NTRK1/VEGFA/ADAM17	8
BP	GO:0097485	neuron projection guidance	8/215	233/18870	0.00536438	0.0199949	0.0108203	EDNRA/EPHA3/EPHA4/EPHA5/EPHA7/NTRK1/VEGFA/ADAM17	8
BP	GO:0001654	eye development	11/215	391/18870	0.0053683	0.0199949	0.0108203	EPHA2/INHBA/LAMA1/PDGFRA/PDGFRB/SMARCA4/TGFBR1/THRB/VEGFA/EGFR/CYP1B1	11
BP	GO:1902107	positive regulation of leukocyte differentiation	7/215	185/18870	0.00538402	0.0199963	0.010821	IL12B/MMP14/PRKCA/RHOA/SMARCA2/SMARCA4/TNF	7
BP	GO:1903708	positive regulation of hemopoiesis	7/215	185/18870	0.00538402	0.0199963	0.010821	IL12B/MMP14/PRKCA/RHOA/SMARCA2/SMARCA4/TNF	7
BP	GO:0008360	regulation of cell shape	6/215	140/18870	0.00540948	0.0199963	0.010821	ALDOA/F2/HEXB/ITGB2/MYH9/VEGFA	6
BP	GO:1901873	regulation of post-translational protein modification	9/215	284/18870	0.00540963	0.0199963	0.010821	BIRC2/EGR1/HSPA1A/HSPA5/PPIA/SET/SKP2/TGFBR1/GSK3B	9
BP	GO:0015980	energy derivation by oxidation of organic compounds	10/215	337/18870	0.00543292	0.0199963	0.010821	CDK1/IGF2/INS/NR4A3/RHOA/SNCA/TNF/TP53/GSK3B/CYP1A2	10
BP	GO:0007409	axonogenesis	12/215	448/18870	0.00544379	0.0199963	0.010821	CCKAR/EDNRA/EPHA3/EPHA4/EPHA5/EPHA7/ITGB1/NTRK1/VEGFA/ADAM17/PTPN11/GSK3B	12
BP	GO:0043030	regulation of macrophage activation	4/215	62/18870	0.00545751	0.0199963	0.010821	ATM/HAVCR2/RORA/SNCA	4
BP	GO:0002291	T cell activation via T cell receptor contact with antigen bound to MHC molecule on antigen presenting cell	2/215	10/18870	0.00547496	0.0199963	0.010821	HAVCR2/ITGAL	2
BP	GO:0002420	natural killer cell mediated cytotoxicity directed against tumor cell target	2/215	10/18870	0.00547496	0.0199963	0.010821	HAVCR2/IL12B	2
BP	GO:0002855	regulation of natural killer cell mediated immune response to tumor cell	2/215	10/18870	0.00547496	0.0199963	0.010821	HAVCR2/IL12B	2
BP	GO:0030002	intracellular monoatomic anion homeostasis	2/215	10/18870	0.00547496	0.0199963	0.010821	KCNQ1/TBXAS1	2
BP	GO:0030644	intracellular chloride ion homeostasis	2/215	10/18870	0.00547496	0.0199963	0.010821	KCNQ1/TBXAS1	2
BP	GO:0032819	positive regulation of natural killer cell proliferation	2/215	10/18870	0.00547496	0.0199963	0.010821	FCGR3A/IL12B	2
BP	GO:0042368	vitamin D biosynthetic process	2/215	10/18870	0.00547496	0.0199963	0.010821	CYP3A4/TNF	2
BP	GO:0044829	positive regulation by host of viral genome replication	2/215	10/18870	0.00547496	0.0199963	0.010821	EEF1A1/HSPA8	2
BP	GO:0051081	nuclear membrane disassembly	2/215	10/18870	0.00547496	0.0199963	0.010821	NEK6/PRKCA	2
BP	GO:0055015	ventricular cardiac muscle cell development	2/215	10/18870	0.00547496	0.0199963	0.010821	CDK1/LMNA	2
BP	GO:0061299	retina vasculature morphogenesis in camera-type eye	2/215	10/18870	0.00547496	0.0199963	0.010821	LAMA1/CYP1B1	2
BP	GO:0070874	negative regulation of glycogen metabolic process	2/215	10/18870	0.00547496	0.0199963	0.010821	INS/GSK3B	2
BP	GO:0071372	cellular response to follicle-stimulating hormone stimulus	2/215	10/18870	0.00547496	0.0199963	0.010821	EDNRA/INHBA	2
BP	GO:0072203	cell proliferation involved in metanephros development	2/215	10/18870	0.00547496	0.0199963	0.010821	EGR1/PDGFRB	2
BP	GO:0097267	omega-hydroxylase P450 pathway	2/215	10/18870	0.00547496	0.0199963	0.010821	CYP1A2/CYP1B1	2
BP	GO:2000048	negative regulation of cell-cell adhesion mediated by cadherin	2/215	10/18870	0.00547496	0.0199963	0.010821	PLG/VEGFA	2
BP	GO:0003300	cardiac muscle hypertrophy	5/215	99/18870	0.00551401	0.0200881	0.0108707	LMNA/MYH7/NR4A3/PDE5A/PRKCA	5
BP	GO:0006576	biogenic amine metabolic process	5/215	99/18870	0.00551401	0.0200881	0.0108707	EDNRA/ITGB2/MAOA/SNCA/HPRT1	5
BP	GO:0006942	regulation of striated muscle contraction	5/215	99/18870	0.00551401	0.0200881	0.0108707	KCNQ1/MYH7/NR4A1/PDE5A/PRKACA	5
BP	GO:0061448	connective tissue development	9/215	285/18870	0.00553233	0.0201219	0.010889	EGR1/PDGFRB/TGFBR1/THRA/BMP2/MAPK14/HSD17B1/PTPN11/MMP13	9
BP	GO:0032640	tumor necrosis factor production	7/215	186/18870	0.0055419	0.0201219	0.010889	ARFGEF2/FCGR3A/HAVCR2/IL12B/LTF/MAPKAPK2/PTPN11	7
BP	GO:0032680	regulation of tumor necrosis factor production	7/215	186/18870	0.0055419	0.0201219	0.010889	ARFGEF2/FCGR3A/HAVCR2/IL12B/LTF/MAPKAPK2/PTPN11	7
BP	GO:0032872	regulation of stress-activated MAPK cascade	7/215	186/18870	0.0055419	0.0201219	0.010889	HGF/PPIA/PRDX1/TNF/VEGFA/BMP2/EGFR	7
BP	GO:0046887	positive regulation of hormone secretion	6/215	141/18870	0.00559756	0.020307	0.0109892	F2/FGA/INHBA/INS/PTPN11/PRKACA	6
BP	GO:1903050	regulation of proteolysis involved in protein catabolic process	8/215	235/18870	0.00564099	0.0204203	0.0110505	ARAF/AURKA/CDK2/EPHA4/HSPA1A/MDM2/GSK3B/PRKACA	8
BP	GO:0045165	cell fate commitment	9/215	286/18870	0.00565718	0.0204203	0.0110505	EDNRA/IL12B/ITGB1/NR2F2/RHOA/TGFBR1/TP53/BMP2/AR	9
BP	GO:0002360	T cell lineage commitment	3/215	32/18870	0.00567126	0.0204203	0.0110505	IL12B/RHOA/TP53	3
BP	GO:0019082	viral protein processing	3/215	32/18870	0.00567126	0.0204203	0.0110505	MGAT5/ST3GAL1/GSK3B	3
BP	GO:0034694	response to prostaglandin	3/215	32/18870	0.00567126	0.0204203	0.0110505	ACACA/AKR1C2/AKR1C3	3
BP	GO:0045907	positive regulation of vasoconstriction	3/215	32/18870	0.00567126	0.0204203	0.0110505	FGA/RHOA/TBXAS1	3
BP	GO:0048710	regulation of astrocyte differentiation	3/215	32/18870	0.00567126	0.0204203	0.0110505	EPHA4/F2/BMP2	3
BP	GO:0070498	interleukin-1-mediated signaling pathway	3/215	32/18870	0.00567126	0.0204203	0.0110505	EGR1/IKBKB/IL1R1	3
BP	GO:1902751	positive regulation of cell cycle G2/M phase transition	3/215	32/18870	0.00567126	0.0204203	0.0110505	BRD4/CDK1/CDC25C	3
BP	GO:0018107	peptidyl-threonine phosphorylation	5/215	100/18870	0.00575164	0.0206925	0.0111978	CDK1/PRKCA/TGFBR1/PDPK1/GSK3B	5
BP	GO:0000768	syncytium formation by plasma membrane fusion	4/215	63/18870	0.00577645	0.0207473	0.0112274	ITGB1/KCNH1/MYH9/MAPK14	4
BP	GO:0140253	cell-cell fusion	4/215	63/18870	0.00577645	0.0207473	0.0112274	ITGB1/KCNH1/MYH9/MAPK14	4
BP	GO:0150063	visual system development	11/215	395/18870	0.00578216	0.0207506	0.0112292	EPHA2/INHBA/LAMA1/PDGFRA/PDGFRB/SMARCA4/TGFBR1/THRB/VEGFA/EGFR/CYP1B1	11
BP	GO:0043405	regulation of MAP kinase activity	6/215	142/18870	0.00579038	0.0207628	0.0112359	PDGFA/PDGFRB/TNF/VEGFA/BMP2/EGFR	6
BP	GO:0006869	lipid transport	12/215	453/18870	0.00593078	0.0212487	0.0114988	ABCA1/APOA1/FABP4/GOT2/INHBA/KCNQ1/PLA2G2A/PON1/PSAP/RXRA/PTPN11/AKR1C1	12
BP	GO:0032434	regulation of proteasomal ubiquitin-dependent protein catabolic process	6/215	143/18870	0.005988	0.0214005	0.0115809	ARAF/AURKA/CDK2/HSPA1A/MDM2/GSK3B	6
BP	GO:0034341	response to type II interferon	6/215	143/18870	0.005988	0.0214005	0.0115809	IL12B/RAF1/SNCA/TNF/TP53/WAS	6
BP	GO:0051208	sequestering of calcium ion	6/215	143/18870	0.005988	0.0214005	0.0115809	F2/FLNA/LCK/SNCA/PDPK1/PRKACA	6
BP	GO:0034765	regulation of monoatomic ion transmembrane transport	12/215	454/18870	0.00603221	0.021538	0.0116553	EDNRA/F2/FLNA/ITGB1/KCNA3/KCNH1/KCNH2/KCNQ1/MS4A1/SNCA/PDPK1/PRKACA	12
BP	GO:0070302	regulation of stress-activated protein kinase signaling cascade	7/215	189/18870	0.00603641	0.021538	0.0116553	HGF/PPIA/PRDX1/TNF/VEGFA/BMP2/EGFR	7
BP	GO:0019229	regulation of vasoconstriction	4/215	64/18870	0.00610757	0.021756	0.0117733	FGA/MMP2/RHOA/TBXAS1	4
BP	GO:0048524	positive regulation of viral process	4/215	64/18870	0.00610757	0.021756	0.0117733	DDB1/NR5A2/PABPC1/PPIA	4
BP	GO:0002862	negative regulation of inflammatory response to antigenic stimulus	3/215	33/18870	0.00618663	0.0218714	0.0118358	IL12B/MAPK14/SRC	3
BP	GO:0033238	regulation of amine metabolic process	3/215	33/18870	0.00618663	0.0218714	0.0118358	INS/ITGB2/HPRT1	3
BP	GO:0038094	Fc-gamma receptor signaling pathway	3/215	33/18870	0.00618663	0.0218714	0.0118358	FCGR3A/LCK/SRC	3
BP	GO:0045648	positive regulation of erythrocyte differentiation	3/215	33/18870	0.00618663	0.0218714	0.0118358	HSPA1A/INHBA/MAPK14	3
BP	GO:0045777	positive regulation of blood pressure	3/215	33/18870	0.00618663	0.0218714	0.0118358	NR2F2/RHOA/ADH5	3
BP	GO:0048566	embryonic digestive tract development	3/215	33/18870	0.00618663	0.0218714	0.0118358	CXCL8/PDGFRA/TNF	3
BP	GO:0048799	animal organ maturation	3/215	33/18870	0.00618663	0.0218714	0.0118358	LTF/RHOA/BMP2	3
BP	GO:1903715	regulation of aerobic respiration	3/215	33/18870	0.00618663	0.0218714	0.0118358	RHOA/SNCA/TNF	3
BP	GO:0010565	regulation of cellular ketone metabolic process	6/215	144/18870	0.0061905	0.0218714	0.0118358	EGR1/INS/NR4A3/SNCA/BMP2/AKR1C3	6
BP	GO:1904019	epithelial cell apoptotic process	6/215	144/18870	0.0061905	0.0218714	0.0118358	EDNRA/ESR1/FGA/TNF/PDPK1/AKR1C3	6
BP	GO:0014897	striated muscle hypertrophy	5/215	102/18870	0.00624841	0.022058	0.0119367	LMNA/MYH7/NR4A3/PDE5A/PRKCA	5
BP	GO:0071706	tumor necrosis factor superfamily cytokine production	7/215	191/18870	0.00638393	0.0224997	0.0121758	ARFGEF2/FCGR3A/HAVCR2/IL12B/LTF/MAPKAPK2/PTPN11	7
BP	GO:1903555	regulation of tumor necrosis factor superfamily cytokine production	7/215	191/18870	0.00638393	0.0224997	0.0121758	ARFGEF2/FCGR3A/HAVCR2/IL12B/LTF/MAPKAPK2/PTPN11	7
BP	GO:0046165	alcohol biosynthetic process	6/215	145/18870	0.00639794	0.0225124	0.0121826	APOA1/CYP3A4/HMGCR/SNCA/BMP2/SEC14L2	6
BP	GO:2001235	positive regulation of apoptotic signaling pathway	6/215	145/18870	0.00639794	0.0225124	0.0121826	INHBA/LCK/TGFBR1/TNF/TP53/CTNNA1	6
BP	GO:0048880	sensory system development	11/215	401/18870	0.00644972	0.0226075	0.0122341	EPHA2/INHBA/LAMA1/PDGFRA/PDGFRB/SMARCA4/TGFBR1/THRB/VEGFA/EGFR/CYP1B1	11
BP	GO:0009994	oocyte differentiation	4/215	65/18870	0.00645108	0.0226075	0.0122341	ATM/AURKA/EDNRA/PDE5A	4
BP	GO:0032507	maintenance of protein location in cell	4/215	65/18870	0.00645108	0.0226075	0.0122341	HK1/HNRNPU/HSPA5/NR5A1	4
BP	GO:0055021	regulation of cardiac muscle tissue growth	4/215	65/18870	0.00645108	0.0226075	0.0122341	CDK1/TGFBR1/PIM1/MAPK14	4
BP	GO:1902808	positive regulation of cell cycle G1/S phase transition	4/215	65/18870	0.00645108	0.0226075	0.0122341	ADAMTS1/MDM2/ADAM17/EGFR	4
BP	GO:0001660	fever generation	2/215	11/18870	0.00664163	0.0228861	0.0123849	EDNRB/TNF	2
BP	GO:0002423	natural killer cell mediated immune response to tumor cell	2/215	11/18870	0.00664163	0.0228861	0.0123849	HAVCR2/IL12B	2
BP	GO:0002551	mast cell chemotaxis	2/215	11/18870	0.00664163	0.0228861	0.0123849	VEGFA/PGF	2
BP	GO:0006349	regulation of gene expression by genomic imprinting	2/215	11/18870	0.00664163	0.0228861	0.0123849	IGF2/KCNQ1	2
BP	GO:0007343	egg activation	2/215	11/18870	0.00664163	0.0228861	0.0123849	MYH9/PLAT	2
BP	GO:0007406	negative regulation of neuroblast proliferation	2/215	11/18870	0.00664163	0.0228861	0.0123849	TP53/CTNNA1	2
BP	GO:0030397	membrane disassembly	2/215	11/18870	0.00664163	0.0228861	0.0123849	NEK6/PRKCA	2
BP	GO:0033148	positive regulation of intracellular estrogen receptor signaling pathway	2/215	11/18870	0.00664163	0.0228861	0.0123849	SKP2/AR	2
BP	GO:0042118	endothelial cell activation	2/215	11/18870	0.00664163	0.0228861	0.0123849	PPIA/TGFBR1	2
BP	GO:0050847	progesterone receptor signaling pathway	2/215	11/18870	0.00664163	0.0228861	0.0123849	PGR/SRC	2
BP	GO:0051987	positive regulation of attachment of spindle microtubules to kinetochore	2/215	11/18870	0.00664163	0.0228861	0.0123849	AURKB/HNRNPU	2
BP	GO:0060742	epithelial cell differentiation involved in prostate gland development	2/215	11/18870	0.00664163	0.0228861	0.0123849	PSAP/AR	2
BP	GO:0061370	testosterone biosynthetic process	2/215	11/18870	0.00664163	0.0228861	0.0123849	HSD17B1/AKR1C3	2
BP	GO:0072178	nephric duct morphogenesis	2/215	11/18870	0.00664163	0.0228861	0.0123849	EPHA4/EPHA7	2
BP	GO:0086100	endothelin receptor signaling pathway	2/215	11/18870	0.00664163	0.0228861	0.0123849	EDNRA/EDNRB	2
BP	GO:0099624	atrial cardiac muscle cell membrane repolarization	2/215	11/18870	0.00664163	0.0228861	0.0123849	FLNA/KCNQ1	2
BP	GO:1900222	negative regulation of amyloid-beta clearance	2/215	11/18870	0.00664163	0.0228861	0.0123849	HMGCR/TNF	2
BP	GO:1901984	negative regulation of protein acetylation	2/215	11/18870	0.00664163	0.0228861	0.0123849	SET/GSK3B	2
BP	GO:1904424	regulation of GTP binding	2/215	11/18870	0.00664163	0.0228861	0.0123849	EPHA4/MET	2
BP	GO:1990440	positive regulation of transcription from RNA polymerase II promoter in response to endoplasmic reticulum stress	2/215	11/18870	0.00664163	0.0228861	0.0123849	HSPA5/TP53	2
BP	GO:2001241	positive regulation of extrinsic apoptotic signaling pathway in absence of ligand	2/215	11/18870	0.00664163	0.0228861	0.0123849	INHBA/CTNNA1	2
BP	GO:0002717	positive regulation of natural killer cell mediated immunity	3/215	34/18870	0.00672909	0.0230956	0.0124982	IL12B/KLRC1/KLRK1	3
BP	GO:0034405	response to fluid shear stress	3/215	34/18870	0.00672909	0.0230956	0.0124982	ABCA1/MMP2/SRC	3
BP	GO:0051973	positive regulation of telomerase activity	3/215	34/18870	0.00672909	0.0230956	0.0124982	AURKB/NEK2/PARN	3
BP	GO:0090022	regulation of neutrophil chemotaxis	3/215	34/18870	0.00672909	0.0230956	0.0124982	CXCL8/CXCR2/DPP4	3
BP	GO:1902624	positive regulation of neutrophil migration	3/215	34/18870	0.00672909	0.0230956	0.0124982	CXCL8/CXCR2/IL1R1	3
BP	GO:0009749	response to glucose	7/215	193/18870	0.00674615	0.0231358	0.01252	EGR1/EPHA5/HNF4A/LIN28A/RAF1/SMARCA4/PRKACA	7
BP	GO:0014896	muscle hypertrophy	5/215	104/18870	0.00677459	0.0231965	0.0125528	LMNA/MYH7/NR4A3/PDE5A/PRKCA	5
BP	GO:0032642	regulation of chemokine production	5/215	104/18870	0.00677459	0.0231965	0.0125528	EGR1/EPHA2/HAVCR2/TNF/ADAM17	5
BP	GO:0042446	hormone biosynthetic process	4/215	66/18870	0.00680718	0.0232897	0.0126033	EGR1/BMP2/AKR1B1/HSD17B1	4
BP	GO:0032006	regulation of TOR signaling	6/215	147/18870	0.00682792	0.0233422	0.0126317	ARAF/ATM/LIN28A/PIM1/SRC/PRKACA	6
BP	GO:1903320	regulation of protein modification by small protein conjugation or removal	8/215	243/18870	0.0068576	0.0234252	0.0126766	BIRC2/EGR1/HSPA1A/HSPA5/PPIA/SKP2/TGFBR1/GSK3B	8
BP	GO:0048839	inner ear development	7/215	194/18870	0.00693289	0.0236637	0.0128056	CCNA2/EPHA4/GABRB2/KCNQ1/BMP2/MAPKAPK2/PTPN11	7
BP	GO:0060560	developmental growth involved in morphogenesis	8/215	244/18870	0.00702261	0.023951	0.0129611	AURKA/DDR1/EDNRA/EPHA7/ESR1/ITGB1/VEGFA/GSK3B	8
BP	GO:0032602	chemokine production	5/215	105/18870	0.00704897	0.024022	0.0129996	EGR1/EPHA2/HAVCR2/TNF/ADAM17	5
BP	GO:0048469	cell maturation	7/215	195/18870	0.00712344	0.0242567	0.0131266	AURKA/EDNRA/EDNRB/VEGFA/PGR/AKR1B1/PRKACA	7
BP	GO:0001655	urogenital system development	4/215	67/18870	0.00717604	0.0243401	0.0131717	ESR1/MMP2/PSAP/AR	4
BP	GO:0006949	syncytium formation	4/215	67/18870	0.00717604	0.0243401	0.0131717	ITGB1/KCNH1/MYH9/MAPK14	4
BP	GO:0010611	regulation of cardiac muscle hypertrophy	4/215	67/18870	0.00717604	0.0243401	0.0131717	LMNA/NR4A3/PDE5A/PRKCA	4
BP	GO:0071806	protein transmembrane transport	4/215	67/18870	0.00717604	0.0243401	0.0131717	ABCA1/EDNRA/EDNRB/HSPA5	4
BP	GO:0072577	endothelial cell apoptotic process	4/215	67/18870	0.00717604	0.0243401	0.0131717	FGA/TNF/PDPK1/AKR1C3	4
BP	GO:0031960	response to corticosteroid	6/215	149/18870	0.00727848	0.0245836	0.0133034	HNRNPU/INHBA/TNF/SRC/AKR1C3/CYP1B1	6
BP	GO:0050768	negative regulation of neurogenesis	6/215	149/18870	0.00727848	0.0245836	0.0133034	EPHA7/F2/LIN28A/TNF/TP53/CTNNA1	6
BP	GO:0002446	neutrophil mediated immunity	3/215	35/18870	0.00729896	0.0245836	0.0133034	F2/ITGB2/ADAM17	3
BP	GO:0010613	positive regulation of cardiac muscle hypertrophy	3/215	35/18870	0.00729896	0.0245836	0.0133034	NR4A3/PDE5A/PRKCA	3
BP	GO:0032205	negative regulation of telomere maintenance	3/215	35/18870	0.00729896	0.0245836	0.0133034	ATM/HNRNPU/SRC	3
BP	GO:0033146	regulation of intracellular estrogen receptor signaling pathway	3/215	35/18870	0.00729896	0.0245836	0.0133034	SKP2/SRC/AR	3
BP	GO:0050974	detection of mechanical stimulus involved in sensory perception	3/215	35/18870	0.00729896	0.0245836	0.0133034	KCNQ1/NTRK1/TNF	3
BP	GO:1901099	negative regulation of signal transduction in absence of ligand	3/215	35/18870	0.00729896	0.0245836	0.0133034	HSPA1A/TNF/CTNNA1	3
BP	GO:2001240	negative regulation of extrinsic apoptotic signaling pathway in absence of ligand	3/215	35/18870	0.00729896	0.0245836	0.0133034	HSPA1A/TNF/CTNNA1	3
BP	GO:0061136	regulation of proteasomal protein catabolic process	7/215	196/18870	0.00731785	0.024628	0.0133275	ARAF/AURKA/CDK2/HSPA1A/MDM2/GSK3B/PRKACA	7
BP	GO:0060291	long-term synaptic potentiation	5/215	106/18870	0.00733103	0.0246532	0.0133411	EPHA4/HMGCR/INS/SNCA/GSK3B	5
BP	GO:0022604	regulation of cell morphogenesis	8/215	247/18870	0.0075357	0.0253218	0.0137029	ALDOA/EPHA4/F2/HEXB/ITGB2/MYH9/VEGFA/SRC	8
BP	GO:1901796	regulation of signal transduction by p53 class mediator	5/215	107/18870	0.00762087	0.0255881	0.0138471	ATM/AURKA/AURKB/MDM2/TP53	5
BP	GO:0010506	regulation of autophagy	10/215	355/18870	0.00772703	0.0259245	0.0140291	ATM/EEF1A1/EEF1A2/HGF/PSAP/SNCA/TP53/MET/GSK3B/PRKACA	10
BP	GO:0001890	placenta development	6/215	151/18870	0.00775017	0.025982	0.0140602	BIRC2/HTRA1/IGF2/NR2F2/MAPK14/EGFR	6
BP	GO:0002068	glandular epithelial cell development	3/215	36/18870	0.00789656	0.0260156	0.0140784	PGR/PDPK1/GSK3B	3
BP	GO:0014742	positive regulation of muscle hypertrophy	3/215	36/18870	0.00789656	0.0260156	0.0140784	NR4A3/PDE5A/PRKCA	3
BP	GO:0033687	osteoblast proliferation	3/215	36/18870	0.00789656	0.0260156	0.0140784	LTF/RHOA/BMP2	3
BP	GO:0055023	positive regulation of cardiac muscle tissue growth	3/215	36/18870	0.00789656	0.0260156	0.0140784	CDK1/PIM1/MAPK14	3
BP	GO:0002424	T cell mediated immune response to tumor cell	2/215	12/18870	0.00791047	0.0260156	0.0140784	HLA-A/AHR	2
BP	GO:0003084	positive regulation of systemic arterial blood pressure	2/215	12/18870	0.00791047	0.0260156	0.0140784	NR2F2/RHOA	2
BP	GO:0003207	cardiac chamber formation	2/215	12/18870	0.00791047	0.0260156	0.0140784	EDNRA/BMP2	2
BP	GO:0030656	regulation of vitamin metabolic process	2/215	12/18870	0.00791047	0.0260156	0.0140784	TNF/AKR1C3	2
BP	GO:0031650	regulation of heat generation	2/215	12/18870	0.00791047	0.0260156	0.0140784	EDNRB/TNF	2
BP	GO:0032351	negative regulation of hormone metabolic process	2/215	12/18870	0.00791047	0.0260156	0.0140784	BMP2/AKR1C3	2
BP	GO:0032817	regulation of natural killer cell proliferation	2/215	12/18870	0.00791047	0.0260156	0.0140784	FCGR3A/IL12B	2
BP	GO:0033145	positive regulation of intracellular steroid hormone receptor signaling pathway	2/215	12/18870	0.00791047	0.0260156	0.0140784	SKP2/AR	2
BP	GO:0033629	negative regulation of cell adhesion mediated by integrin	2/215	12/18870	0.00791047	0.0260156	0.0140784	PTPN11/CYP1B1	2
BP	GO:0035933	glucocorticoid secretion	2/215	12/18870	0.00791047	0.0260156	0.0140784	KCNQ1/PTPN11	2
BP	GO:0048012	hepatocyte growth factor receptor signaling pathway	2/215	12/18870	0.00791047	0.0260156	0.0140784	HGF/MET	2
BP	GO:0048484	enteric nervous system development	2/215	12/18870	0.00791047	0.0260156	0.0140784	EDNRA/EDNRB	2
BP	GO:0070561	vitamin D receptor signaling pathway	2/215	12/18870	0.00791047	0.0260156	0.0140784	RXRA/PIM1	2
BP	GO:0071236	cellular response to antibiotic	2/215	12/18870	0.00791047	0.0260156	0.0140784	MDM2/TP53	2
BP	GO:0071679	commissural neuron axon guidance	2/215	12/18870	0.00791047	0.0260156	0.0140784	VEGFA/ADAM17	2
BP	GO:0072110	glomerular mesangial cell proliferation	2/215	12/18870	0.00791047	0.0260156	0.0140784	EGR1/PDGFRB	2
BP	GO:0072497	mesenchymal stem cell differentiation	2/215	12/18870	0.00791047	0.0260156	0.0140784	PDGFRA/GSK3B	2
BP	GO:0090306	meiotic spindle assembly	2/215	12/18870	0.00791047	0.0260156	0.0140784	AURKA/DDB1	2
BP	GO:0097084	vascular associated smooth muscle cell development	2/215	12/18870	0.00791047	0.0260156	0.0140784	EDNRA/VEGFA	2
BP	GO:1901299	negative regulation of hydrogen peroxide-mediated programmed cell death	2/215	12/18870	0.00791047	0.0260156	0.0140784	HGF/MET	2
BP	GO:2001046	positive regulation of integrin-mediated signaling pathway	2/215	12/18870	0.00791047	0.0260156	0.0140784	FLNA/LAMA1	2
BP	GO:0002520	immune system development	7/215	199/18870	0.0079247	0.0260228	0.0140823	ATM/HAVCR2/RAF1/TGFBR1/TNFSF13/TP53/ADAM17	7
BP	GO:0030073	insulin secretion	7/215	199/18870	0.0079247	0.0260228	0.0140823	EPHA5/F2/HNF4A/RAF1/TNF/PTPN11/PRKACA	7
BP	GO:0000288	nuclear-transcribed mRNA catabolic process, deadenylation-dependent decay	4/215	69/18870	0.00795282	0.0260362	0.0140895	HNRNPU/PABPC1/PARN/YBX1	4
BP	GO:0001912	positive regulation of leukocyte mediated cytotoxicity	4/215	69/18870	0.00795282	0.0260362	0.0140895	HLA-A/IL12B/KLRC1/KLRK1	4
BP	GO:0002704	negative regulation of leukocyte mediated immunity	4/215	69/18870	0.00795282	0.0260362	0.0140895	HAVCR2/HLA-A/KLRC1/AHR	4
BP	GO:0070830	bicellular tight junction assembly	4/215	69/18870	0.00795282	0.0260362	0.0140895	EPHA2/IKBKB/TNF/PRKACA	4
BP	GO:1903531	negative regulation of secretion by cell	6/215	152/18870	0.0079941	0.0261515	0.0141519	HMGCR/IL12B/INHBA/INS/SNCA/PTPN11	6
BP	GO:0090287	regulation of cellular response to growth factor stimulus	10/215	357/18870	0.00802212	0.0262234	0.0141908	HSPA1A/HSPA5/HTRA1/IL12B/TET1/TP53/VEGFA/BMP2/ADAM17/PDPK1	10
BP	GO:0031396	regulation of protein ubiquitination	7/215	200/18870	0.00813501	0.0265723	0.0143797	BIRC2/HSPA1A/HSPA5/PPIA/SKP2/TGFBR1/GSK3B	7
BP	GO:0006766	vitamin metabolic process	5/215	109/18870	0.00822431	0.0268437	0.0145265	CYP3A4/TNF/GC/AKR1B1/AKR1C3	5
BP	GO:0001933	negative regulation of protein phosphorylation	9/215	304/18870	0.00829938	0.0270684	0.0146481	CDKN2A/EPHA1/HGF/NR2F2/PPIA/SNCA/BMP2/DUSP6/PDPK1	9
BP	GO:0032388	positive regulation of intracellular transport	7/215	201/18870	0.00834941	0.0272082	0.0147237	CDK1/FLNA/ITGB2/MDM2/MAPK14/GSK3B/PRKACA	7
BP	GO:0014743	regulation of muscle hypertrophy	4/215	70/18870	0.0083611	0.0272082	0.0147237	LMNA/NR4A3/PDE5A/PRKCA	4
BP	GO:0032922	circadian regulation of gene expression	4/215	70/18870	0.0083611	0.0272082	0.0147237	EGR1/HNRNPU/RORA/AHR	4
BP	GO:0010001	glial cell differentiation	8/215	252/18870	0.00845301	0.0274866	0.0148744	CDK1/EPHA4/F2/LIN28A/RHOA/TNF/BMP2/PTPN11	8
BP	GO:0046326	positive regulation of glucose import	3/215	37/18870	0.00852219	0.0275563	0.0149121	INS/MAPK14/PTPN11	3
BP	GO:0046688	response to copper ion	3/215	37/18870	0.00852219	0.0275563	0.0149121	CDK1/MAP1LC3A/SNCA	3
BP	GO:0060323	head morphogenesis	3/215	37/18870	0.00852219	0.0275563	0.0149121	MMP2/PDGFRA/PTPN11	3
BP	GO:0071276	cellular response to cadmium ion	3/215	37/18870	0.00852219	0.0275563	0.0149121	CHUK/EGFR/CYP1A2	3
BP	GO:1901381	positive regulation of potassium ion transmembrane transport	3/215	37/18870	0.00852219	0.0275563	0.0149121	FLNA/KCNH2/KCNQ1	3
BP	GO:2000279	negative regulation of DNA biosynthetic process	3/215	37/18870	0.00852219	0.0275563	0.0149121	HNRNPU/TP53/SRC	3
BP	GO:0008637	apoptotic mitochondrial changes	5/215	110/18870	0.00853812	0.0275563	0.0149121	HGF/HSPA1A/LMNA/TP53/GSK3B	5
BP	GO:0014013	regulation of gliogenesis	5/215	110/18870	0.00853812	0.0275563	0.0149121	F2/LIN28A/TNF/TP53/BMP2	5
BP	GO:0018210	peptidyl-threonine modification	5/215	110/18870	0.00853812	0.0275563	0.0149121	CDK1/PRKCA/TGFBR1/PDPK1/GSK3B	5
BP	GO:0045445	myoblast differentiation	5/215	110/18870	0.00853812	0.0275563	0.0149121	ITGB1/SMARCA2/SMARCA4/TNF/MAPK14	5
BP	GO:0007584	response to nutrient	6/215	155/18870	0.00875904	0.0282272	0.0152752	ABCA1/MDM2/RXRA/PIM1/AKR1C3/CYP1B1	6
BP	GO:0051961	negative regulation of nervous system development	6/215	155/18870	0.00875904	0.0282272	0.0152752	EPHA7/F2/LIN28A/TNF/TP53/CTNNA1	6
BP	GO:0030239	myofibril assembly	4/215	71/18870	0.00878288	0.028283	0.0153054	ITGB1/MYH7/PDGFRA/PDGFRB	4
BP	GO:1903311	regulation of mRNA metabolic process	10/215	362/18870	0.00879792	0.0283103	0.0153202	HNRNPU/HSPA8/PABPC1/PABPC4/PARN/PRKCA/YBX1/YBX3/MAPKAPK2/MAPK14	10
BP	GO:0031341	regulation of cell killing	5/215	111/18870	0.00886012	0.0284893	0.015417	HAVCR2/HLA-A/IL12B/KLRC1/KLRK1	5
BP	GO:0006874	intracellular calcium ion homeostasis	9/215	308/18870	0.00899667	0.0289069	0.015643	CTRC/EDNRA/F2/FLNA/HEXB/LCK/SNCA/PDPK1/PRKACA	9
BP	GO:0002181	cytoplasmic translation	6/215	156/18870	0.00902528	0.0289558	0.0156695	HNRNPU/LIN28A/PABPC1/UBA52/YBX1/YBX3	6
BP	GO:0030010	establishment of cell polarity	6/215	156/18870	0.00902528	0.0289558	0.0156695	ITGB1/LAMA1/MYH9/NEK3/RHOA/GSK3B	6
BP	GO:0007143	female meiotic nuclear division	3/215	38/18870	0.00917613	0.0291858	0.0157939	ATM/AURKA/DDB1	3
BP	GO:0043516	regulation of DNA damage response, signal transduction by p53 class mediator	3/215	38/18870	0.00917613	0.0291858	0.0157939	ATM/MDM2/TP53	3
BP	GO:0045740	positive regulation of DNA replication	3/215	38/18870	0.00917613	0.0291858	0.0157939	CDK1/CDK2/EGFR	3
BP	GO:0046466	membrane lipid catabolic process	3/215	38/18870	0.00917613	0.0291858	0.0157939	GLA/HEXB/CYP1B1	3
BP	GO:0060306	regulation of membrane repolarization	3/215	38/18870	0.00917613	0.0291858	0.0157939	FLNA/KCNH2/KCNQ1	3
BP	GO:0070316	regulation of G0 to G1 transition	3/215	38/18870	0.00917613	0.0291858	0.0157939	BCL7A/SMARCA2/SMARCA4	3
BP	GO:0070873	regulation of glycogen metabolic process	3/215	38/18870	0.00917613	0.0291858	0.0157939	IGF2/INS/GSK3B	3
BP	GO:0071404	cellular response to low-density lipoprotein particle stimulus	3/215	38/18870	0.00917613	0.0291858	0.0157939	ABCA1/ITGB1/ITGB2	3
BP	GO:1900181	negative regulation of protein localization to nucleus	3/215	38/18870	0.00917613	0.0291858	0.0157939	POLR1A/CTNNA1/GSK3B	3
BP	GO:0045833	negative regulation of lipid metabolic process	5/215	112/18870	0.00919043	0.0291858	0.0157939	INS/PDGFA/TNF/BMP2/AKR1C3	5
BP	GO:0032722	positive regulation of chemokine production	4/215	72/18870	0.00921832	0.0291858	0.0157939	EGR1/HAVCR2/TNF/ADAM17	4
BP	GO:1904888	cranial skeletal system development	4/215	72/18870	0.00921832	0.0291858	0.0157939	EDNRA/MMP14/PDGFRA/TGFBR1	4
BP	GO:0022408	negative regulation of cell-cell adhesion	7/215	205/18870	0.0092488	0.0291858	0.0157939	APOA1/HAVCR2/PDE5A/PLA2G2A/PLG/VEGFA/BMP2	7
BP	GO:0060491	regulation of cell projection assembly	7/215	205/18870	0.0092488	0.0291858	0.0157939	EPHA2/RALA/SEPTIN9/TGFBR1/SRC/WAS/GSK3B	7
BP	GO:0097553	calcium ion transmembrane import into cytosol	7/215	205/18870	0.0092488	0.0291858	0.0157939	F2/FLNA/LCK/MS4A1/SNCA/PDPK1/PRKACA	7
BP	GO:0001696	gastric acid secretion	2/215	13/18870	0.00927902	0.0291858	0.0157939	CCKBR/KCNQ1	2
BP	GO:0032341	aldosterone metabolic process	2/215	13/18870	0.00927902	0.0291858	0.0157939	EDNRB/BMP2	2
BP	GO:0033690	positive regulation of osteoblast proliferation	2/215	13/18870	0.00927902	0.0291858	0.0157939	LTF/BMP2	2
BP	GO:0036302	atrioventricular canal development	2/215	13/18870	0.00927902	0.0291858	0.0157939	BMP2/PTPN11	2
BP	GO:0038180	nerve growth factor signaling pathway	2/215	13/18870	0.00927902	0.0291858	0.0157939	NTRK1/SORT1	2
BP	GO:0042362	fat-soluble vitamin biosynthetic process	2/215	13/18870	0.00927902	0.0291858	0.0157939	CYP3A4/TNF	2
BP	GO:0044406	adhesion of symbiont to host	2/215	13/18870	0.00927902	0.0291858	0.0157939	LTF/DPP4	2
BP	GO:0061029	eyelid development in camera-type eye	2/215	13/18870	0.00927902	0.0291858	0.0157939	INHBA/EGFR	2
BP	GO:0070493	thrombin-activated receptor signaling pathway	2/215	13/18870	0.00927902	0.0291858	0.0157939	SNCA/MET	2
BP	GO:0070914	UV-damage excision repair	2/215	13/18870	0.00927902	0.0291858	0.0157939	DDB1/XPA	2
BP	GO:0090235	regulation of metaphase plate congression	2/215	13/18870	0.00927902	0.0291858	0.0157939	AURKB/HNRNPU	2
BP	GO:1905244	regulation of modification of synaptic structure	2/215	13/18870	0.00927902	0.0291858	0.0157939	EPHA4/RHOA	2
BP	GO:0001678	intracellular glucose homeostasis	6/215	157/18870	0.00929728	0.0292007	0.015802	EPHA5/HK1/LIN28A/RAF1/SMARCA4/PRKACA	6
BP	GO:0030902	hindbrain development	6/215	157/18870	0.00929728	0.0292007	0.015802	FLNA/HSPA5/ITGB1/RORA/TP53/PTPN11	6
BP	GO:0040013	negative regulation of locomotion	11/215	423/18870	0.00942962	0.0295949	0.0160153	EPHA1/EPHA4/KLRK1/NR2F2/RHOA/TET1/TNF/DPP4/CTNNA1/WAS/CYP1B1	11
BP	GO:0042177	negative regulation of protein catabolic process	5/215	113/18870	0.00952913	0.0298639	0.0161609	FLNA/HMGCR/INS/SNCA/EGFR	5
BP	GO:1904035	regulation of epithelial cell apoptotic process	5/215	113/18870	0.00952913	0.0298639	0.0161609	ESR1/FGA/TNF/PDPK1/AKR1C3	5
BP	GO:0032886	regulation of microtubule-based process	8/215	258/18870	0.00966149	0.0301885	0.0163366	AURKA/EPHA3/HNRNPU/HSPA1A/RHOA/SNCA/MET/GSK3B	8
BP	GO:0032732	positive regulation of interleukin-1 production	4/215	73/18870	0.00966759	0.0301885	0.0163366	EGR1/HAVCR2/HK1/TNF	4
BP	GO:0033344	cholesterol efflux	4/215	73/18870	0.00966759	0.0301885	0.0163366	ABCA1/APOA1/PON1/RXRA	4
BP	GO:0045661	regulation of myoblast differentiation	4/215	73/18870	0.00966759	0.0301885	0.0163366	SMARCA2/SMARCA4/TNF/MAPK14	4
BP	GO:0055002	striated muscle cell development	4/215	73/18870	0.00966759	0.0301885	0.0163366	ITGB1/MYH7/PDGFRA/PDGFRB	4
BP	GO:0071674	mononuclear cell migration	7/215	207/18870	0.00972422	0.0303435	0.0164204	CXCR1/CXCR2/ITGAL/KLRK1/RHOA/TNF/ADAM17	7
BP	GO:0031281	positive regulation of cyclase activity	3/215	39/18870	0.00985863	0.0306088	0.016564	EDNRA/RAF1/MAPK14	3
BP	GO:0032350	regulation of hormone metabolic process	3/215	39/18870	0.00985863	0.0306088	0.016564	EGR1/BMP2/AKR1C3	3
BP	GO:0032885	regulation of polysaccharide biosynthetic process	3/215	39/18870	0.00985863	0.0306088	0.016564	IGF2/INS/GSK3B	3
BP	GO:0055094	response to lipoprotein particle	3/215	39/18870	0.00985863	0.0306088	0.016564	ABCA1/ITGB1/ITGB2	3
BP	GO:0097242	amyloid-beta clearance	3/215	39/18870	0.00985863	0.0306088	0.016564	HMGCR/ITGB2/TNF	3
BP	GO:0099622	cardiac muscle cell membrane repolarization	3/215	39/18870	0.00985863	0.0306088	0.016564	FLNA/KCNH2/KCNQ1	3
BP	GO:0060041	retina development in camera-type eye	6/215	159/18870	0.00985876	0.0306088	0.016564	LAMA1/PDGFRA/PDGFRB/SMARCA4/THRB/CYP1B1	6
BP	GO:0018958	phenol-containing compound metabolic process	5/215	114/18870	0.00987633	0.0306414	0.0165817	EDNRA/ITGB2/MAOA/SNCA/HPRT1	5
BP	GO:0050709	negative regulation of protein secretion	4/215	74/18870	0.0101309	0.0313636	0.0169725	HMGCR/IL12B/INS/PTPN11	4
BP	GO:0060415	muscle tissue morphogenesis	4/215	74/18870	0.0101309	0.0313636	0.0169725	EDNRA/MYH7/TGFBR1/BMP2	4
BP	GO:2000036	regulation of stem cell population maintenance	4/215	74/18870	0.0101309	0.0313636	0.0169725	BCL7A/SMARCA2/SMARCA4/TET1	4
BP	GO:0062014	negative regulation of small molecule metabolic process	5/215	115/18870	0.0102321	0.0316545	0.0171299	INS/TP53/BMP2/PRKACA/AKR1C3	5
BP	GO:0001953	negative regulation of cell-matrix adhesion	3/215	40/18870	0.0105699	0.0325367	0.0176073	CDKN2A/MMP14/SRC	3
BP	GO:0042307	positive regulation of protein import into nucleus	3/215	40/18870	0.0105699	0.0325367	0.0176073	CDK1/FLNA/MAPK14	3
BP	GO:0045023	G0 to G1 transition	3/215	40/18870	0.0105699	0.0325367	0.0176073	BCL7A/SMARCA2/SMARCA4	3
BP	GO:0052652	cyclic purine nucleotide metabolic process	3/215	40/18870	0.0105699	0.0325367	0.0176073	EPHA2/PDE5A/RORA	3
BP	GO:0060421	positive regulation of heart growth	3/215	40/18870	0.0105699	0.0325367	0.0176073	CDK1/PIM1/MAPK14	3
BP	GO:0062098	regulation of programmed necrotic cell death	3/215	40/18870	0.0105699	0.0325367	0.0176073	BIRC2/TP53/YBX3	3
BP	GO:0071459	protein localization to chromosome, centromeric region	3/215	40/18870	0.0105699	0.0325367	0.0176073	AURKB/CDK1/H4C1	3
BP	GO:0050000	chromosome localization	5/215	116/18870	0.0105966	0.0325453	0.017612	ATM/AURKB/HNRNPU/LMNA/NEK2	5
BP	GO:0001707	mesoderm formation	4/215	75/18870	0.0106083	0.0325453	0.017612	EPHA2/INHBA/ITGB1/PRKACA	4
BP	GO:0010822	positive regulation of mitochondrion organization	4/215	75/18870	0.0106083	0.0325453	0.017612	AURKA/RALA/TP53/GSK3B	4
BP	GO:0120192	tight junction assembly	4/215	75/18870	0.0106083	0.0325453	0.017612	EPHA2/IKBKB/TNF/PRKACA	4
BP	GO:0006000	fructose metabolic process	2/215	14/18870	0.0107449	0.0325453	0.017612	ALDOA/AKR1B1	2
BP	GO:0008212	mineralocorticoid metabolic process	2/215	14/18870	0.0107449	0.0325453	0.017612	EDNRB/BMP2	2
BP	GO:0030238	male sex determination	2/215	14/18870	0.0107449	0.0325453	0.017612	NR5A1/AR	2
BP	GO:0033700	phospholipid efflux	2/215	14/18870	0.0107449	0.0325453	0.017612	ABCA1/APOA1	2
BP	GO:0035630	bone mineralization involved in bone maturation	2/215	14/18870	0.0107449	0.0325453	0.017612	LTF/BMP2	2
BP	GO:0046479	glycosphingolipid catabolic process	2/215	14/18870	0.0107449	0.0325453	0.017612	GLA/HEXB	2
BP	GO:0051231	spindle elongation	2/215	14/18870	0.0107449	0.0325453	0.017612	AURKB/KIF11	2
BP	GO:0055012	ventricular cardiac muscle cell differentiation	2/215	14/18870	0.0107449	0.0325453	0.017612	CDK1/LMNA	2
BP	GO:0060354	negative regulation of cell adhesion molecule production	2/215	14/18870	0.0107449	0.0325453	0.017612	APOA1/CXCL8	2
BP	GO:0061469	regulation of type B pancreatic cell proliferation	2/215	14/18870	0.0107449	0.0325453	0.017612	NR4A1/NR4A3	2
BP	GO:0070141	response to UV-A	2/215	14/18870	0.0107449	0.0325453	0.017612	MMP2/EGFR	2
BP	GO:0070989	oxidative demethylation	2/215	14/18870	0.0107449	0.0325453	0.017612	CYP3A4/CYP1A2	2
BP	GO:0090715	immunological memory formation process	2/215	14/18870	0.0107449	0.0325453	0.017612	IL12B/ST3GAL1	2
BP	GO:0097531	mast cell migration	2/215	14/18870	0.0107449	0.0325453	0.017612	VEGFA/PGF	2
BP	GO:0098883	synapse pruning	2/215	14/18870	0.0107449	0.0325453	0.017612	EPHA4/ITGB1	2
BP	GO:1901298	regulation of hydrogen peroxide-mediated programmed cell death	2/215	14/18870	0.0107449	0.0325453	0.017612	HGF/MET	2
BP	GO:1903265	positive regulation of tumor necrosis factor-mediated signaling pathway	2/215	14/18870	0.0107449	0.0325453	0.017612	HSPA1A/ADAM17	2
BP	GO:1905208	negative regulation of cardiocyte differentiation	2/215	14/18870	0.0107449	0.0325453	0.017612	BMP2/EGFR	2
BP	GO:0051147	regulation of muscle cell differentiation	6/215	162/18870	0.0107457	0.0325453	0.017612	IGF2/LAMA1/MDM2/MMP14/BMP2/MAPK14	6
BP	GO:0050905	neuromuscular process	6/215	163/18870	0.0110535	0.0334542	0.0181038	CHUK/EDNRA/HEXB/MYH7/NR4A1/TNF	6
BP	GO:0031343	positive regulation of cell killing	4/215	76/18870	0.0111	0.0335715	0.0181673	HLA-A/IL12B/KLRC1/KLRK1	4
BP	GO:0042098	T cell proliferation	7/215	213/18870	0.0112577	0.0340246	0.0184125	HAVCR2/HLA-A/IGF2/IL12B/PDE5A/PLA2G2A/TP53	7
BP	GO:0003203	endocardial cushion morphogenesis	3/215	41/18870	0.0113102	0.0340408	0.0184212	MDM2/TGFBR1/BMP2	3
BP	GO:0009187	cyclic nucleotide metabolic process	3/215	41/18870	0.0113102	0.0340408	0.0184212	EPHA2/PDE5A/RORA	3
BP	GO:0050892	intestinal absorption	3/215	41/18870	0.0113102	0.0340408	0.0184212	APOA1/KCNQ1/AKR1C1	3
BP	GO:0051281	positive regulation of release of sequestered calcium ion into cytosol	3/215	41/18870	0.0113102	0.0340408	0.0184212	F2/SNCA/PDPK1	3
BP	GO:0072210	metanephric nephron development	3/215	41/18870	0.0113102	0.0340408	0.0184212	EGR1/PDGFRA/PDGFRB	3
BP	GO:1904994	regulation of leukocyte adhesion to vascular endothelial cell	3/215	41/18870	0.0113102	0.0340408	0.0184212	ITGB2/RHOA/TNF	3
BP	GO:0043500	muscle adaptation	5/215	118/18870	0.0113521	0.0341193	0.0184637	LMNA/MYH7/NR4A3/PDE5A/PRKCA	5
BP	GO:0051928	positive regulation of calcium ion transport	5/215	118/18870	0.0113521	0.0341193	0.0184637	F2/MS4A1/PDGFRB/SNCA/PDPK1	5
BP	GO:0016051	carbohydrate biosynthetic process	7/215	214/18870	0.0115294	0.0346281	0.0187391	DDB1/IGF2/INS/SNCA/AKR1B1/GSK3B/PRKACA	7
BP	GO:1902105	regulation of leukocyte differentiation	9/215	321/18870	0.0115724	0.0347332	0.0187959	IL12B/INHBA/LTF/MMP14/PRKCA/RHOA/SMARCA2/SMARCA4/TNF	9
BP	GO:0001937	negative regulation of endothelial cell proliferation	4/215	77/18870	0.0116062	0.0347864	0.0188247	IL12B/NR2F2/TGFBR1/TNF	4
BP	GO:0048332	mesoderm morphogenesis	4/215	77/18870	0.0116062	0.0347864	0.0188247	EPHA2/INHBA/ITGB1/PRKACA	4
BP	GO:0050796	regulation of insulin secretion	6/215	165/18870	0.0116878	0.0350067	0.0189439	EPHA5/F2/HNF4A/TNF/PTPN11/PRKACA	6
BP	GO:0034502	protein localization to chromosome	5/215	119/18870	0.0117432	0.0350999	0.0189944	AURKB/CDK1/ESR1/H4C1/RPA1	5
BP	GO:1904892	regulation of receptor signaling pathway via STAT	5/215	119/18870	0.0117432	0.0350999	0.0189944	F2/IL12B/MGAT5/TNF/CYP1B1	5
BP	GO:1990748	cellular detoxification	5/215	119/18870	0.0117432	0.0350999	0.0189944	PRDX1/ALB/PIM1/GSTA1/ADH5	5
BP	GO:0007338	single fertilization	6/215	166/18870	0.0120144	0.0358855	0.0194195	ALDOA/CDK1/HEXB/MYH9/PLAT/AR	6
BP	GO:0007595	lactation	3/215	42/18870	0.0120797	0.0359567	0.019458	DDR1/NME1/VEGFA	3
BP	GO:0035307	positive regulation of protein dephosphorylation	3/215	42/18870	0.0120797	0.0359567	0.019458	ITGA1/PDGFRB/PPIA	3
BP	GO:0050850	positive regulation of calcium-mediated signaling	3/215	42/18870	0.0120797	0.0359567	0.019458	PDGFRA/PDGFRB/TNF	3
BP	GO:0071542	dopaminergic neuron differentiation	3/215	42/18870	0.0120797	0.0359567	0.019458	VEGFA/GSK3B/HPRT1	3
BP	GO:1900026	positive regulation of substrate adhesion-dependent cell spreading	3/215	42/18870	0.0120797	0.0359567	0.019458	APOA1/FGA/FLNA	3
BP	GO:2000736	regulation of stem cell differentiation	4/215	78/18870	0.012127	0.0360719	0.0195204	HNRNPU/HSPA9/PDGFRA/GSK3B	4
BP	GO:0007006	mitochondrial membrane organization	5/215	120/18870	0.0121434	0.0360719	0.0195204	HSPA1A/HSPA9/SNCA/TP53/GSK3B	5
BP	GO:0071346	cellular response to type II interferon	5/215	120/18870	0.0121434	0.0360719	0.0195204	IL12B/RAF1/TNF/TP53/WAS	5
BP	GO:0001818	negative regulation of cytokine production	10/215	381/18870	0.012282	0.0361813	0.0195796	APOA1/EPHA2/F2/HAVCR2/HGF/IL12B/INHBA/LTF/TNF/PTPN11	10
BP	GO:0001787	natural killer cell proliferation	2/215	15/18870	0.0123056	0.0361813	0.0195796	FCGR3A/IL12B	2
BP	GO:0032769	negative regulation of monooxygenase activity	2/215	15/18870	0.0123056	0.0361813	0.0195796	GLA/SNCA	2
BP	GO:0034501	protein localization to kinetochore	2/215	15/18870	0.0123056	0.0361813	0.0195796	AURKB/CDK1	2
BP	GO:0044849	estrous cycle	2/215	15/18870	0.0123056	0.0361813	0.0195796	EGR1/CYP1B1	2
BP	GO:0045725	positive regulation of glycogen biosynthetic process	2/215	15/18870	0.0123056	0.0361813	0.0195796	IGF2/INS	2
BP	GO:0045737	positive regulation of cyclin-dependent protein serine/threonine kinase activity	2/215	15/18870	0.0123056	0.0361813	0.0195796	ADAM17/EGFR	2
BP	GO:0050966	detection of mechanical stimulus involved in sensory perception of pain	2/215	15/18870	0.0123056	0.0361813	0.0195796	NTRK1/TNF	2
BP	GO:0060009	Sertoli cell development	2/215	15/18870	0.0123056	0.0361813	0.0195796	FLNA/NTRK1	2
BP	GO:0070424	regulation of nucleotide-binding oligomerization domain containing signaling pathway	2/215	15/18870	0.0123056	0.0361813	0.0195796	BIRC2/HSPA1A	2
BP	GO:0071732	cellular response to nitric oxide	2/215	15/18870	0.0123056	0.0361813	0.0195796	CCNA2/CDK2	2
BP	GO:0072176	nephric duct development	2/215	15/18870	0.0123056	0.0361813	0.0195796	EPHA4/EPHA7	2
BP	GO:1901722	regulation of cell proliferation involved in kidney development	2/215	15/18870	0.0123056	0.0361813	0.0195796	EGR1/LIN28A	2
BP	GO:1903083	protein localization to condensed chromosome	2/215	15/18870	0.0123056	0.0361813	0.0195796	AURKB/CDK1	2
BP	GO:2001028	positive regulation of endothelial cell chemotaxis	2/215	15/18870	0.0123056	0.0361813	0.0195796	VEGFA/MET	2
BP	GO:0031929	TOR signaling	6/215	167/18870	0.0123473	0.0362545	0.0196192	ARAF/ATM/LIN28A/PIM1/SRC/PRKACA	6
BP	GO:0048639	positive regulation of developmental growth	6/215	167/18870	0.0123473	0.0362545	0.0196192	CDK1/IGF2/VEGFA/YBX3/PIM1/MAPK14	6
BP	GO:0045471	response to ethanol	5/215	121/18870	0.0125528	0.036833	0.0199322	BIRC2/CDK1/GOT2/TBXAS1/TNF	5
BP	GO:1902115	regulation of organelle assembly	7/215	218/18870	0.0126638	0.0371082	0.0200811	HNRNPU/HSPA1A/RHOA/SEPTIN9/TNF/SRC/GSK3B	7
BP	GO:1903828	negative regulation of protein localization	7/215	218/18870	0.0126638	0.0371082	0.0200811	HMGCR/IL12B/INS/POLR1A/CTNNA1/PTPN11/GSK3B	7
BP	GO:1990845	adaptive thermogenesis	6/215	168/18870	0.0126867	0.0371503	0.0201039	FABP4/HNRNPU/SMARCA4/THRA/VEGFA/ADAM17	6
BP	GO:0032409	regulation of transporter activity	8/215	271/18870	0.0127159	0.0372107	0.0201366	EDNRA/INS/ITGB1/PON1/RXRA/SNCA/PIM1/PRKACA	8
BP	GO:0010712	regulation of collagen metabolic process	3/215	43/18870	0.0128786	0.0374839	0.0202845	F2/INHBA/ITGB1	3
BP	GO:0032506	cytokinetic process	3/215	43/18870	0.0128786	0.0374839	0.0202845	AURKB/MYH9/RHOA	3
BP	GO:0045663	positive regulation of myoblast differentiation	3/215	43/18870	0.0128786	0.0374839	0.0202845	SMARCA2/SMARCA4/MAPK14	3
BP	GO:0046717	acid secretion	3/215	43/18870	0.0128786	0.0374839	0.0202845	CCKBR/KCNQ1/TNF	3
BP	GO:0051955	regulation of amino acid transport	3/215	43/18870	0.0128786	0.0374839	0.0202845	ITGB1/SNCA/TNF	3
BP	GO:0055090	acylglycerol homeostasis	3/215	43/18870	0.0128786	0.0374839	0.0202845	APOA1/HNF4A/RORA	3
BP	GO:0070328	triglyceride homeostasis	3/215	43/18870	0.0128786	0.0374839	0.0202845	APOA1/HNF4A/RORA	3
BP	GO:1904646	cellular response to amyloid-beta	3/215	43/18870	0.0128786	0.0374839	0.0202845	EPHA4/TNF/GSK3B	3
BP	GO:0032371	regulation of sterol transport	4/215	80/18870	0.013213	0.0383797	0.0207692	ABCA1/APOA1/PON1/RXRA	4
BP	GO:0032374	regulation of cholesterol transport	4/215	80/18870	0.013213	0.0383797	0.0207692	ABCA1/APOA1/PON1/RXRA	4
BP	GO:0048844	artery morphogenesis	4/215	80/18870	0.013213	0.0383797	0.0207692	EDNRA/PDGFRB/TGFBR1/VEGFA	4
BP	GO:0006937	regulation of muscle contraction	6/215	170/18870	0.0133851	0.0388431	0.02102	KCNQ1/MYH7/NR4A1/PDE5A/RHOA/PRKACA	6
BP	GO:0002286	T cell activation involved in immune response	5/215	123/18870	0.0133994	0.0388431	0.02102	HAVCR2/IL12B/ITGAL/RORA/TP53	5
BP	GO:0030282	bone mineralization	5/215	123/18870	0.0133994	0.0388431	0.02102	AHSG/LTF/RXRA/BMP2/MMP13	5
BP	GO:0006509	membrane protein ectodomain proteolysis	3/215	44/18870	0.013707	0.0394704	0.0213595	MYH9/TNF/ADAM17	3
BP	GO:0007622	rhythmic behavior	3/215	44/18870	0.013707	0.0394704	0.0213595	EGR1/KCNQ1/TP53	3
BP	GO:0010463	mesenchymal cell proliferation	3/215	44/18870	0.013707	0.0394704	0.0213595	LMNA/PDGFA/BMP2	3
BP	GO:0021587	cerebellum morphogenesis	3/215	44/18870	0.013707	0.0394704	0.0213595	HSPA5/RORA/PTPN11	3
BP	GO:0021762	substantia nigra development	3/215	44/18870	0.013707	0.0394704	0.0213595	HSPA5/RHOA/SEC16A	3
BP	GO:0030501	positive regulation of bone mineralization	3/215	44/18870	0.013707	0.0394704	0.0213595	LTF/RXRA/BMP2	3
BP	GO:0043268	positive regulation of potassium ion transport	3/215	44/18870	0.013707	0.0394704	0.0213595	FLNA/KCNH2/KCNQ1	3
BP	GO:0045761	regulation of adenylate cyclase activity	3/215	44/18870	0.013707	0.0394704	0.0213595	EDNRA/EDNRB/RAF1	3
BP	GO:0071526	semaphorin-plexin signaling pathway	3/215	44/18870	0.013707	0.0394704	0.0213595	EDNRA/FLNA/MET	3
BP	GO:1903426	regulation of reactive oxygen species biosynthetic process	3/215	44/18870	0.013707	0.0394704	0.0213595	INS/RHOA/SNCA	3
BP	GO:0007405	neuroblast proliferation	4/215	81/18870	0.0137784	0.0395707	0.0214138	ITGB1/TP53/VEGFA/CTNNA1	4
BP	GO:0030500	regulation of bone mineralization	4/215	81/18870	0.0137784	0.0395707	0.0214138	AHSG/LTF/RXRA/BMP2	4
BP	GO:0043299	leukocyte degranulation	4/215	81/18870	0.0137784	0.0395707	0.0214138	FCGR3A/ITGB2/NR4A3/PDPK1	4
BP	GO:0048644	muscle organ morphogenesis	4/215	81/18870	0.0137784	0.0395707	0.0214138	EDNRA/MYH7/TGFBR1/BMP2	4
BP	GO:0002761	regulation of myeloid leukocyte differentiation	5/215	124/18870	0.0138368	0.0396595	0.0214618	IL12B/INHBA/LTF/PRKCA/TNF	5
BP	GO:0002824	positive regulation of adaptive immune response based on somatic recombination of immune receptors built from immunoglobulin superfamily domains	5/215	124/18870	0.0138368	0.0396595	0.0214618	HLA-A/IL12B/IL1R1/TNF/TNFSF13	5
BP	GO:0006275	regulation of DNA replication	5/215	124/18870	0.0138368	0.0396595	0.0214618	CCNA2/CDK1/CDK2/TP53/EGFR	5
BP	GO:0055074	calcium ion homeostasis	9/215	331/18870	0.0139023	0.0397203	0.0214947	CTRC/EDNRA/F2/FLNA/HEXB/LCK/SNCA/PDPK1/PRKACA	9
BP	GO:0010715	regulation of extracellular matrix disassembly	2/215	16/18870	0.013959	0.0397203	0.0214947	DDR1/DPP4	2
BP	GO:0010958	regulation of amino acid import across plasma membrane	2/215	16/18870	0.013959	0.0397203	0.0214947	ITGB1/TNF	2
BP	GO:0034349	glial cell apoptotic process	2/215	16/18870	0.013959	0.0397203	0.0214947	PRKCA/TP53	2
BP	GO:0034393	positive regulation of smooth muscle cell apoptotic process	2/215	16/18870	0.013959	0.0397203	0.0214947	CDKN2A/IL12B	2
BP	GO:0051895	negative regulation of focal adhesion assembly	2/215	16/18870	0.013959	0.0397203	0.0214947	MMP14/SRC	2
BP	GO:0072378	blood coagulation, fibrin clot formation	2/215	16/18870	0.013959	0.0397203	0.0214947	FGA/FLNA	2
BP	GO:0090136	epithelial cell-cell adhesion	2/215	16/18870	0.013959	0.0397203	0.0214947	CTNNA1/CYP1B1	2
BP	GO:0098915	membrane repolarization during ventricular cardiac muscle cell action potential	2/215	16/18870	0.013959	0.0397203	0.0214947	KCNH2/KCNQ1	2
BP	GO:0150118	negative regulation of cell-substrate junction organization	2/215	16/18870	0.013959	0.0397203	0.0214947	MMP14/SRC	2
BP	GO:1903789	regulation of amino acid transmembrane transport	2/215	16/18870	0.013959	0.0397203	0.0214947	ITGB1/TNF	2
BP	GO:1902903	regulation of supramolecular fiber organization	10/215	389/18870	0.0140264	0.0398859	0.0215843	APOA1/EPHA1/FLNA/HSPA1A/HSPA8/RHOA/SNCA/TGFBR1/MET/WAS	10
BP	GO:0006457	protein folding	7/215	223/18870	0.0141922	0.0403309	0.0218251	HSPA14/HSPA1A/HSPA5/HSPA6/HSPA8/HSPA9/PPIA	7
BP	GO:0050767	regulation of neurogenesis	10/215	390/18870	0.0142569	0.0404881	0.0219102	EPHA4/EPHA7/F2/ITGB1/LIN28A/TNF/TP53/VEGFA/BMP2/CTNNA1	10
BP	GO:0070227	lymphocyte apoptotic process	4/215	82/18870	0.014359	0.0407247	0.0220383	AURKB/ST3GAL1/TP53/CASP7	4
BP	GO:0070897	transcription preinitiation complex assembly	4/215	82/18870	0.014359	0.0407247	0.0220383	ESR1/SMARCA4/THRA/TP53	4
BP	GO:0007204	positive regulation of cytosolic calcium ion concentration	6/215	173/18870	0.0144825	0.0410479	0.0222131	CCKBR/CXCR1/CXCR2/EDNRA/EDNRB/ESR1	6
BP	GO:0006775	fat-soluble vitamin metabolic process	3/215	45/18870	0.0145651	0.0411474	0.022267	CYP3A4/TNF/GC	3
BP	GO:0014014	negative regulation of gliogenesis	3/215	45/18870	0.0145651	0.0411474	0.022267	F2/LIN28A/TP53	3
BP	GO:0048701	embryonic cranial skeleton morphogenesis	3/215	45/18870	0.0145651	0.0411474	0.022267	MMP14/PDGFRA/TGFBR1	3
BP	GO:0090199	regulation of release of cytochrome c from mitochondria	3/215	45/18870	0.0145651	0.0411474	0.022267	HGF/LMNA/TP53	3
BP	GO:1900744	regulation of p38MAPK cascade	3/215	45/18870	0.0145651	0.0411474	0.022267	HGF/VEGFA/BMP2	3
BP	GO:0043200	response to amino acid	5/215	126/18870	0.0147403	0.0416152	0.0225201	CHUK/MMP2/PDGFRA/TNF/EGFR	5
BP	GO:0007492	endoderm development	4/215	83/18870	0.0149549	0.0420839	0.0227738	INHBA/ITGB2/MMP14/MMP2	4
BP	GO:0019935	cyclic-nucleotide-mediated signaling	4/215	83/18870	0.0149549	0.0420839	0.0227738	EDNRB/EPHA5/INS/AHR	4
BP	GO:0050848	regulation of calcium-mediated signaling	4/215	83/18870	0.0149549	0.0420839	0.0227738	PDGFRA/PDGFRB/TNF/GSK3B	4
BP	GO:0051149	positive regulation of muscle cell differentiation	4/215	83/18870	0.0149549	0.0420839	0.0227738	LAMA1/MDM2/MMP14/MAPK14	4
BP	GO:0051279	regulation of release of sequestered calcium ion into cytosol	4/215	83/18870	0.0149549	0.0420839	0.0227738	F2/SNCA/PDPK1/PRKACA	4
BP	GO:0032386	regulation of intracellular transport	9/215	336/18870	0.0151898	0.0427171	0.0231164	CDK1/FLNA/ITGB2/MDM2/MAPK14/SRC/PTPN11/GSK3B/PRKACA	9
BP	GO:0046683	response to organophosphorus	5/215	127/18870	0.0152065	0.0427362	0.0231268	BIRC2/KCNQ1/AKR1C1/AHR/CYP1B1	5
BP	GO:0005978	glycogen biosynthetic process	3/215	46/18870	0.015453	0.043068	0.0233063	IGF2/INS/GSK3B	3
BP	GO:0006984	ER-nucleus signaling pathway	3/215	46/18870	0.015453	0.043068	0.0233063	HSPA5/TP53/GSK3B	3
BP	GO:0009250	glucan biosynthetic process	3/215	46/18870	0.015453	0.043068	0.0233063	IGF2/INS/GSK3B	3
BP	GO:0032881	regulation of polysaccharide metabolic process	3/215	46/18870	0.015453	0.043068	0.0233063	IGF2/INS/GSK3B	3
BP	GO:0033120	positive regulation of RNA splicing	3/215	46/18870	0.015453	0.043068	0.0233063	HSPA1A/HSPA8/POLR2A	3
BP	GO:0042789	mRNA transcription by RNA polymerase II	3/215	46/18870	0.015453	0.043068	0.0233063	FLNA/RXRA/THRB	3
BP	GO:0048483	autonomic nervous system development	3/215	46/18870	0.015453	0.043068	0.0233063	EDNRA/EDNRB/NTRK1	3
BP	GO:1900271	regulation of long-term synaptic potentiation	3/215	46/18870	0.015453	0.043068	0.0233063	EPHA4/INS/GSK3B	3
BP	GO:1901976	regulation of cell cycle checkpoint	3/215	46/18870	0.015453	0.043068	0.0233063	AURKB/BRCC3/RAD51	3
BP	GO:0060395	SMAD protein signal transduction	4/215	84/18870	0.0155662	0.043068	0.0233063	HNF4A/INHBA/TGFBR1/BMP2	4
BP	GO:1904427	positive regulation of calcium ion transmembrane transport	4/215	84/18870	0.0155662	0.043068	0.0233063	F2/MS4A1/SNCA/PDPK1	4
BP	GO:0022900	electron transport chain	6/215	176/18870	0.015641	0.043068	0.0233063	CDK1/CYB5A/SNCA/AKR1B1/ADH5/CYP1A2	6
BP	GO:0000956	nuclear-transcribed mRNA catabolic process	5/215	128/18870	0.0156825	0.043068	0.0233063	ATM/HNRNPU/PABPC1/PARN/YBX1	5
BP	GO:0030301	cholesterol transport	5/215	128/18870	0.0156825	0.043068	0.0233063	ABCA1/APOA1/PON1/RXRA/AKR1C1	5
BP	GO:0098773	skin epidermis development	5/215	128/18870	0.0156825	0.043068	0.0233063	INHBA/PDGFA/TNF/MET/EGFR	5
BP	GO:0031331	positive regulation of cellular catabolic process	10/215	396/18870	0.0156998	0.043068	0.0233063	ATM/HNRNPU/INS/LIN28B/PABPC1/PARN/SNCA/TNF/YBX1/GSK3B	10
BP	GO:0007252	I-kappaB phosphorylation	2/215	17/18870	0.0157027	0.043068	0.0233063	CHUK/TNF	2
BP	GO:0010421	hydrogen peroxide-mediated programmed cell death	2/215	17/18870	0.0157027	0.043068	0.0233063	HGF/MET	2
BP	GO:0010831	positive regulation of myotube differentiation	2/215	17/18870	0.0157027	0.043068	0.0233063	MMP14/MAPK14	2
BP	GO:0019377	glycolipid catabolic process	2/215	17/18870	0.0157027	0.043068	0.0233063	GLA/HEXB	2
BP	GO:0021535	cell migration in hindbrain	2/215	17/18870	0.0157027	0.043068	0.0233063	FLNA/ITGB1	2
BP	GO:0030202	heparin metabolic process	2/215	17/18870	0.0157027	0.043068	0.0233063	EDNRA/EDNRB	2
BP	GO:0031054	pre-miRNA processing	2/215	17/18870	0.0157027	0.043068	0.0233063	LIN28A/LIN28B	2
BP	GO:0031649	heat generation	2/215	17/18870	0.0157027	0.043068	0.0233063	EDNRB/TNF	2
BP	GO:0032780	negative regulation of ATP-dependent activity	2/215	17/18870	0.0157027	0.043068	0.0233063	LTF/TP53	2
BP	GO:0033631	cell-cell adhesion mediated by integrin	2/215	17/18870	0.0157027	0.043068	0.0233063	ITGB1/DPP4	2
BP	GO:0044320	cellular response to leptin stimulus	2/215	17/18870	0.0157027	0.043068	0.0233063	CCNA2/NR4A3	2
BP	GO:0045198	establishment of epithelial cell apical/basal polarity	2/215	17/18870	0.0157027	0.043068	0.0233063	LAMA1/RHOA	2
BP	GO:0046068	cGMP metabolic process	2/215	17/18870	0.0157027	0.043068	0.0233063	PDE5A/RORA	2
BP	GO:0050872	white fat cell differentiation	2/215	17/18870	0.0157027	0.043068	0.0233063	FABP4/PDGFRA	2
BP	GO:0070875	positive regulation of glycogen metabolic process	2/215	17/18870	0.0157027	0.043068	0.0233063	IGF2/INS	2
BP	GO:0072109	glomerular mesangium development	2/215	17/18870	0.0157027	0.043068	0.0233063	EGR1/PDGFRB	2
BP	GO:0080154	regulation of fertilization	2/215	17/18870	0.0157027	0.043068	0.0233063	MYH9/PLAT	2
BP	GO:0098712	L-glutamate import across plasma membrane	2/215	17/18870	0.0157027	0.043068	0.0233063	ITGB1/TNF	2
BP	GO:1902170	cellular response to reactive nitrogen species	2/215	17/18870	0.0157027	0.043068	0.0233063	CCNA2/CDK2	2
BP	GO:1902916	positive regulation of protein polyubiquitination	2/215	17/18870	0.0157027	0.043068	0.0233063	BIRC2/SKP2	2
BP	GO:1903729	regulation of plasma membrane organization	2/215	17/18870	0.0157027	0.043068	0.0233063	MYH9/CASP7	2
BP	GO:1904355	positive regulation of telomere capping	2/215	17/18870	0.0157027	0.043068	0.0233063	AURKB/NEK2	2
BP	GO:0034103	regulation of tissue remodeling	4/215	85/18870	0.0161931	0.0443286	0.0239885	IL12B/PRKCA/TP53/SRC	4
BP	GO:0051591	response to cAMP	4/215	85/18870	0.0161931	0.0443286	0.0239885	BIRC2/KCNQ1/AHR/CYP1B1	4
BP	GO:0071230	cellular response to amino acid stimulus	4/215	85/18870	0.0161931	0.0443286	0.0239885	MMP2/PDGFRA/TNF/EGFR	4
BP	GO:0010959	regulation of metal ion transport	10/215	398/18870	0.0162041	0.0443308	0.0239897	F2/FLNA/ITGB1/KCNH2/KCNQ1/MS4A1/PDGFRB/SNCA/PDPK1/PRKACA	10
BP	GO:0043161	proteasome-mediated ubiquitin-dependent protein catabolic process	11/215	458/18870	0.0162373	0.0443935	0.0240236	ARAF/AURKA/BIRC2/CDK2/CUL1/DDB1/HSPA1A/HSPA5/MDM2/SKP2/GSK3B	11
BP	GO:0021575	hindbrain morphogenesis	3/215	47/18870	0.0163708	0.0445615	0.0241145	HSPA5/RORA/PTPN11	3
BP	GO:0035196	miRNA processing	3/215	47/18870	0.0163708	0.0445615	0.0241145	LIN28A/LIN28B/TP53	3
BP	GO:0035794	positive regulation of mitochondrial membrane permeability	3/215	47/18870	0.0163708	0.0445615	0.0241145	HSPA1A/TP53/GSK3B	3
BP	GO:0045601	regulation of endothelial cell differentiation	3/215	47/18870	0.0163708	0.0445615	0.0241145	IKBKB/TNF/VEGFA	3
BP	GO:0051353	positive regulation of oxidoreductase activity	3/215	47/18870	0.0163708	0.0445615	0.0241145	INS/SNCA/TNF	3
BP	GO:0055010	ventricular cardiac muscle tissue morphogenesis	3/215	47/18870	0.0163708	0.0445615	0.0241145	EDNRA/MYH7/TGFBR1	3
BP	GO:0140353	lipid export from cell	3/215	47/18870	0.0163708	0.0445615	0.0241145	INHBA/KCNQ1/PTPN11	3
BP	GO:2000058	regulation of ubiquitin-dependent protein catabolic process	6/215	178/18870	0.0164481	0.0447439	0.0242133	ARAF/AURKA/CDK2/HSPA1A/MDM2/GSK3B	6
BP	GO:0016055	Wnt signaling pathway	11/215	459/18870	0.0164749	0.0447885	0.0242374	DDB1/EDNRA/EDNRB/EGR1/RHOA/SMARCA4/BMP2/MAPK14/SRC/GSK3B/EGFR	11
BP	GO:0002821	positive regulation of adaptive immune response	5/215	130/18870	0.0166641	0.045161	0.024439	HLA-A/IL12B/IL1R1/TNF/TNFSF13	5
BP	GO:0032612	interleukin-1 production	5/215	130/18870	0.0166641	0.045161	0.024439	APOA1/EGR1/HAVCR2/HK1/TNF	5
BP	GO:0032652	regulation of interleukin-1 production	5/215	130/18870	0.0166641	0.045161	0.024439	APOA1/EGR1/HAVCR2/HK1/TNF	5
BP	GO:0045621	positive regulation of lymphocyte differentiation	5/215	130/18870	0.0166641	0.045161	0.024439	IL12B/MMP14/RHOA/SMARCA2/SMARCA4	5
BP	GO:0050864	regulation of B cell activation	5/215	130/18870	0.0166641	0.045161	0.024439	ATM/INHBA/MMP14/TNFSF13/AHR	5
BP	GO:0032370	positive regulation of lipid transport	4/215	86/18870	0.0168355	0.0455116	0.0246287	ABCA1/APOA1/PON1/RXRA	4
BP	GO:0070918	regulatory ncRNA processing	4/215	86/18870	0.0168355	0.0455116	0.0246287	LIN28A/LIN28B/PARN/TP53	4
BP	GO:1901379	regulation of potassium ion transmembrane transport	4/215	86/18870	0.0168355	0.0455116	0.0246287	FLNA/ITGB1/KCNH2/KCNQ1	4
BP	GO:2000781	positive regulation of double-strand break repair	4/215	86/18870	0.0168355	0.0455116	0.0246287	BCL7A/SMARCA2/SMARCA4/WAS	4
BP	GO:0009267	cellular response to starvation	6/215	179/18870	0.0168623	0.0455272	0.0246371	HSPA5/HSPA8/MAP1LC3A/TP53/ALB/AKR1C3	6
BP	GO:1990138	neuron projection extension	6/215	179/18870	0.0168623	0.0455272	0.0246371	AURKA/DDR1/EDNRA/ITGB1/VEGFA/GSK3B	6
BP	GO:0198738	cell-cell signaling by wnt	11/215	461/18870	0.0169579	0.0457568	0.0247614	DDB1/EDNRA/EDNRB/EGR1/RHOA/SMARCA4/BMP2/MAPK14/SRC/GSK3B/EGFR	11
BP	GO:0031670	cellular response to nutrient	3/215	48/18870	0.0173186	0.0466717	0.0252565	MDM2/RXRA/PIM1	3
BP	GO:0042088	T-helper 1 type immune response	3/215	48/18870	0.0173186	0.0466717	0.0252565	HAVCR2/IL12B/IL1R1	3
BP	GO:0032088	negative regulation of NF-kappaB transcription factor activity	4/215	87/18870	0.0174937	0.0467009	0.0252723	CDKN2A/CHUK/HAVCR2/CYP1B1	4
BP	GO:0051851	modulation by host of symbiont process	4/215	87/18870	0.0174937	0.0467009	0.0252723	EEF1A1/HSPA8/LTF/SMARCA4	4
BP	GO:0002827	positive regulation of T-helper 1 type immune response	2/215	18/18870	0.0175344	0.0467009	0.0252723	IL12B/IL1R1	2
BP	GO:0006089	lactate metabolic process	2/215	18/18870	0.0175344	0.0467009	0.0252723	LDHA/TP53	2
BP	GO:0010755	regulation of plasminogen activation	2/215	18/18870	0.0175344	0.0467009	0.0252723	PLAT/PLAU	2
BP	GO:0014819	regulation of skeletal muscle contraction	2/215	18/18870	0.0175344	0.0467009	0.0252723	MYH7/NR4A1	2
BP	GO:0019373	epoxygenase P450 pathway	2/215	18/18870	0.0175344	0.0467009	0.0252723	CYP1A2/CYP1B1	2
BP	GO:0030299	intestinal cholesterol absorption	2/215	18/18870	0.0175344	0.0467009	0.0252723	APOA1/AKR1C1	2
BP	GO:0035234	ectopic germ cell programmed cell death	2/215	18/18870	0.0175344	0.0467009	0.0252723	DDB1/YBX3	2
BP	GO:0036035	osteoclast development	2/215	18/18870	0.0175344	0.0467009	0.0252723	LTF/SRC	2
BP	GO:0038128	ERBB2 signaling pathway	2/215	18/18870	0.0175344	0.0467009	0.0252723	SRC/EGFR	2
BP	GO:0043117	positive regulation of vascular permeability	2/215	18/18870	0.0175344	0.0467009	0.0252723	CXCR2/VEGFA	2
BP	GO:0045780	positive regulation of bone resorption	2/215	18/18870	0.0175344	0.0467009	0.0252723	PRKCA/SRC	2
BP	GO:0045945	positive regulation of transcription by RNA polymerase III	2/215	18/18870	0.0175344	0.0467009	0.0252723	INHBA/AR	2
BP	GO:0086103	G protein-coupled receptor signaling pathway involved in heart process	2/215	18/18870	0.0175344	0.0467009	0.0252723	EDNRA/SRC	2
BP	GO:0090713	immunological memory process	2/215	18/18870	0.0175344	0.0467009	0.0252723	IL12B/ST3GAL1	2
BP	GO:0098751	bone cell development	2/215	18/18870	0.0175344	0.0467009	0.0252723	LTF/SRC	2
BP	GO:1904031	positive regulation of cyclin-dependent protein kinase activity	2/215	18/18870	0.0175344	0.0467009	0.0252723	ADAM17/EGFR	2
BP	GO:2000811	negative regulation of anoikis	2/215	18/18870	0.0175344	0.0467009	0.0252723	ITGB1/SRC	2
BP	GO:0071496	cellular response to external stimulus	9/215	346/18870	0.0180258	0.04798	0.0259645	HSPA5/HSPA8/MAP1LC3A/MDM2/RXRA/TP53/ALB/PIM1/AKR1C3	9
BP	GO:0042129	regulation of T cell proliferation	6/215	182/18870	0.0181478	0.0482752	0.0261242	HAVCR2/HLA-A/IGF2/IL12B/PDE5A/PLA2G2A	6
BP	GO:0050672	negative regulation of lymphocyte proliferation	4/215	88/18870	0.0181678	0.0482847	0.0261293	ATM/HAVCR2/PDE5A/PLA2G2A	4
BP	GO:0019730	antimicrobial humoral response	5/215	133/18870	0.0182117	0.0482847	0.0261293	CXCL8/F2/FGA/HLA-A/LTF	5
BP	GO:2000779	regulation of double-strand break repair	5/215	133/18870	0.0182117	0.0482847	0.0261293	BCL7A/RAD51/SMARCA2/SMARCA4/WAS	5
BP	GO:0051960	regulation of nervous system development	11/215	466/18870	0.0182119	0.0482847	0.0261293	EPHA4/EPHA7/F2/ITGB1/LIN28A/NTRK1/TNF/TP53/VEGFA/BMP2/CTNNA1	11
BP	GO:0002673	regulation of acute inflammatory response	3/215	49/18870	0.0182964	0.0482847	0.0261293	EDNRB/INS/TNF	3
BP	GO:0006911	phagocytosis, engulfment	3/215	49/18870	0.0182964	0.0482847	0.0261293	ABCA1/ITGB2/MYH9	3
BP	GO:0008608	attachment of spindle microtubules to kinetochore	3/215	49/18870	0.0182964	0.0482847	0.0261293	AURKB/HNRNPU/NEK2	3
BP	GO:0010171	body morphogenesis	3/215	49/18870	0.0182964	0.0482847	0.0261293	MMP2/PDGFRA/PTPN11	3
BP	GO:0043457	regulation of cellular respiration	3/215	49/18870	0.0182964	0.0482847	0.0261293	RHOA/SNCA/TNF	3
BP	GO:0048538	thymus development	3/215	49/18870	0.0182964	0.0482847	0.0261293	ATM/RAF1/TGFBR1	3
BP	GO:1902108	regulation of mitochondrial membrane permeability involved in apoptotic process	3/215	49/18870	0.0182964	0.0482847	0.0261293	HSPA1A/TP53/GSK3B	3
BP	GO:1902275	regulation of chromatin organization	3/215	49/18870	0.0182964	0.0482847	0.0261293	CDK2/HNRNPU/TET1	3
BP	GO:2000378	negative regulation of reactive oxygen species metabolic process	3/215	49/18870	0.0182964	0.0482847	0.0261293	INS/RHOA/TP53	3
BP	GO:0019827	stem cell population maintenance	6/215	183/18870	0.0185909	0.049002	0.0265175	BCL7A/LIN28A/RAF1/SMARCA2/SMARCA4/TET1	6
BP	GO:1905952	regulation of lipid localization	6/215	183/18870	0.0185909	0.049002	0.0265175	ABCA1/APOA1/PON1/RXRA/TNF/PTPN11	6
BP	GO:0030100	regulation of endocytosis	8/215	291/18870	0.0187209	0.0493147	0.0266867	AHSG/APOA1/EPHA3/RALA/SNCA/TNF/VEGFA/SRC	8
BP	GO:0007586	digestion	5/215	134/18870	0.018748	0.0493559	0.0267091	APOA1/CCKBR/KCNQ1/AKR1C2/AKR1C1	5
BP	GO:0032945	negative regulation of mononuclear cell proliferation	4/215	89/18870	0.0188577	0.0495846	0.0268328	ATM/HAVCR2/PDE5A/PLA2G2A	4
BP	GO:0055017	cardiac muscle tissue growth	4/215	89/18870	0.0188577	0.0495846	0.0268328	CDK1/TGFBR1/PIM1/MAPK14	4
BP	GO:0006887	exocytosis	9/215	349/18870	0.0189473	0.0497898	0.0269438	ARFGEF2/FCGR3A/FGA/ITGB2/MYH9/NR4A3/RALA/SNCA/PDPK1	9
BP	GO:0051656	establishment of organelle localization	11/215	469/18870	0.0189967	0.0498894	0.0269977	ATM/AURKB/HNRNPU/ITGB1/LMNA/MYH9/NEK2/NR4A3/SEC16A/SNCA/PDPK1	11
CC	GO:0005925	focal adhesion	25/215	421/19886	5.30039e-12	1.16842e-09	8.7896e-10	EPHA2/FLNA/HSPA1A/HSPA5/HSPA8/HSPA9/ITGA1/ITGB1/ITGB2/MMP14/MYH9/PABPC1/PDGFRB/PLAU/PPIA/RALA/RHOA/SHC1/ADAM17/SRC/PDPK1/DPP4/CTNNA1/EGFR/PTPRA	25
CC	GO:0030055	cell-substrate junction	25/215	431/19886	8.83065e-12	1.16842e-09	8.7896e-10	EPHA2/FLNA/HSPA1A/HSPA5/HSPA8/HSPA9/ITGA1/ITGB1/ITGB2/MMP14/MYH9/PABPC1/PDGFRB/PLAU/PPIA/RALA/RHOA/SHC1/ADAM17/SRC/PDPK1/DPP4/CTNNA1/EGFR/PTPRA	25
CC	GO:0031983	vesicle lumen	22/215	326/19886	9.01092e-12	1.16842e-09	8.7896e-10	AHSG/ALDOA/APOA1/ARSA/EEF1A1/FGA/GLA/HEXB/HGF/HSPA6/HSPA8/IGF2/INS/LTF/PDGFA/PLG/PPIA/VEGFA/ALB/MAPK14/TTR/EGFR	22
CC	GO:0034774	secretory granule lumen	21/215	322/19886	5.19807e-11	4.80652e-09	3.61578e-09	AHSG/ALDOA/APOA1/ARSA/EEF1A1/FGA/GLA/HEXB/HGF/HSPA6/HSPA8/IGF2/INS/LTF/PDGFA/PLG/PPIA/VEGFA/ALB/MAPK14/TTR	21
CC	GO:0060205	cytoplasmic vesicle lumen	21/215	325/19886	6.17805e-11	4.80652e-09	3.61578e-09	AHSG/ALDOA/APOA1/ARSA/EEF1A1/FGA/GLA/HEXB/HGF/HSPA6/HSPA8/IGF2/INS/LTF/PDGFA/PLG/PPIA/VEGFA/ALB/MAPK14/TTR	21
CC	GO:0009897	external side of plasma membrane	22/215	387/19886	2.48038e-10	1.60811e-08	1.20973e-08	ABCA1/ANPEP/CXCR1/CXCR2/EPHA5/F2/FCGR3A/FGA/HLA-A/IL12B/IL1R1/ITGA1/ITGAL/ITGB1/ITGB2/KLRC1/KLRK1/MS4A1/PDGFRA/PLAU/PLG/TNF	22
CC	GO:0045121	membrane raft	17/215	286/19886	1.53688e-08	7.86856e-07	5.91925e-07	ABCA1/HK1/IKBKB/ITGB1/ITGB2/KCNA3/KCNQ1/LCK/MS4A1/TGFBR1/TNF/ADAM17/SRC/DPP4/CTNNA1/PRKACA/EGFR	17
CC	GO:0098857	membrane microdomain	17/215	287/19886	1.61821e-08	7.86856e-07	5.91925e-07	ABCA1/HK1/IKBKB/ITGB1/ITGB2/KCNA3/KCNQ1/LCK/MS4A1/TGFBR1/TNF/ADAM17/SRC/DPP4/CTNNA1/PRKACA/EGFR	17
CC	GO:0031093	platelet alpha granule lumen	9/215	67/19886	4.24059e-08	1.83288e-06	1.37881e-06	AHSG/ALDOA/FGA/HGF/IGF2/PDGFA/PLG/VEGFA/ALB	9
CC	GO:0031091	platelet alpha granule	10/215	91/19886	5.30533e-08	2.06377e-06	1.55251e-06	AHSG/ALDOA/FGA/HGF/IGF2/PDGFA/PLG/SNCA/VEGFA/ALB	10
CC	GO:0072562	blood microparticle	11/215	144/19886	4.86035e-07	1.7188e-05	1.29299e-05	AHSG/APOA1/F2/FGA/HSPA1A/HSPA6/HSPA8/PLG/PON1/ALB/GC	11
CC	GO:0098978	glutamatergic synapse	16/215	407/19886	9.74002e-06	0.000315739	0.00023752	ARFGEF2/AURKA/EPHA4/EPHA7/FLNA/HSPA8/ITGB1/KCNA3/MAP1LC3A/PLAT/RHOA/SORT1/MAPK14/SRC/GSK3B/PRKACA	16
CC	GO:1902554	serine/threonine protein kinase complex	9/215	128/19886	1.07049e-05	0.000320323	0.000240968	CCNA2/CCNH/CDK1/CDK2/CHUK/CKS1B/IKBKB/TGFBR1/PRKACA	9
CC	GO:0032587	ruffle membrane	8/215	100/19886	1.30012e-05	0.000361249	0.000271755	EEF1A1/EPHA2/ITGB1/NME1/RHOA/ADAM17/SRC/EGFR	8
CC	GO:0031256	leading edge membrane	10/215	179/19886	2.60694e-05	0.000676067	0.000508583	EEF1A1/EPHA2/GABRA6/ITGB1/NME1/RHOA/ADAM17/SRC/DPP4/EGFR	10
CC	GO:0098636	protein complex involved in cell adhesion	6/215	57/19886	3.41308e-05	0.000781632	0.000587995	ITGA1/ITGAL/ITGB1/ITGB2/LAMA1/PLAU	6
CC	GO:1902911	protein kinase complex	9/215	148/19886	3.41587e-05	0.000781632	0.000587995	CCNA2/CCNH/CDK1/CDK2/CHUK/CKS1B/IKBKB/TGFBR1/PRKACA	9
CC	GO:0035861	site of double-strand break	7/215	85/19886	3.78399e-05	0.000817762	0.000615175	DDB1/LMNA/MRE11/POLH/RAD51/TP53/WAS	7
CC	GO:0090734	site of DNA damage	8/215	117/19886	4.07298e-05	0.000833888	0.000627306	DDB1/LMNA/MRE11/POLH/RAD51/RPA1/TP53/WAS	8
CC	GO:0043202	lysosomal lumen	7/215	98/19886	9.42146e-05	0.00183247	0.00137851	ARSA/GLA/HEXB/HSPA8/PDGFRB/PSAP/GC	7
CC	GO:0005788	endoplasmic reticulum lumen	12/215	313/19886	0.000162536	0.00296988	0.00223414	AHSG/APOA1/ARSA/F2/FGA/HSPA5/IL12B/INS/PDGFA/ALB/STS/ADAM17	12
CC	GO:0001726	ruffle	9/215	182/19886	0.000167962	0.00296988	0.00223414	EEF1A1/EPHA2/ITGB1/MYH9/NME1/RHOA/ADAM17/SRC/EGFR	9
CC	GO:0101002	ficolin-1-rich granule	9/215	185/19886	0.00018988	0.0031263	0.00235181	ALDOA/EEF1A1/HSPA1A/HSPA6/HSPA8/ITGB2/PPIA/RHOA/MAPK14	9
CC	GO:0035631	CD40 receptor complex	3/215	11/19886	0.000192882	0.0031263	0.00235181	BIRC2/CHUK/IKBKB	3
CC	GO:0000307	cyclin-dependent protein kinase holoenzyme complex	5/215	54/19886	0.000289873	0.00451042	0.00339304	CCNA2/CCNH/CDK1/CDK2/CKS1B	5
CC	GO:0008305	integrin complex	4/215	31/19886	0.000332488	0.00497454	0.00374218	ITGA1/ITGAL/ITGB1/ITGB2	4
CC	GO:1904813	ficolin-1-rich granule lumen	7/215	124/19886	0.000404773	0.00569423	0.00428358	ALDOA/EEF1A1/HSPA1A/HSPA6/HSPA8/PPIA/MAPK14	7
CC	GO:0140288	GBAF complex	3/215	14/19886	0.000415429	0.00569423	0.00428358	BCL7A/SMARCA2/SMARCA4	3
CC	GO:0098687	chromosomal region	13/215	399/19886	0.000424506	0.00569423	0.00428358	ATM/AURKA/AURKB/CDK1/CDK2/DDB1/H4C1/HNRNPU/MRE11/NEK2/RAD51/RPA1/SMARCA4	13
CC	GO:0098562	cytoplasmic side of membrane	9/215	211/19886	0.000499685	0.00647925	0.00487412	BIRC2/CHUK/EEF1A1/EEF1A2/IKBKB/LCK/MYH9/RHOA/SRC	9
CC	GO:0061695	transferase complex, transferring phosphorus-containing groups	11/215	306/19886	0.00052264	0.00655829	0.00493358	CCNA2/CCNH/CDK1/CDK2/CHUK/CKS1B/IKBKB/POLR1A/POLR2A/TGFBR1/PRKACA	11
CC	GO:0000781	chromosome, telomeric region	8/215	171/19886	0.000558362	0.00678759	0.00510607	ATM/CDK1/CDK2/DDB1/H4C1/MRE11/RAD51/RPA1	8
CC	GO:0005741	mitochondrial outer membrane	9/215	217/19886	0.000611384	0.00720692	0.00542152	CYB5A/EPHA4/HK1/HSPA9/MAOA/PLA2G2A/RAF1/UBA52/PGR	9
CC	GO:0000922	spindle pole	8/215	176/19886	0.000674893	0.00750095	0.00564271	AURKA/AURKB/BRCC3/HNRNPU/NEK2/NEK6/KIF11/MAPK14	8
CC	GO:0005775	vacuolar lumen	8/215	176/19886	0.000674893	0.00750095	0.00564271	ARSA/GLA/HEXB/HSPA8/PDGFRB/PSAP/GC/TTR	8
CC	GO:0031252	cell leading edge	13/215	423/19886	0.000731855	0.0079081	0.00594899	EEF1A1/EPHA2/GABRA6/ITGB1/MYH9/NME1/PABPC1/RHOA/ADAM17/SRC/DPP4/CTNNA1/EGFR	13
CC	GO:0032153	cell division site	5/215	72/19886	0.00109604	0.0115232	0.00866853	ITGB1/MYH9/RALA/RHOA/SEPTIN9	5
CC	GO:0031968	organelle outer membrane	9/215	246/19886	0.001476	0.0151096	0.0113664	CYB5A/EPHA4/HK1/HSPA9/MAOA/PLA2G2A/RAF1/UBA52/PGR	9
CC	GO:0019867	outer membrane	9/215	248/19886	0.00156047	0.0155647	0.0117088	CYB5A/EPHA4/HK1/HSPA9/MAOA/PLA2G2A/RAF1/UBA52/PGR	9
CC	GO:0030496	midbody	8/215	204/19886	0.00174069	0.0169282	0.0127345	AURKA/AURKB/CDK1/HNRNPU/HSPA5/NEK2/RALA/RHOA	8
CC	GO:0005876	spindle microtubule	5/215	81/19886	0.00185598	0.0176092	0.0132468	AURKA/AURKB/CDK1/HNRNPU/KIF11	5
CC	GO:0030667	secretory granule membrane	10/215	314/19886	0.00228747	0.0211863	0.0159377	ANPEP/CXCR1/CXCR2/FCGR2A/ITGAL/ITGB2/PLAU/PSAP/RHOA/SNCA	10
CC	GO:0032154	cleavage furrow	4/215	53/19886	0.00257099	0.023178	0.017436	ITGB1/MYH9/RALA/RHOA	4
CC	GO:0005819	spindle	12/215	431/19886	0.00264881	0.023178	0.017436	ATM/AURKA/AURKB/BRCC3/CDK1/CXCR2/HNRNPU/MYH9/NEK2/NEK6/KIF11/MAPK14	12
CC	GO:0098802	plasma membrane signaling receptor complex	10/215	321/19886	0.00268126	0.023178	0.017436	BIRC2/CHUK/FLNA/IKBKB/ITGA1/ITGAL/ITGB1/ITGB2/TGFBR1/BMP2	10
CC	GO:0009898	cytoplasmic side of plasma membrane	7/215	173/19886	0.00281013	0.0237639	0.0178768	BIRC2/CHUK/IKBKB/LCK/MYH9/RHOA/SRC	7
CC	GO:0098685	Schaffer collateral - CA1 synapse	5/215	92/19886	0.00323809	0.0268004	0.020161	EPHA4/ITGB1/PLAT/RALA/PTPRA	5
CC	GO:0016514	SWI/SNF complex	3/215	30/19886	0.00407996	0.0330647	0.0248735	BCL7A/SMARCA2/SMARCA4	3
CC	GO:0030139	endocytic vesicle	10/215	348/19886	0.00473651	0.0376021	0.0282868	ABCA1/APOA1/HLA-A/LTF/MDM2/RALA/UBA52/DPP4/WAS/EGFR	10
CC	GO:0140092	bBAF complex	2/215	10/19886	0.004945	0.0384721	0.0289413	SMARCA2/SMARCA4	2
CC	GO:0031253	cell projection membrane	10/215	352/19886	0.00512507	0.0390912	0.029407	EEF1A1/EPHA2/GABRA6/ITGB1/NME1/RHOA/ADAM17/SRC/DPP4/EGFR	10
CC	GO:0005657	replication fork	4/215	67/19886	0.00598579	0.0440453	0.0331338	MRE11/POLH/RPA1/TP53	4
CC	GO:1904090	peptidase inhibitor complex	2/215	11/19886	0.00600103	0.0440453	0.0331338	PLAT/PLAU	2
CC	GO:0043073	germ cell nucleus	4/215	68/19886	0.00630705	0.0447149	0.0336375	AURKA/CDK2/RAD51/TP53	4
CC	GO:0000803	sex chromosome	3/215	35/19886	0.00632216	0.0447149	0.0336375	BIRC2/CDK2/HNRNPU	3
CC	GO:0005769	early endosome	11/215	427/19886	0.00696729	0.0473927	0.0356519	APOA1/EPHA3/EPHA4/HAVCR2/HLA-A/KCNH1/KCNQ1/LTF/NTRK1/SORT1/EGFR	11
CC	GO:0005797	Golgi medial cisterna	2/215	12/19886	0.00715021	0.0473927	0.0356519	HLA-A/ST3GAL1	2
CC	GO:0051233	spindle midzone	3/215	37/19886	0.00738788	0.0473927	0.0356519	AURKA/AURKB/HNRNPU	3
CC	GO:0042470	melanosome	5/215	112/19886	0.00743176	0.0473927	0.0356519	HSPA5/HSPA8/ITGB1/MMP14/PRDX1	5
CC	GO:0044853	plasma membrane raft	5/215	112/19886	0.00743176	0.0473927	0.0356519	ITGB2/MS4A1/SRC/CTNNA1/PRKACA	5
CC	GO:0048770	pigment granule	5/215	112/19886	0.00743176	0.0473927	0.0356519	HSPA5/HSPA8/ITGB1/MMP14/PRDX1	5
MF	GO:0004879	nuclear receptor activity	16/216	52/18496	4.88601e-19	1.48779e-16	1.01835e-16	ESR1/ESR2/HNF4A/NR2F2/NR4A1/NR4A3/NR5A1/NR5A2/RORA/RXRA/THRA/THRB/PGR/NR3C2/AR/AHR	16
MF	GO:0098531	ligand-activated transcription factor activity	16/216	52/18496	4.88601e-19	1.48779e-16	1.01835e-16	ESR1/ESR2/HNF4A/NR2F2/NR4A1/NR4A3/NR5A1/NR5A2/RORA/RXRA/THRA/THRB/PGR/NR3C2/AR/AHR	16
MF	GO:0004714	transmembrane receptor protein tyrosine kinase activity	13/216	60/18496	1.6664e-13	3.38279e-11	2.31541e-11	DDR1/EPHA1/EPHA2/EPHA3/EPHA4/EPHA5/EPHA7/NTRK1/PDGFRA/PDGFRB/EPHB4/MET/EGFR	13
MF	GO:0019199	transmembrane receptor protein kinase activity	14/216	79/18496	3.66373e-13	5.57803e-11	3.818e-11	DDR1/EPHA1/EPHA2/EPHA3/EPHA4/EPHA5/EPHA7/NTRK1/PDGFRA/PDGFRB/TGFBR1/EPHB4/MET/EGFR	14
MF	GO:0005003	ephrin receptor activity	8/216	18/18496	1.20262e-11	1.46479e-09	1.0026e-09	EPHA1/EPHA2/EPHA3/EPHA4/EPHA5/EPHA7/NTRK1/EPHB4	8
MF	GO:0004713	protein tyrosine kinase activity	15/216	138/18496	7.73356e-11	7.84956e-09	5.37279e-09	DDR1/EPHA1/EPHA2/EPHA3/EPHA4/EPHA5/EPHA7/LCK/NTRK1/PDGFRA/PDGFRB/EPHB4/SRC/MET/EGFR	15
MF	GO:0004674	protein serine/threonine kinase activity	24/216	427/18496	2.14556e-10	1.86664e-08	1.27766e-08	ARAF/ATM/AURKA/AURKB/BRD4/CDK1/CDK2/CHUK/IKBKB/NEK2/NEK3/NEK6/NEK9/PRKCA/PRKD3/RAF1/TGFBR1/MAPKAPK2/PIM1/MAPK14/PDPK1/GSK3B/PRKACA/EGFR	24
MF	GO:0033293	monocarboxylic acid binding	11/216	79/18496	1.92541e-09	1.46572e-07	1.00324e-07	FABP4/HNF4A/NR2F2/PSAP/RXRA/ALB/AKR1C2/GSTA1/ADH5/AKR1C3/AKR1C1	11
MF	GO:0005496	steroid binding	12/216	102/18496	2.54448e-09	1.72177e-07	1.1785e-07	ABCA1/APOA1/CYP3A4/ESR1/ESR2/RORA/PGR/GC/NR3C2/HSD17B1/AR/SHBG	12
MF	GO:0031625	ubiquitin protein ligase binding	19/216	308/18496	3.97475e-09	2.36724e-07	1.62031e-07	AURKA/CUL1/HSPA1A/HSPA5/HSPA6/HSPA8/HSPA9/KCNH2/MAP1LC3A/MDM2/NEK6/POLR2A/RALA/TGFBR1/TP53/UBA52/GSK3B/PRKACA/EGFR	19
MF	GO:0042562	hormone binding	11/216	85/18496	4.27581e-09	2.36724e-07	1.62031e-07	CCKAR/CCKBR/EDNRB/INHBA/SHC1/THRA/THRB/AR/TTR/SHBG/EGFR	11
MF	GO:0106310	protein serine kinase activity	20/216	361/18496	9.52127e-09	4.83204e-07	3.30739e-07	ARAF/ATM/AURKA/AURKB/CDK1/CDK2/IKBKB/NEK2/NEK3/NEK6/NEK9/PRKCA/PRKD3/RAF1/MAPKAPK2/PIM1/MAPK14/PDPK1/GSK3B/PRKACA	20
MF	GO:0044389	ubiquitin-like protein ligase binding	19/216	327/18496	1.05508e-08	4.94266e-07	3.3831e-07	AURKA/CUL1/HSPA1A/HSPA5/HSPA6/HSPA8/HSPA9/KCNH2/MAP1LC3A/MDM2/NEK6/POLR2A/RALA/TGFBR1/TP53/UBA52/GSK3B/PRKACA/EGFR	19
MF	GO:0031072	heat shock protein binding	12/216	128/18496	3.42561e-08	1.49014e-06	1.01996e-06	APOA1/CDK1/HSPA14/HSPA1A/HSPA5/HSPA6/HSPA8/HSPA9/ITGB2/SNCA/PPP5C/AHR	12
MF	GO:0019838	growth factor binding	12/216	135/18496	6.21573e-08	2.52359e-06	1.72732e-06	EPHA2/EPHA7/HTRA1/IL1R1/NTRK1/PDGFA/PDGFRA/PDGFRB/SHC1/SORT1/TGFBR1/EGFR	12
MF	GO:0001221	transcription coregulator binding	11/216	112/18496	7.98671e-08	3.03994e-06	2.08075e-06	ESR1/NEK6/NR5A1/NR5A2/RORA/RXRA/SMARCA4/THRB/PGR/AR/AHR	11
MF	GO:0034056	estrogen response element binding	5/216	11/18496	9.04954e-08	3.24186e-06	2.21896e-06	ESR1/ESR2/PGR/NR3C2/AR	5
MF	GO:0003707	nuclear steroid receptor activity	6/216	25/18496	3.48178e-07	1.178e-05	8.06308e-06	ESR1/ESR2/NR4A3/RXRA/PGR/NR3C2	6
MF	GO:0005161	platelet-derived growth factor receptor binding	5/216	14/18496	3.81083e-07	1.22147e-05	8.36061e-06	IL1R1/PDGFA/PDGFRA/PDGFRB/VEGFA	5
MF	GO:0005005	transmembrane-ephrin receptor activity	5/216	15/18496	5.66201e-07	1.72408e-05	1.18008e-05	EPHA1/EPHA3/EPHA4/EPHA5/EPHA7	5
MF	GO:0005178	integrin binding	11/216	154/18496	1.99294e-06	5.75861e-05	3.9416e-05	IGF2/ITGA1/ITGAL/ITGB1/ITGB2/MMP14/MYH9/PPIA/PRKCA/ADAM17/SRC	11
MF	GO:0045296	cadherin binding	16/216	334/18496	2.08029e-06	5.75861e-05	3.9416e-05	ALDOA/EPHA2/FLNA/HSPA1A/HSPA5/HSPA8/ITGB1/LDHA/MRE11/MYH9/PRDX1/SEPTIN9/SRC/CTNNA1/PTPN11/EGFR	16
MF	GO:0140296	general transcription initiation factor binding	7/216	54/18496	2.98767e-06	7.91084e-05	5.41473e-05	ESR1/HNRNPU/THRA/TP53/NR3C2/AR/AHR	7
MF	GO:0031406	carboxylic acid binding	12/216	195/18496	3.25453e-06	8.25837e-05	5.65261e-05	FABP4/HNF4A/NR2F2/PPIA/PSAP/RXRA/ALB/AKR1C2/GSTA1/ADH5/AKR1C3/AKR1C1	12
MF	GO:0140272	exogenous protein binding	8/216	80/18496	4.28123e-06	0.000104291	7.13838e-05	ANPEP/CDK1/EPHA2/HSPA1A/ITGB1/ALB/DPP4/EGFR	8
MF	GO:0005158	insulin receptor binding	5/216	22/18496	4.64487e-06	0.000108797	7.44683e-05	IGF2/INS/SHC1/SRC/PTPN11	5
MF	GO:0070851	growth factor receptor binding	10/216	138/18496	5.15843e-06	0.000116351	7.9639e-05	IL12B/IL1R1/MS4A1/PDGFA/PDGFRA/PDGFRB/SHC1/VEGFA/ADAM17/PGF	10
MF	GO:0043177	organic acid binding	12/216	207/18496	6.01756e-06	0.000128094	8.76767e-05	FABP4/HNF4A/NR2F2/PPIA/PSAP/RXRA/ALB/AKR1C2/GSTA1/ADH5/AKR1C3/AKR1C1	12
MF	GO:0051117	ATPase binding	8/216	84/18496	6.18652e-06	0.000128094	8.76767e-05	ABCA1/ESR1/LCK/RALA/PGR/SRC/AR/EGFR	8
MF	GO:0004252	serine-type endopeptidase activity	11/216	174/18496	6.50295e-06	0.000128094	8.76767e-05	CTRC/F2/HTRA1/LTF/MMP14/MMP2/PLAT/PLAU/PLG/DPP4/MMP13	11
MF	GO:0140662	ATP-dependent protein folding chaperone	6/216	40/18496	6.5204e-06	0.000128094	8.76767e-05	HSPA14/HSPA1A/HSPA5/HSPA6/HSPA8/HSPA9	6
MF	GO:0004032	alditol:NADP+ 1-oxidoreductase activity	4/216	12/18496	8.32045e-06	0.000158349	0.000108385	AKR1C2/AKR1B1/AKR1C3/AKR1C1	4
MF	GO:0001091	RNA polymerase II general transcription initiation factor binding	5/216	25/18496	9.10752e-06	0.000168075	0.000115042	ESR1/HNRNPU/TP53/AR/AHR	5
MF	GO:0019207	kinase regulator activity	13/216	256/18496	1.03619e-05	0.0001856	0.000127038	AHSG/CCKBR/CCNA2/CCNH/CDKN2A/CKS1B/IGF2/LTF/NEK9/SNCA/VEGFA/BMP2/EGFR	13
MF	GO:0001223	transcription coactivator binding	6/216	44/18496	1.1534e-05	0.000200691	0.000137367	ESR1/RORA/THRB/PGR/AR/AHR	6
MF	GO:0008236	serine-type peptidase activity	11/216	192/18496	1.64945e-05	0.000279032	0.000190989	CTRC/F2/HTRA1/LTF/MMP14/MMP2/PLAT/PLAU/PLG/DPP4/MMP13	11
MF	GO:0017171	serine hydrolase activity	11/216	196/18496	1.9991e-05	0.000329041	0.000225218	CTRC/F2/HTRA1/LTF/MMP14/MMP2/PLAT/PLAU/PLG/DPP4/MMP13	11
MF	GO:0001618	virus receptor activity	7/216	79/18496	3.82092e-05	0.000612352	0.000419137	ANPEP/CDK1/EPHA2/HSPA1A/ITGB1/DPP4/EGFR	7
MF	GO:0002020	protease binding	9/216	142/18496	4.46392e-05	0.000697058	0.000477115	IL1R1/INS/ITGB1/PLG/PSAP/TNF/TP53/DPP4/GSK3B	9
MF	GO:0004303	estradiol 17-beta-dehydrogenase [NAD(P)] activity	4/216	19/18496	6.10972e-05	0.000930205	0.000636697	AKR1C2/HSD17B1/AKR1C3/AKR1C1	4
MF	GO:0001098	basal transcription machinery binding	6/216	60/18496	7.00324e-05	0.00101547	0.000695059	BRD4/ESR1/HNRNPU/TP53/AR/AHR	6
MF	GO:0001099	basal RNA polymerase II transcription machinery binding	6/216	60/18496	7.00324e-05	0.00101547	0.000695059	BRD4/ESR1/HNRNPU/TP53/AR/AHR	6
MF	GO:0019887	protein kinase regulator activity	11/216	226/18496	7.34075e-05	0.00103965	0.000711612	CCNA2/CCNH/CDKN2A/CKS1B/IGF2/LTF/NEK9/SNCA/VEGFA/BMP2/EGFR	11
MF	GO:0035173	histone kinase activity	4/216	20/18496	7.56747e-05	0.00104741	0.000716918	AURKA/CDK1/CDK2/PRKCA	4
MF	GO:0016616	oxidoreductase activity, acting on the CH-OH group of donors, NAD or NADP as acceptor	8/216	125/18496	0.000110933	0.00150129	0.00102759	HMGCR/LDHA/AKR1C2/AKR1B1/HSD17B1/ADH5/AKR1C3/AKR1C1	8
MF	GO:0044183	protein folding chaperone	6/216	66/18496	0.000119921	0.00158765	0.0010867	HSPA14/HSPA1A/HSPA5/HSPA6/HSPA8/HSPA9	6
MF	GO:0008083	growth factor activity	9/216	162/18496	0.000123526	0.00160058	0.00109555	F2/HGF/IGF2/IL12B/INHBA/PDGFA/VEGFA/BMP2/PGF	9
MF	GO:0008106	alcohol dehydrogenase (NADP+) activity	4/216	23/18496	0.000134559	0.00167237	0.00114469	AKR1C2/AKR1B1/AKR1C3/AKR1C1	4
MF	GO:0043274	phospholipase binding	4/216	23/18496	0.000134559	0.00167237	0.00114469	LCK/SRC/PDPK1/WAS	4
MF	GO:0097110	scaffold protein binding	6/216	68/18496	0.000141693	0.00172582	0.00118127	CHUK/IKBKB/KCNH2/KCNQ1/PSAP/SRC	6
MF	GO:0051087	protein-folding chaperone binding	8/216	133/18496	0.000170669	0.00203799	0.00139494	BIRC2/CDK1/HSPA5/HSPA8/PLG/SNCA/TP53/ALB	8
MF	GO:0032052	bile acid binding	3/216	10/18496	0.000177416	0.00207781	0.0014222	AKR1C2/AKR1C3/AKR1C1	3
MF	GO:0017025	TBP-class protein binding	4/216	25/18496	0.000188741	0.00213312	0.00146006	ESR1/THRA/NR3C2/AHR	4
MF	GO:0016614	oxidoreductase activity, acting on CH-OH group of donors	8/216	135/18496	0.000189144	0.00213312	0.00146006	HMGCR/LDHA/AKR1C2/AKR1B1/HSD17B1/ADH5/AKR1C3/AKR1C1	8
MF	GO:0004175	endopeptidase activity	14/216	389/18496	0.000202324	0.00224028	0.0015334	ADAMTS1/CTRC/F2/HTRA1/LTF/MMP14/MMP2/PLAT/PLAU/PLG/CASP7/ADAM17/DPP4/MMP13	14
MF	GO:0061629	RNA polymerase II-specific DNA-binding transcription factor binding	13/216	344/18496	0.000212981	0.00231617	0.00158535	CDKN2A/ESR1/HNF4A/NR4A1/NR4A3/RXRA/SMARCA4/TP53/MAPK14/SRC/AR/GSK3B/AHR	13
MF	GO:0004497	monooxygenase activity	7/216	104/18496	0.00021897	0.00233953	0.00160133	CYP3A4/TBXAS1/AKR1C2/AKR1C3/AKR1C1/CYP1A2/CYP1B1	7
MF	GO:0005504	fatty acid binding	5/216	48/18496	0.000235998	0.00245475	0.0016802	FABP4/HNF4A/ALB/GSTA1/ADH5	5
MF	GO:0030283	testosterone dehydrogenase [NAD(P)] activity	3/216	11/18496	0.000241847	0.00245475	0.0016802	HSD17B1/AKR1C3/AKR1C1	3
MF	GO:0048407	platelet-derived growth factor binding	3/216	11/18496	0.000241847	0.00245475	0.0016802	PDGFA/PDGFRA/PDGFRB	3
MF	GO:0019903	protein phosphatase binding	8/216	142/18496	0.000267212	0.00266774	0.00182599	ITGA1/KCNQ1/LCK/NEK2/TP53/MAPK14/MET/EGFR	8
MF	GO:0005251	delayed rectifier potassium channel activity	4/216	28/18496	0.000297226	0.00291953	0.00199833	KCNA3/KCNH1/KCNH2/KCNQ1	4
MF	GO:0001968	fibronectin binding	4/216	29/18496	0.000341647	0.00325099	0.0022252	EPHA1/ITGB1/MMP2/VEGFA	4
MF	GO:0033612	receptor serine/threonine kinase binding	4/216	29/18496	0.000341647	0.00325099	0.0022252	INHBA/MDM2/BMP2/SRC	4
MF	GO:0004033	aldo-keto reductase (NADP) activity	4/216	30/18496	0.000390624	0.00365985	0.00250506	AKR1C2/AKR1B1/AKR1C3/AKR1C1	4
MF	GO:0016628	oxidoreductase activity, acting on the CH-CH group of donors, NAD or NADP as acceptor	4/216	32/18496	0.000503293	0.00454011	0.00310757	TBXAS1/AKR1C2/AKR1C3/AKR1C1	4
MF	GO:0033764	steroid dehydrogenase activity, acting on the CH-OH group of donors, NAD or NADP as acceptor	4/216	32/18496	0.000503293	0.00454011	0.00310757	AKR1C2/HSD17B1/AKR1C3/AKR1C1	4
MF	GO:0140297	DNA-binding transcription factor binding	15/216	477/18496	0.000506941	0.00454011	0.00310757	CDKN2A/ESR1/FLNA/HNF4A/NEK6/NR4A1/NR4A3/RXRA/SMARCA4/TP53/MAPK14/SRC/AR/GSK3B/AHR	15
MF	GO:0030295	protein kinase activator activity	7/216	124/18496	0.00063776	0.00560524	0.00383662	CKS1B/IGF2/LTF/NEK9/VEGFA/BMP2/EGFR	7
MF	GO:0016004	phospholipase activator activity	3/216	15/18496	0.00064428	0.00560524	0.00383662	LCK/SRC/PDPK1	3
MF	GO:0016229	steroid dehydrogenase activity	4/216	35/18496	0.00071305	0.00611616	0.00418633	AKR1C2/HSD17B1/AKR1C3/AKR1C1	4
MF	GO:0051219	phosphoprotein binding	6/216	93/18496	0.000775127	0.00655629	0.00448758	LCK/PLAT/SHC1/SNCA/SRC/PTPN11	6
MF	GO:0005159	insulin-like growth factor receptor binding	3/216	16/18496	0.000786155	0.00655847	0.00448908	IGF2/INS/SHC1	3
MF	GO:0043021	ribonucleoprotein complex binding	8/216	168/18496	0.000818167	0.00673329	0.00460874	HNRNPU/HSPA5/LIN28A/MDM2/NAA10/NME1/YBX3/PIM1	8
MF	GO:0019209	kinase activator activity	7/216	133/18496	0.000965123	0.0078368	0.00536405	CKS1B/IGF2/LTF/NEK9/VEGFA/BMP2/EGFR	7
MF	GO:0016709	oxidoreductase activity, acting on paired donors, with incorporation or reduction of molecular oxygen, NAD(P)H as one donor, and incorporation of one atom of oxygen	4/216	38/18496	0.000978131	0.00783792	0.00536482	CYP3A4/AKR1C2/AKR1C3/AKR1C1	4
MF	GO:0002039	p53 binding	5/216	66/18496	0.00103936	0.00822037	0.0056266	BRD4/MDM2/SMARCA4/TP53/GSK3B	5
MF	GO:0030297	transmembrane receptor protein tyrosine kinase activator activity	3/216	18/18496	0.00112598	0.0087913	0.00601738	IGF2/VEGFA/EGFR	3
MF	GO:0005518	collagen binding	5/216	68/18496	0.00118972	0.00917136	0.00627752	DDR1/ITGA1/ITGB1/PDGFA/MMP13	5
MF	GO:0016705	oxidoreductase activity, acting on paired donors, with incorporation or reduction of molecular oxygen	8/216	179/18496	0.00123181	0.00937718	0.0064184	CYP3A4/TBXAS1/TET1/AKR1C2/AKR1C3/AKR1C1/CYP1A2/CYP1B1	8
MF	GO:0060229	lipase activator activity	3/216	19/18496	0.00132564	0.00996688	0.00682203	LCK/SRC/PDPK1	3
MF	GO:0005126	cytokine receptor binding	10/216	273/18496	0.00143549	0.0106612	0.00729724	CXCL8/IL12B/NTRK1/SHC1/TGFBR1/TNF/TNFSF13/VEGFA/ADAM17/PGF	10
MF	GO:0042277	peptide binding	11/216	325/18496	0.0015835	0.0115477	0.00790408	ANPEP/APOA1/CCKAR/CCKBR/EDNRB/EPHA4/HLA-A/INHBA/ITGB2/PPIA/RXRA	11
MF	GO:0019955	cytokine binding	7/216	145/18496	0.00159279	0.0115477	0.00790408	CXCR1/CXCR2/IL12B/IL1R1/ITGB1/TGFBR1/ADAM17	7
MF	GO:0005543	phospholipid binding	14/216	484/18496	0.00171417	0.0121711	0.00833078	ABCA1/APOA1/HSPA8/KCNH1/KCNQ1/MAP1LC3A/NR5A1/NR5A2/PLA2G2A/PON1/PSAP/SHC1/SNCA/SEC14L2	14
MF	GO:0140375	immune receptor activity	7/216	147/18496	0.00172271	0.0121711	0.00833078	CXCR1/CXCR2/FCGR3A/IL12B/IL1R1/KLRC1/KLRK1	7
MF	GO:0019902	phosphatase binding	8/216	189/18496	0.00173873	0.0121711	0.00833078	ITGA1/KCNQ1/LCK/NEK2/TP53/MAPK14/MET/EGFR	8
MF	GO:0043022	ribosome binding	6/216	109/18496	0.00176556	0.0122185	0.00836319	HSPA5/LIN28A/NAA10/NME1/YBX3/PIM1	6
MF	GO:0004712	protein serine/threonine/tyrosine kinase activity	4/216	45/18496	0.00185261	0.0126769	0.00867693	AURKA/AURKB/MAPK14/PRKACA	4
MF	GO:0009931	calcium-dependent protein serine/threonine kinase activity	3/216	22/18496	0.00205318	0.0138932	0.00950944	PRKCA/PRKD3/MAPKAPK2	3
MF	GO:0005506	iron ion binding	7/216	153/18496	0.00216239	0.0144714	0.00990524	CYP3A4/LTF/SNCA/TBXAS1/TET1/CYP1A2/CYP1B1	7
MF	GO:0010857	calcium-dependent protein kinase activity	3/216	23/18496	0.00234097	0.0153296	0.0104926	PRKCA/PRKD3/MAPKAPK2	3
MF	GO:0070696	transmembrane receptor protein serine/threonine kinase binding	3/216	23/18496	0.00234097	0.0153296	0.0104926	INHBA/BMP2/SRC	3
MF	GO:0017046	peptide hormone binding	4/216	49/18496	0.00254058	0.0164597	0.0112662	CCKAR/CCKBR/EDNRB/INHBA	4
MF	GO:0019865	immunoglobulin binding	3/216	24/18496	0.00265253	0.0170041	0.0116388	FCGR2A/FCGR3A/MS4A1	3
MF	GO:0016538	cyclin-dependent protein serine/threonine kinase regulator activity	4/216	50/18496	0.00273659	0.0173602	0.0118825	CCNA2/CCNH/CDKN2A/CKS1B	4
MF	GO:0033218	amide binding	12/216	405/18496	0.00297549	0.0185714	0.0127116	ANPEP/APOA1/CCKAR/CCKBR/EDNRB/EPHA4/HLA-A/INHBA/ITGB2/PPIA/PSAP/RXRA	12
MF	GO:0034237	protein kinase A regulatory subunit binding	3/216	25/18496	0.00298851	0.0185714	0.0127116	ARFGEF2/KCNQ1/PRKACA	3
MF	GO:0051082	unfolded protein binding	6/216	122/18496	0.00311122	0.0191387	0.0130999	HSPA1A/HSPA5/HSPA6/HSPA8/HSPA9/PPIA	6
MF	GO:0051018	protein kinase A binding	4/216	52/18496	0.00315919	0.0192394	0.0131688	ARFGEF2/KCNQ1/GSK3B/PRKACA	4
MF	GO:0008013	beta-catenin binding	5/216	85/18496	0.00319163	0.0192446	0.0131723	ESR1/RORA/AR/CTNNA1/GSK3B	5
MF	GO:0004709	MAP kinase kinase kinase activity	3/216	26/18496	0.00334948	0.0196138	0.013425	ARAF/RAF1/EGFR	3
MF	GO:0008395	steroid hydroxylase activity	3/216	26/18496	0.00334948	0.0196138	0.013425	CYP3A4/CYP1A2/CYP1B1	3
MF	GO:0070330	aromatase activity	3/216	26/18496	0.00334948	0.0196138	0.013425	CYP3A4/CYP1A2/CYP1B1	3
MF	GO:0008143	poly(A) binding	3/216	27/18496	0.00373603	0.0214645	0.0146918	HNRNPU/PABPC1/PABPC4	3
MF	GO:0046875	ephrin receptor binding	3/216	27/18496	0.00373603	0.0214645	0.0146918	EPHA4/SHC1/SRC	3
MF	GO:0045499	chemorepellent activity	3/216	28/18496	0.00414869	0.0236126	0.0161621	APOA1/EPHA7/DPP4	3
MF	GO:0008187	poly-pyrimidine tract binding	3/216	30/18496	0.00505433	0.0285008	0.0195079	HNRNPU/PABPC1/PABPC4	3
MF	GO:0016627	oxidoreductase activity, acting on the CH-CH group of donors	4/216	60/18496	0.00529334	0.0293059	0.020059	TBXAS1/AKR1C2/AKR1C3/AKR1C1	4
MF	GO:0043539	protein serine/threonine kinase activator activity	4/216	60/18496	0.00529334	0.0293059	0.020059	CKS1B/IGF2/LTF/BMP2	4
MF	GO:0016922	nuclear receptor binding	6/216	137/18496	0.0054808	0.0298942	0.0204617	ESR1/NR4A1/NR4A3/RXRA/SMARCA4/SRC	6
MF	GO:0016836	hydro-lyase activity	4/216	61/18496	0.00561391	0.0298942	0.0204617	TBXAS1/CA2/CYP1A2/CYP1B1	4
MF	GO:0001094	TFIID-class transcription factor complex binding	2/216	10/18496	0.00574322	0.0298942	0.0204617	TP53/AHR	2
MF	GO:0008353	RNA polymerase II CTD heptapeptide repeat kinase activity	2/216	10/18496	0.00574322	0.0298942	0.0204617	BRD4/CDK1	2
MF	GO:0043121	neurotrophin binding	2/216	10/18496	0.00574322	0.0298942	0.0204617	NTRK1/SORT1	2
MF	GO:0043208	glycosphingolipid binding	2/216	10/18496	0.00574322	0.0298942	0.0204617	LAMA1/PSAP	2
MF	GO:0099122	RNA polymerase II C-terminal domain binding	2/216	10/18496	0.00574322	0.0298942	0.0204617	BRD4/HNRNPU	2
MF	GO:0097718	disordered domain specific binding	3/216	32/18496	0.00607014	0.0313281	0.0214431	HSPA1A/MDM2/TP53	3
MF	GO:0008237	metallopeptidase activity	7/216	185/18496	0.00613531	0.0313983	0.0214912	ADAMTS1/ANPEP/BRCC3/MMP14/MMP2/ADAM17/MMP13	7
MF	GO:0020037	heme binding	6/216	141/18496	0.00629001	0.0319218	0.0218495	CYB5A/CYP3A4/TBXAS1/SRC/CYP1A2/CYP1B1	6
MF	GO:0019956	chemokine binding	3/216	33/18496	0.0066204	0.0326318	0.0223355	CXCR1/CXCR2/ITGB1	3
MF	GO:0030296	protein tyrosine kinase activator activity	3/216	33/18496	0.0066204	0.0326318	0.0223355	IGF2/VEGFA/EGFR	3
MF	GO:0070717	poly-purine tract binding	3/216	33/18496	0.0066204	0.0326318	0.0223355	HNRNPU/PABPC1/PABPC4	3
MF	GO:0030145	manganese ion binding	4/216	64/18496	0.0066527	0.0326318	0.0223355	MGAT5/MRE11/PIM1/PRKACA	4
MF	GO:0016725	oxidoreductase activity, acting on CH or CH2 groups	2/216	11/18496	0.00696574	0.0326318	0.0223355	CYP3A4/CYP1A2	2
MF	GO:0019864	IgG binding	2/216	11/18496	0.00696574	0.0326318	0.0223355	FCGR2A/FCGR3A	2
MF	GO:0042608	T cell receptor binding	2/216	11/18496	0.00696574	0.0326318	0.0223355	HLA-A/LCK	2
MF	GO:0070700	BMP receptor binding	2/216	11/18496	0.00696574	0.0326318	0.0223355	BMP2/SRC	2
MF	GO:0140996	histone H3 kinase activity	2/216	11/18496	0.00696574	0.0326318	0.0223355	AURKA/PRKCA	2
MF	GO:1990459	transferrin receptor binding	2/216	11/18496	0.00696574	0.0326318	0.0223355	CHUK/IKBKB	2
MF	GO:0005539	glycosaminoglycan binding	8/216	240/18496	0.00735296	0.0339371	0.0232289	ADAMTS1/CXCL8/F2/HK1/LTF/PPIA/VEGFA/PGF	8
MF	GO:0046982	protein heterodimerization activity	10/216	344/18496	0.00737627	0.0339371	0.0232289	AURKA/CHUK/H4C1/IKBKB/IL12B/ITGB1/NR4A1/PDGFA/TP53/AHR	10
MF	GO:1990841	promoter-specific chromatin binding	4/216	66/18496	0.00741155	0.0339371	0.0232289	EGR1/HNRNPU/POLR2A/TP53	4
MF	GO:0005165	neurotrophin receptor binding	2/216	12/18496	0.00829495	0.0371443	0.0254242	NTRK1/SHC1	2
MF	GO:0035259	nuclear glucocorticoid receptor binding	2/216	12/18496	0.00829495	0.0371443	0.0254242	NR4A1/NR4A3	2
MF	GO:1902282	voltage-gated potassium channel activity involved in ventricular cardiac muscle cell action potential repolarization	2/216	12/18496	0.00829495	0.0371443	0.0254242	KCNH2/KCNQ1	2
MF	GO:0046906	tetrapyrrole binding	6/216	151/18496	0.00868918	0.0386256	0.0264381	CYB5A/CYP3A4/TBXAS1/SRC/CYP1A2/CYP1B1	6
MF	GO:0023023	MHC protein complex binding	3/216	37/18496	0.00911224	0.0402127	0.0275244	HSPA8/KLRC1/MS4A1	3
MF	GO:0004222	metalloendopeptidase activity	5/216	110/18496	0.00943171	0.0408585	0.0279664	ADAMTS1/MMP14/MMP2/ADAM17/MMP13	5
MF	GO:0003684	damaged DNA binding	4/216	71/18496	0.00955237	0.0408585	0.0279664	DDB1/POLH/RPA1/XPA	4
MF	GO:0005172	vascular endothelial growth factor receptor binding	2/216	13/18496	0.00972821	0.0408585	0.0279664	VEGFA/PGF	2
MF	GO:0008035	high-density lipoprotein particle binding	2/216	13/18496	0.00972821	0.0408585	0.0279664	ABCA1/APOA1	2
MF	GO:0022851	GABA-gated chloride ion channel activity	2/216	13/18496	0.00972821	0.0408585	0.0279664	GABRA6/GABRB2	2
MF	GO:0034236	protein kinase A catalytic subunit binding	2/216	13/18496	0.00972821	0.0408585	0.0279664	KCNQ1/GSK3B	2
MF	GO:0052650	NADP-retinol dehydrogenase activity	2/216	13/18496	0.00972821	0.0408585	0.0279664	AKR1B1/AKR1C3	2
MF	GO:0001530	lipopolysaccharide binding	3/216	39/18496	0.0105369	0.0436528	0.0298791	F2/LTF/NR4A1	3
MF	GO:0016620	oxidoreductase activity, acting on the aldehyde or oxo group of donors, NAD or NADP as acceptor	3/216	39/18496	0.0105369	0.0436528	0.0298791	AKR1B1/ADH5/AKR1C3	3
MF	GO:0004065	arylsulfatase activity	2/216	14/18496	0.0112629	0.0461647	0.0315984	ARSA/STS	2
MF	GO:0004177	aminopeptidase activity	3/216	40/18496	0.0112948	0.0461647	0.0315984	ANPEP/MMP14/DPP4	3
MF	GO:0042056	chemoattractant activity	3/216	41/18496	0.0120834	0.0490587	0.0335792	HGF/VEGFA/PGF	3
KEGG	hsa04010	MAPK signaling pathway	31/185	300/9392	1.86561e-14	5.69011e-12	2.7886e-12	ARAF/CHUK/EPHA2/FLNA/HGF/HSPA1A/HSPA6/HSPA8/IGF2/IKBKB/IL1R1/INS/NR4A1/NTRK1/PDGFA/PDGFRA/PDGFRB/PRKCA/RAF1/TGFBR1/TNF/TP53/VEGFA/MAPKAPK2/MAPK14/DUSP6/PPP5C/PGF/MET/PRKACA/EGFR	31
KEGG	hsa05215	Prostate cancer	17/185	98/9392	5.50374e-12	8.3932e-10	4.11332e-10	ARAF/CDK2/CHUK/IKBKB/INS/MDM2/PDGFA/PDGFRA/PDGFRB/PLAT/PLAU/RAF1/TP53/PDPK1/AR/GSK3B/EGFR	17
KEGG	hsa05205	Proteoglycans in cancer	23/185	204/9392	9.79779e-12	9.96109e-10	4.88171e-10	ARAF/ESR1/FLNA/HGF/IGF2/IL12B/ITGB1/MDM2/MMP2/PLAU/PRKCA/RAF1/RHOA/TNF/TP53/VEGFA/MAPK14/SRC/PDPK1/PTPN11/MET/PRKACA/EGFR	23
KEGG	hsa04014	Ras signaling pathway	22/185	238/9392	1.37038e-09	1.04492e-07	5.12091e-08	CHUK/EPHA2/HGF/IGF2/IKBKB/INS/NTRK1/PDGFA/PDGFRA/PDGFRB/PLA2G2A/PRKCA/RAF1/RALA/RHOA/SHC1/VEGFA/PTPN11/PGF/MET/PRKACA/EGFR	22
KEGG	hsa04510	Focal adhesion	20/185	203/9392	2.67261e-09	1.63029e-07	7.98971e-08	BIRC2/FLNA/HGF/ITGA1/ITGB1/LAMA1/PDGFA/PDGFRA/PDGFRB/PRKCA/RAF1/RHOA/SHC1/VEGFA/SRC/PDPK1/PGF/MET/GSK3B/EGFR	20
KEGG	hsa01521	EGFR tyrosine kinase inhibitor resistance	13/185	80/9392	4.38773e-09	1.98377e-07	9.72201e-08	ARAF/HGF/PDGFA/PDGFRA/PDGFRB/PRKCA/RAF1/SHC1/VEGFA/SRC/MET/GSK3B/EGFR	13
KEGG	hsa05219	Bladder cancer	10/185	41/9392	4.55291e-09	1.98377e-07	9.72201e-08	ARAF/CDKN2A/CXCL8/MDM2/MMP2/RAF1/TP53/VEGFA/SRC/EGFR	10
KEGG	hsa04015	Rap1 signaling pathway	20/185	212/9392	5.69317e-09	2.17052e-07	1.06372e-07	EPHA2/HGF/INS/ITGAL/ITGB1/ITGB2/PDGFA/PDGFRA/PDGFRB/PRKCA/PRKD3/RAF1/RALA/RHOA/VEGFA/MAPK14/SRC/PGF/MET/EGFR	20
KEGG	hsa05417	Lipid and atherosclerosis	20/185	216/9392	7.86489e-09	2.66532e-07	1.30622e-07	ABCA1/APOA1/CHUK/CXCL8/HSPA1A/HSPA5/HSPA6/HSPA8/IKBKB/IL12B/PRKCA/RHOA/RXRA/TNF/TP53/CASP7/MAPK14/SRC/PDPK1/GSK3B	20
KEGG	hsa04151	PI3K-Akt signaling pathway	26/185	362/9392	8.99398e-09	2.74316e-07	1.34436e-07	CDK2/CHUK/EPHA2/HGF/IGF2/IKBKB/INS/ITGA1/ITGB1/LAMA1/MDM2/NR4A1/NTRK1/PDGFA/PDGFRA/PDGFRB/PRKCA/RAF1/RXRA/TP53/VEGFA/PDPK1/PGF/MET/GSK3B/EGFR	26
KEGG	hsa05163	Human cytomegalovirus infection	20/185	226/9392	1.70799e-08	4.67985e-07	2.29349e-07	CDKN2A/CHUK/CXCL8/CXCR2/HLA-A/IKBKB/IL1R1/MDM2/PDGFRA/PRKCA/RAF1/RHOA/TNF/TP53/VEGFA/MAPK14/SRC/GSK3B/PRKACA/EGFR	20
KEGG	hsa05208	Chemical carcinogenesis - reactive oxygen species	20/185	227/9392	1.84125e-08	4.67985e-07	2.29349e-07	ARAF/CHUK/HGF/IKBKB/PRKD3/RAF1/VEGFA/AKR1C2/MAPK14/SRC/PDPK1/PTPN11/MET/GSTA1/AKR1C3/AKR1C1/EGFR/AHR/CYP1A2/CYP1B1	20
KEGG	hsa01522	Endocrine resistance	13/185	99/9392	6.21463e-08	1.45805e-06	7.14557e-07	ARAF/CDKN2A/ESR1/ESR2/MDM2/MMP2/RAF1/SHC1/TP53/MAPK14/SRC/PRKACA/EGFR	13
KEGG	hsa05134	Legionellosis	10/185	56/9392	1.11944e-07	2.3963e-06	1.17437e-06	CXCL8/EEF1A1/EEF1A2/HSPA1A/HSPA6/HSPA8/IL12B/ITGB2/TNF/CASP7	10
KEGG	hsa05120	Epithelial cell signaling in Helicobacter pylori infection	11/185	71/9392	1.17851e-07	2.3963e-06	1.17437e-06	CHUK/CXCL8/CXCR1/CXCR2/IKBKB/MAPK14/ADAM17/SRC/PTPN11/MET/EGFR	11
KEGG	hsa05218	Melanoma	11/185	73/9392	1.58271e-07	3.01704e-06	1.47858e-06	ARAF/CDKN2A/HGF/MDM2/PDGFA/PDGFRA/PDGFRB/RAF1/TP53/MET/EGFR	11
KEGG	hsa04072	Phospholipase D signaling pathway	15/185	149/9392	2.1545e-07	3.86543e-06	1.89436e-06	CXCL8/CXCR1/CXCR2/F2/INS/PDGFA/PDGFRA/PDGFRB/PRKCA/RAF1/RALA/RHOA/SHC1/PTPN11/EGFR	15
KEGG	hsa05214	Glioma	11/185	76/9392	2.41979e-07	4.1002e-06	2.00942e-06	ARAF/CDKN2A/MDM2/PDGFA/PDGFRA/PDGFRB/PRKCA/RAF1/SHC1/TP53/EGFR	11
KEGG	hsa05212	Pancreatic cancer	11/185	77/9392	2.7752e-07	4.45492e-06	2.18326e-06	ARAF/CDKN2A/CHUK/IKBKB/RAD51/RAF1/RALA/TGFBR1/TP53/VEGFA/EGFR	11
KEGG	hsa05131	Shigellosis	19/185	253/9392	5.3027e-07	8.08661e-06	3.96307e-06	ATM/CHUK/CUL1/CXCL8/HK1/IKBKB/IL1R1/ITGB1/MAP1LC3A/MDM2/RHOA/SEPTIN9/TNF/TP53/UBA52/MAPK14/SRC/GSK3B/EGFR	19
KEGG	hsa04360	Axon guidance	16/185	184/9392	6.29934e-07	9.14904e-06	4.48374e-06	EPHA1/EPHA2/EPHA3/EPHA4/EPHA5/EPHA7/ITGB1/PRKCA/RAF1/RHOA/EPHB4/SRC/PDPK1/PTPN11/MET/GSK3B	16
KEGG	hsa04919	Thyroid hormone signaling pathway	13/185	122/9392	7.43316e-07	1.03051e-05	5.05028e-06	ESR1/MDM2/MYH7/PRKCA/RAF1/RXRA/THRA/THRB/TP53/SRC/PDPK1/GSK3B/PRKACA	13
KEGG	hsa05225	Hepatocellular carcinoma	15/185	170/9392	1.19055e-06	1.57878e-05	7.73724e-06	ARAF/CDKN2A/HGF/IGF2/PRKCA/RAF1/SHC1/SMARCA2/SMARCA4/TGFBR1/TP53/MET/GSTA1/GSK3B/EGFR	15
KEGG	hsa05223	Non-small cell lung cancer	10/185	73/9392	1.46188e-06	1.8578e-05	9.10467e-06	ARAF/CDKN2A/HGF/PRKCA/RAF1/RXRA/TP53/PDPK1/MET/EGFR	10
KEGG	hsa05145	Toxoplasmosis	12/185	112/9392	1.89512e-06	2.31204e-05	1.13308e-05	BIRC2/CHUK/HSPA1A/HSPA6/HSPA8/IKBKB/IL12B/ITGB1/LAMA1/TNF/MAPK14/PDPK1	12
KEGG	hsa04068	FoxO signaling pathway	13/185	133/9392	2.00046e-06	2.34669e-05	1.15006e-05	ARAF/ATM/CDK2/CHUK/IKBKB/INS/MDM2/RAF1/SKP2/TGFBR1/MAPK14/PDPK1/EGFR	13
KEGG	hsa04650	Natural killer cell mediated cytotoxicity	13/185	134/9392	2.17767e-06	2.45997e-05	1.20557e-05	ARAF/FCGR3A/HLA-A/ITGAL/ITGB2/KLRC1/KLRK1/LCK/PRKCA/RAF1/SHC1/TNF/PTPN11	13
KEGG	hsa05220	Chronic myeloid leukemia	10/185	77/9392	2.41103e-06	2.53948e-05	1.24454e-05	ARAF/CDKN2A/CHUK/IKBKB/MDM2/RAF1/SHC1/TGFBR1/TP53/PTPN11	10
KEGG	hsa04218	Cellular senescence	14/185	157/9392	2.41459e-06	2.53948e-05	1.24454e-05	ATM/CCNA2/CDK1/CDK2/CDKN2A/CXCL8/HLA-A/MDM2/MRE11/RAF1/TGFBR1/TP53/MAPKAPK2/MAPK14	14
KEGG	hsa05161	Hepatitis B	14/185	163/9392	3.7663e-06	3.82907e-05	1.87654e-05	ARAF/CCNA2/CDK2/CHUK/CXCL8/DDB1/IKBKB/PRKCA/RAF1/TGFBR1/TNF/TP53/MAPK14/SRC	14
KEGG	hsa04722	Neurotrophin signaling pathway	12/185	120/9392	3.94398e-06	3.88037e-05	1.90168e-05	IKBKB/NTRK1/RAF1/RHOA/SHC1/SORT1/TP53/MAPKAPK2/MAPK14/PDPK1/PTPN11/GSK3B	12
KEGG	hsa05418	Fluid shear stress and atherosclerosis	13/185	142/9392	4.17736e-06	3.98155e-05	1.95127e-05	CHUK/IKBKB/IL1R1/MMP2/PDGFA/PLAT/RHOA/TNF/TP53/VEGFA/MAPK14/SRC/GSTA1	13
KEGG	hsa05207	Chemical carcinogenesis - receptor activation	16/185	217/9392	5.55308e-06	5.13239e-05	2.51527e-05	CYP3A4/ESR1/ESR2/PRKCA/RAF1/RXRA/VEGFA/PGR/SRC/AR/GSTA1/PRKACA/EGFR/AHR/CYP1A2/CYP1B1	16
KEGG	hsa04625	C-type lectin receptor signaling pathway	11/185	105/9392	6.41121e-06	5.75123e-05	2.81855e-05	CHUK/IKBKB/IL12B/MDM2/RAF1/RHOA/TNF/MAPKAPK2/MAPK14/SRC/PTPN11	11
KEGG	hsa05166	Human T-cell leukemia virus 1 infection	16/185	224/9392	8.33161e-06	7.2604e-05	3.55816e-05	ATM/CCNA2/CDK2/CDKN2A/CHUK/EGR1/HLA-A/IKBKB/IL1R1/ITGAL/ITGB2/LCK/TGFBR1/TNF/TP53/PRKACA	16
KEGG	hsa04926	Relaxin signaling pathway	12/185	130/9392	9.08376e-06	7.69596e-05	3.77162e-05	EDNRB/MMP2/PRKCA/RAF1/SHC1/TGFBR1/VEGFA/MAPK14/SRC/MMP13/PRKACA/EGFR	12
KEGG	hsa05230	Central carbon metabolism in cancer	9/185	71/9392	9.55767e-06	7.87862e-05	3.86114e-05	HK1/LDHA/NTRK1/PDGFRA/PDGFRB/RAF1/TP53/MET/EGFR	9
KEGG	hsa04914	Progesterone-mediated oocyte maturation	11/185	111/9392	1.09914e-05	8.82208e-05	4.3235e-05	ARAF/AURKA/CCNA2/CDK1/CDK2/INS/RAF1/MAPK14/PGR/PRKACA/CDC25C	11
KEGG	hsa05206	MicroRNAs in cancer	19/185	314/9392	1.29247e-05	0.000100603	4.93033e-05	ATM/CDKN2A/IKBKB/MDM2/PDGFA/PDGFRA/PDGFRB/PLAU/PRKCA/RAF1/RHOA/SHC1/TP53/VEGFA/PIM1/MET/EGFR/CYP1B1/CDC25C	19
KEGG	hsa04110	Cell cycle	13/185	158/9392	1.34908e-05	0.000100603	4.93033e-05	ATM/AURKB/CCNA2/CCNH/CDK1/CDK2/CDKN2A/CUL1/MDM2/SKP2/TP53/GSK3B/CDC25C	13
KEGG	hsa05222	Small cell lung cancer	10/185	93/9392	1.35237e-05	0.000100603	4.93033e-05	BIRC2/CDK2/CHUK/CKS1B/IKBKB/ITGB1/LAMA1/RXRA/SKP2/TP53	10
KEGG	hsa01524	Platinum drug resistance	9/185	75/9392	1.50634e-05	0.000109389	5.36092e-05	ATM/BIRC2/CDKN2A/MDM2/POLH/TP53/XPA/PDPK1/GSTA1	9
KEGG	hsa05135	Yersinia infection	12/185	138/9392	1.67324e-05	0.000118684	5.81642e-05	CHUK/CXCL8/FCGR2A/IKBKB/ITGB1/LCK/RHOA/TNF/MAPK14/SRC/WAS/GSK3B	12
KEGG	hsa04915	Estrogen signaling pathway	12/185	139/9392	1.80026e-05	0.00012479	6.1157e-05	ESR1/ESR2/HSPA1A/HSPA6/HSPA8/MMP2/RAF1/SHC1/PGR/SRC/PRKACA/EGFR	12
KEGG	hsa05140	Leishmaniasis	9/185	79/9392	2.30693e-05	0.000156359	7.66278e-05	EEF1A1/EEF1A2/FCGR2A/FCGR3A/IL12B/ITGB1/ITGB2/TNF/MAPK14	9
KEGG	hsa00140	Steroid hormone biosynthesis	8/185	63/9392	2.98921e-05	0.000198197	9.71321e-05	CYP3A4/STS/AKR1C2/HSD17B1/AKR1C3/AKR1C1/CYP1A2/CYP1B1	8
KEGG	hsa05226	Gastric cancer	12/185	150/9392	3.85883e-05	0.000250413	0.000122722	ARAF/CDK2/HGF/RAF1/RXRA/SHC1/TGFBR1/TP53/CTNNA1/MET/GSK3B/EGFR	12
KEGG	hsa05202	Transcriptional misregulation in cancer	14/185	201/9392	4.11869e-05	0.000261708	0.000128257	ATM/BIRC2/CCNA2/CXCL8/MDM2/NR4A3/NTRK1/PDGFA/PLAT/PLAU/RXRA/TP53/DUSP6/MET	14
KEGG	hsa05130	Pathogenic Escherichia coli infection	14/185	203/9392	4.5927e-05	0.000285872	0.0001401	CHUK/CXCL8/F2/FCGR2A/IKBKB/IL1R1/ITGB1/MYH9/RHOA/TNF/CASP7/MAPK14/SRC/PTPN11	14
KEGG	hsa05144	Malaria	7/185	50/9392	5.01408e-05	0.000303425	0.000148702	CXCL8/HGF/ITGAL/ITGB2/KLRK1/TNF/MET	7
KEGG	hsa05203	Viral carcinogenesis	14/185	205/9392	5.11385e-05	0.000303425	0.000148702	CCNA2/CDK1/CDK2/CDKN2A/DDB1/H4C1/HLA-A/MDM2/RHOA/SKP2/TP53/MAPKAPK2/SRC/PRKACA	14
KEGG	hsa04810	Regulation of actin cytoskeleton	15/185	232/9392	5.17315e-05	0.000303425	0.000148702	ARAF/F2/INS/ITGA1/ITGAL/ITGB1/ITGB2/MYH9/PDGFA/PDGFRA/PDGFRB/RAF1/RHOA/SRC/EGFR	15
KEGG	hsa04917	Prolactin signaling pathway	8/185	71/9392	7.18058e-05	0.000413222	0.000202511	ESR1/ESR2/INS/RAF1/SHC1/MAPK14/SRC/GSK3B	8
KEGG	hsa04540	Gap junction	9/185	92/9392	7.81733e-05	0.000437526	0.000214422	CDK1/PDGFA/PDGFRA/PDGFRB/PRKCA/RAF1/SRC/PRKACA/EGFR	9
KEGG	hsa04210	Apoptosis	11/185	137/9392	7.88981e-05	0.000437526	0.000214422	ATM/BIRC2/CHUK/IKBKB/LMNA/NTRK1/RAF1/TNF/TP53/CASP7/PDPK1	11
KEGG	hsa04912	GnRH signaling pathway	9/185	93/9392	8.51e-05	0.000459365	0.000225125	EGR1/MMP14/MMP2/PRKCA/RAF1/MAPK14/SRC/PRKACA/EGFR	9
KEGG	hsa04928	Parathyroid hormone synthesis, secretion and action	10/185	115/9392	8.58486e-05	0.000459365	0.000225125	ARAF/EGR1/MMP14/PRKCA/RAF1/RHOA/RXRA/MMP13/PRKACA/EGFR	10
KEGG	hsa05165	Human papillomavirus infection	18/185	333/9392	9.67442e-05	0.000508741	0.000249323	ATM/CCNA2/CDK2/CHUK/HLA-A/IKBKB/ITGA1/ITGB1/LAMA1/MDM2/PDGFRB/RAF1/TNF/TP53/VEGFA/GSK3B/PRKACA/EGFR	18
KEGG	hsa05167	Kaposi sarcoma-associated herpesvirus infection	13/185	196/9392	0.000128082	0.000662118	0.000324489	CHUK/CXCL8/HLA-A/IKBKB/MAP1LC3A/RAF1/TP53/UBA52/VEGFA/MAPKAPK2/MAPK14/SRC/GSK3B	13
KEGG	hsa05133	Pertussis	8/185	78/9392	0.00014074	0.000704751	0.000345383	CXCL8/IL12B/ITGB1/ITGB2/RHOA/TNF/CASP7/MAPK14	8
KEGG	hsa04660	T cell receptor signaling pathway	10/185	122/9392	0.00014095	0.000704751	0.000345383	CHUK/IKBKB/LCK/RAF1/RHOA/TNF/MAPK14/PDPK1/PTPN11/GSK3B	10
KEGG	hsa05213	Endometrial cancer	7/185	59/9392	0.000147514	0.000725672	0.000355636	ARAF/RAF1/TP53/PDPK1/CTNNA1/GSK3B/EGFR	7
KEGG	hsa04933	AGE-RAGE signaling pathway in diabetic complications	9/185	101/9392	0.000161436	0.000781557	0.000383024	CXCL8/EGR1/MMP2/PRKCA/TGFBR1/TNF/VEGFA/PIM1/MAPK14	9
KEGG	hsa05146	Amoebiasis	9/185	103/9392	0.000187578	0.000893926	0.000438093	CXCL8/IL12B/IL1R1/ITGB2/LAMA1/PRDX1/PRKCA/TNF/PRKACA	9
KEGG	hsa04064	NF-kappa B signaling pathway	9/185	105/9392	0.000217154	0.00101895	0.000499366	ATM/BIRC2/CHUK/CXCL8/IKBKB/IL1R1/LCK/PLAU/TNF	9
KEGG	hsa04659	Th17 cell differentiation	9/185	109/9392	0.000288006	0.00133094	0.000652262	CHUK/IKBKB/IL1R1/LCK/RORA/RXRA/TGFBR1/MAPK14/AHR	9
KEGG	hsa05210	Colorectal cancer	8/185	87/9392	0.00030173	0.00137355	0.000673144	ARAF/RAF1/RALA/RHOA/TGFBR1/TP53/GSK3B/EGFR	8
KEGG	hsa05221	Acute myeloid leukemia	7/185	68/9392	0.000361191	0.00162005	0.000793949	ARAF/CCNA2/CHUK/IKBKB/RAF1/PIM1/DUSP6	7
KEGG	hsa04910	Insulin signaling pathway	10/185	138/9392	0.000385484	0.00170395	0.000835068	ACACA/ARAF/HK1/IKBKB/INS/RAF1/SHC1/PDPK1/GSK3B/PRKACA	10
KEGG	hsa04114	Oocyte meiosis	10/185	139/9392	0.000408391	0.00177942	0.000872053	AURKA/CDK1/CDK2/CUL1/INS/MAPK14/PGR/AR/PRKACA/CDC25C	10
KEGG	hsa04062	Chemokine signaling pathway	12/185	193/9392	0.000422145	0.00181344	0.000888725	CHUK/CXCL8/CXCR1/CXCR2/IKBKB/RAF1/RHOA/SHC1/SRC/WAS/GSK3B/PRKACA	12
KEGG	hsa04670	Leukocyte transendothelial migration	9/185	116/9392	0.000457736	0.00193902	0.000950272	ITGAL/ITGB1/ITGB2/MMP2/PRKCA/RHOA/MAPK14/CTNNA1/PTPN11	9
KEGG	hsa04020	Calcium signaling pathway	14/185	254/9392	0.000484585	0.00202464	0.000992229	CCKAR/CCKBR/EDNRA/EDNRB/HGF/NTRK1/PDGFA/PDGFRA/PDGFRB/PRKCA/VEGFA/MET/PRKACA/EGFR	14
KEGG	hsa05231	Choline metabolism in cancer	8/185	99/9392	0.000723532	0.00298213	0.00146147	PDGFA/PDGFRA/PDGFRB/PRKCA/RAF1/PDPK1/WAS/EGFR	8
KEGG	hsa05100	Bacterial invasion of epithelial cells	7/185	78/9392	0.000834514	0.00331849	0.00162632	ITGB1/RHOA/SEPTIN9/SHC1/SRC/CTNNA1/MET	7
KEGG	hsa04611	Platelet activation	9/185	126/9392	0.000835643	0.00331849	0.00162632	F2/FCGR2A/FGA/ITGB1/RHOA/TBXAS1/MAPK14/SRC/PRKACA	9
KEGG	hsa05171	Coronavirus disease - COVID-19	13/185	238/9392	0.000837783	0.00331849	0.00162632	CHUK/CXCL8/F2/FCGR2A/FGA/IKBKB/IL12B/PRKCA/TNF/UBA52/MAPK14/ADAM17/EGFR	13
KEGG	hsa05170	Human immunodeficiency virus 1 infection	12/185	213/9392	0.00101312	0.00396155	0.00194147	ATM/CDK1/CHUK/CUL1/DDB1/HLA-A/IKBKB/PRKCA/RAF1/TNF/MAPK14/CDC25C	12
KEGG	hsa04612	Antigen processing and presentation	7/185	81/9392	0.00104538	0.00403596	0.00197793	HLA-A/HSPA1A/HSPA5/HSPA6/HSPA8/KLRC1/TNF	7
KEGG	hsa04150	mTOR signaling pathway	10/185	158/9392	0.00111068	0.00420015	0.0020584	CHUK/IKBKB/INS/PRKCA/RAF1/RHOA/SKP2/TNF/PDPK1/GSK3B	10
KEGG	hsa04370	VEGF signaling pathway	6/185	60/9392	0.00111545	0.00420015	0.0020584	PRKCA/RAF1/VEGFA/MAPKAPK2/MAPK14/SRC	6
KEGG	hsa05160	Hepatitis C	10/185	159/9392	0.00116536	0.00433458	0.00212428	ARAF/CDK2/CHUK/IKBKB/RAF1/RXRA/TNF/TP53/GSK3B/EGFR	10
KEGG	hsa03440	Homologous recombination	5/185	41/9392	0.00118432	0.00435202	0.00213283	ATM/BRCC3/MRE11/RAD51/RPA1	5
KEGG	hsa04144	Endocytosis	13/185	252/9392	0.00141285	0.00512998	0.00251409	ARFGEF2/CXCR1/CXCR2/HLA-A/HSPA1A/HSPA6/HSPA8/MDM2/PDGFRA/RHOA/TGFBR1/SRC/EGFR	13
KEGG	hsa04012	ErbB signaling pathway	7/185	86/9392	0.00148772	0.00533828	0.00261617	ARAF/PRKCA/RAF1/SHC1/SRC/GSK3B/EGFR	7
KEGG	hsa05162	Measles	9/185	139/9392	0.00167174	0.00592886	0.0029056	CDK2/CHUK/HSPA1A/HSPA6/HSPA8/IKBKB/IL12B/TP53/GSK3B	9
KEGG	hsa05235	PD-L1 expression and PD-1 checkpoint pathway in cancer	7/185	90/9392	0.00193694	0.00679044	0.00332784	CHUK/IKBKB/LCK/RAF1/MAPK14/PTPN11/EGFR	7
KEGG	hsa04380	Osteoclast differentiation	9/185	143/9392	0.00203337	0.00704749	0.00345382	CHUK/FCGR2A/FCGR3A/IKBKB/IL1R1/LCK/TGFBR1/TNF/MAPK14	9
KEGG	hsa04936	Alcoholic liver disease	9/185	144/9392	0.00213289	0.00730934	0.00358215	ACACA/CHUK/CXCL8/IKBKB/IL12B/TNF/MAPK14/ADH5/GSK3B	9
KEGG	hsa05169	Epstein-Barr virus infection	11/185	204/9392	0.00231313	0.00783579	0.00384015	CCNA2/CDK2/CHUK/HLA-A/IKBKB/ITGAL/MDM2/SKP2/TNF/TP53/MAPK14	11
KEGG	hsa04520	Adherens junction	7/185	93/9392	0.00233789	0.00783579	0.00384015	RHOA/TGFBR1/SRC/CTNNA1/MET/WAS/EGFR	7
KEGG	hsa04668	TNF signaling pathway	8/185	119/9392	0.00237601	0.00787699	0.00386034	BIRC2/CHUK/IKBKB/MMP14/TNF/CASP7/MAPK14/ADAM17	8
KEGG	hsa05211	Renal cell carcinoma	6/185	70/9392	0.00248445	0.00814792	0.00399311	ARAF/HGF/RAF1/VEGFA/PTPN11/MET	6
KEGG	hsa05224	Breast cancer	9/185	148/9392	0.0025705	0.00834044	0.00408747	ARAF/ESR1/ESR2/RAF1/SHC1/TP53/PGR/GSK3B/EGFR	9
KEGG	hsa04657	IL-17 signaling pathway	7/185	95/9392	0.00263883	0.00847204	0.00415196	CHUK/CXCL8/IKBKB/TNF/MAPK14/MMP13/GSK3B	7
KEGG	hsa04622	RIG-I-like receptor signaling pathway	6/185	72/9392	0.0028663	0.00910648	0.00446288	CHUK/CXCL8/IKBKB/IL12B/TNF/MAPK14	6
KEGG	hsa05152	Tuberculosis	10/185	182/9392	0.00316844	0.00996261	0.00488245	FCGR2A/FCGR3A/HSPA9/IL12B/ITGB2/RAF1/RHOA/TNF/MAPK14/SRC	10
KEGG	hsa04913	Ovarian steroidogenesis	5/185	52/9392	0.00345065	0.010734	0.00526049	INS/HSD17B1/PRKACA/AKR1C3/CYP1B1	5
KEGG	hsa00603	Glycosphingolipid biosynthesis - globo and isoglobo series	3/185	16/9392	0.0034855	0.010734	0.00526049	GLA/HEXB/ST3GAL1	3
KEGG	hsa04115	p53 signaling pathway	6/185	75/9392	0.00351934	0.010734	0.00526049	ATM/CDK1/CDK2/CDKN2A/MDM2/TP53	6
KEGG	hsa04081	Hormone signaling	11/185	219/9392	0.0039916	0.0120538	0.00590731	CCKAR/CCKBR/ESR1/ESR2/IGF2/INS/RHOA/THRA/THRB/SRC/PRKACA	11
KEGG	hsa05142	Chagas disease	7/185	103/9392	0.00414988	0.0124089	0.00608134	CHUK/CXCL8/IKBKB/IL12B/TGFBR1/TNF/MAPK14	7
KEGG	hsa00980	Metabolism of xenobiotics by cytochrome P450	6/185	79/9392	0.00455463	0.013487	0.00660968	CYP3A4/GSTA1/ADH5/AKR1C1/CYP1A2/CYP1B1	6
KEGG	hsa05414	Dilated cardiomyopathy	7/185	105/9392	0.00461357	0.0135302	0.00663083	ITGA1/ITGB1/LAMA1/LMNA/MYH7/TNF/PRKACA	7
KEGG	hsa04270	Vascular smooth muscle contraction	8/185	134/9392	0.00492274	0.0142994	0.00700782	ARAF/EDNRA/MYH9/PLA2G2A/PRKCA/RAF1/RHOA/PRKACA	8
KEGG	hsa04613	Neutrophil extracellular trap formation	10/185	196/9392	0.00534973	0.0153931	0.0075438	FCGR2A/FCGR3A/FGA/H4C1/ITGAL/ITGB2/PRKCA/RAF1/MAPK14/SRC	10
KEGG	hsa05143	African trypanosomiasis	4/185	37/9392	0.00579353	0.0165143	0.00809327	APOA1/IL12B/PRKCA/TNF	4
KEGG	hsa04066	HIF-1 signaling pathway	7/185	110/9392	0.00594364	0.0167853	0.0082261	ALDOA/HK1/INS/LDHA/PRKCA/VEGFA/EGFR	7
KEGG	hsa04960	Aldosterone-regulated sodium reabsorption	4/185	38/9392	0.00637724	0.0178446	0.00874522	INS/PRKCA/NR3C2/PDPK1	4
KEGG	hsa04213	Longevity regulating pathway - multiple species	5/185	62/9392	0.00733895	0.0203489	0.00997255	HSPA1A/HSPA6/HSPA8/INS/PRKACA	5
KEGG	hsa04610	Complement and coagulation cascades	6/185	88/9392	0.00768259	0.0211098	0.0103455	F2/FGA/ITGB2/PLAT/PLAU/PLG	6
KEGG	hsa03420	Nucleotide excision repair	5/185	63/9392	0.00784731	0.0213699	0.0104729	CCNH/DDB1/POLR2A/RPA1/XPA	5
KEGG	hsa05168	Herpes simplex virus 1 infection	9/185	182/9392	0.00982347	0.0264378	0.0129566	BIRC2/CHUK/HLA-A/IKBKB/IL12B/TNF/TP53/SRC/PTPN11	9
KEGG	hsa04975	Fat digestion and absorption	4/185	43/9392	0.00988166	0.0264378	0.0129566	ABCA1/APOA1/GOT2/PLA2G2A	4
KEGG	hsa04071	Sphingolipid signaling pathway	7/185	122/9392	0.0102862	0.0272808	0.0133697	PRKCA/RAF1/RHOA/TNF/TP53/MAPK14/PDPK1	7
KEGG	hsa04940	Type I diabetes mellitus	4/185	44/9392	0.0107062	0.0280861	0.0137644	HLA-A/IL12B/INS/TNF	4
KEGG	hsa05132	Salmonella infection	11/185	251/9392	0.010774	0.0280861	0.0137644	BIRC2/CHUK/CXCL8/FLNA/IKBKB/RAF1/RALA/RHOA/TNF/CASP7/MAPK14	11
KEGG	hsa05323	Rheumatoid arthritis	6/185	95/9392	0.0110119	0.0284629	0.013949	CXCL8/ITGAL/ITGB2/TNF/TNFSF13/VEGFA	6
KEGG	hsa04664	Fc epsilon RI signaling pathway	5/185	69/9392	0.0114199	0.0291933	0.014307	PRKCA/RAF1/TNF/MAPK14/PDPK1	5
KEGG	hsa04934	Cushing syndrome	8/185	155/9392	0.0114859	0.0291933	0.014307	CDK2/CDKN2A/NR4A1/NR5A1/GSK3B/PRKACA/EGFR/AHR	8
KEGG	hsa04920	Adipocytokine signaling pathway	5/185	70/9392	0.0121073	0.0301929	0.0147969	CHUK/IKBKB/RXRA/TNF/PTPN11	5
KEGG	hsa05416	Viral myocarditis	5/185	70/9392	0.0121073	0.0301929	0.0147969	HLA-A/ITGAL/ITGB2/LAMA1/MYH7	5
KEGG	hsa04148	Efferocytosis	8/185	157/9392	0.0123435	0.0301929	0.0147969	ABCA1/HAVCR2/RXRA/MAPKAPK2/CASP7/MAPK14/ADAM17/PTPN11	8
KEGG	hsa04932	Non-alcoholic fatty liver disease	8/185	157/9392	0.0123435	0.0301929	0.0147969	CXCL8/IKBKB/INS/RXRA/TNF/CASP7/MAPK14/GSK3B	8
KEGG	hsa04621	NOD-like receptor signaling pathway	9/185	189/9392	0.0123741	0.0301929	0.0147969	BIRC2/BRCC3/CHUK/CXCL8/IKBKB/MAP1LC3A/RHOA/TNF/MAPK14	9
KEGG	hsa05204	Chemical carcinogenesis - DNA adducts	5/185	71/9392	0.0128222	0.0310378	0.015211	CYP3A4/AKR1C2/GSTA1/CYP1A2/CYP1B1	5
KEGG	hsa04750	Inflammatory mediator regulation of TRP channels	6/185	99/9392	0.0133167	0.0317313	0.0155508	IL1R1/NTRK1/PRKCA/MAPK14/SRC/PRKACA	6
KEGG	hsa05410	Hypertrophic cardiomyopathy	6/185	99/9392	0.0133167	0.0317313	0.0155508	ITGA1/ITGB1/LAMA1/LMNA/MYH7/TNF	6
KEGG	hsa04930	Type II diabetes mellitus	4/185	47/9392	0.013442	0.0317814	0.0155754	HK1/IKBKB/INS/TNF	4
KEGG	hsa04950	Maturity onset diabetes of the young	3/185	26/9392	0.0140117	0.0328736	0.0161106	HNF4A/INS/NR5A2	3
KEGG	hsa00982	Drug metabolism - cytochrome P450	5/185	73/9392	0.0143367	0.0333792	0.0163584	CYP3A4/MAOA/GSTA1/ADH5/CYP1A2	5
KEGG	hsa04918	Thyroid hormone synthesis	5/185	75/9392	0.0159669	0.0368933	0.0180806	HSPA5/PRKCA/ALB/TTR/PRKACA	5
KEGG	hsa04971	Gastric acid secretion	5/185	76/9392	0.0168266	0.0385873	0.0189108	CCKBR/KCNQ1/PRKCA/CA2/PRKACA	5
KEGG	hsa04630	JAK-STAT signaling pathway	8/185	168/9392	0.0179233	0.0407955	0.019993	IL12B/PDGFA/PDGFRA/PDGFRB/RAF1/PIM1/PTPN11/EGFR	8
KEGG	hsa04972	Pancreatic secretion	6/185	106/9392	0.0181286	0.0409571	0.0200722	CCKAR/KCNQ1/PLA2G2A/PRKCA/RHOA/CA2	6
KEGG	hsa04620	Toll-like receptor signaling pathway	6/185	109/9392	0.0205148	0.0453397	0.02222	CHUK/CXCL8/IKBKB/IL12B/TNF/MAPK14	6
KEGG	hsa04931	Insulin resistance	6/185	109/9392	0.0205148	0.0453397	0.02222	IKBKB/INS/TNF/PDPK1/PTPN11/GSK3B	6
KEGG	hsa00591	Linoleic acid metabolism	3/185	30/9392	0.020663	0.0453397	0.02222	CYP3A4/PLA2G2A/CYP1A2	3
KEGG	hsa01523	Antifolate resistance	3/185	30/9392	0.020663	0.0453397	0.02222	CHUK/IKBKB/TNF	3
[truncated: 24 more rows]
