# Supplementary material for: Integrative bioinformatics informed by network toxicology and machine learning elucidates the carcinogenic mechanisms of benzo[a]pyrene-induced breast cancer
Source: PeerJ. 2026 Jun 16;14:e21346. doi: 10.7717/peerj.21346 (PMC13281750; doi:10.7717/peerj.21346)
Supplement: Supplemental Information 4 [file peerj-14-21346-s004.xlsx]

## Sheet: Sheet1
Supplemental_Table_S4 Differentially expressed genes identified in breast cancer
Gene	logFC	SE	AveExpr	t	P.Value	adj.P.Val
RYR3	-1.03159	0.0657657	5.44412	-15.6858	3.3858e-34	7.88146e-30
MIR143	-1.84548	0.128702	6.57781	-14.3391	1.56223e-30	1.22911e-26
DMD	-2.42181	0.168921	6.9915	-14.3369	1.58404e-30	1.22911e-26
CXCL2	-2.27769	0.16467	6.75133	-13.8319	3.86505e-29	2.24927e-25
MIR145	-3.48866	0.260956	7.04122	-13.3688	7.30736e-28	3.40201e-24
FIGF	-2.98399	0.231783	5.88848	-12.8741	1.70001e-26	6.59548e-23
OR5P1P	-1.84499	0.143725	5.56578	-12.8369	2.15386e-26	7.16251e-23
CNN1	-1.81695	0.142176	7.78748	-12.7796	3.10287e-26	9.02857e-23
ABCA9	-2.50347	0.202606	7.15597	-12.3563	4.59647e-25	9.72697e-22
RPL23AP32	-1.15147	0.093858	7.24915	-12.2682	8.05668e-25	1.44264e-21
IGSF10	-2.08708	0.172904	6.41672	-12.0708	2.8322e-24	4.39519e-21
SDPR	-1.43185	0.118777	6.70745	-12.0549	3.13388e-24	4.55941e-21
TNAP	-1.01734	0.0845292	5.30596	-12.0354	3.54815e-24	4.85846e-21
HPSE2	-1.56674	0.130379	6.37337	-12.0168	3.99393e-24	5.16504e-21
OR5P2	-2.4495	0.205726	4.88552	-11.9066	8.05073e-24	9.37024e-21
OVCH2	-1.97082	0.166485	5.40709	-11.8379	1.24647e-23	1.26154e-20
RUNX1T1	-1.49188	0.126779	6.65677	-11.7676	1.94891e-23	1.89028e-20
ABCA10	-2.39985	0.204538	5.99701	-11.733	2.42777e-23	2.2287e-20
MIR218-1	-1.26477	0.107832	5.18528	-11.7291	2.48931e-23	2.2287e-20
SLC39A7	1.16569	0.0995139	9.102	11.7139	2.74204e-23	2.36405e-20
OR5P3	-1.60596	0.137175	5.13454	-11.7074	2.85764e-23	2.37572e-20
ANKRD20A12P	-1.52956	0.130734	5.60552	-11.6999	2.99758e-23	2.40613e-20
OXTR	-1.93338	0.166519	7.26747	-11.6106	5.28676e-23	3.84579e-20
PER2	-1.29866	0.11272	8.61791	-11.5211	9.32956e-23	6.58102e-20
NFAT5	-1.00995	0.0878377	8.92157	-11.4979	1.0812e-22	7.40239e-20
RNU6-570P	-1.14895	0.100125	3.84842	-11.4751	1.249e-22	8.30691e-20
LOC100131541	-1.78975	0.15697	7.8952	-11.4019	1.98795e-22	1.28543e-19
BTNL9	-1.17127	0.102796	7.27617	-11.3941	2.08869e-22	1.298e-19
LDB2	-1.2986	0.114194	7.91087	-11.3719	2.40447e-22	1.39928e-19
PDE1C	-1.44826	0.127551	5.97206	-11.3543	2.68802e-22	1.52614e-19
ABCA6	-2.29811	0.203124	7.46052	-11.3138	3.47506e-22	1.92601e-19
C2orf40	-1.60528	0.142439	7.06814	-11.27	4.58823e-22	2.48383e-19
PLAGL1	-1.43284	0.127567	7.86142	-11.232	5.83369e-22	3.08629e-19
MAML2	-1.68507	0.150724	8.34144	-11.1798	8.12017e-22	4.02173e-19
IFI30	1.54918	0.13938	10.5224	11.1148	1.22527e-21	5.70437e-19
SPRY2	-1.72303	0.155322	7.42096	-11.0933	1.40396e-21	6.31649e-19
PAMR1	-1.60075	0.14431	6.82368	-11.0925	1.41102e-21	6.31649e-19
LMOD1	-1.4426	0.130207	7.57483	-11.0793	1.53405e-21	6.73765e-19
RNU4-33P	-1.31421	0.118664	5.9778	-11.0751	1.57528e-21	6.79062e-19
TPT1-AS1	-1.44258	0.130375	8.08917	-11.0649	1.68048e-21	7.07782e-19
PPAP2B	-1.07781	0.097427	10.0109	-11.0628	1.70272e-21	7.07782e-19
MIR221	-1.31985	0.119442	5.68504	-11.0502	1.84417e-21	7.53134e-19
MIR23B	-1.07858	0.0976957	7.34755	-11.0402	1.96389e-21	7.88197e-19
MEIS2	-1.17548	0.106523	6.80065	-11.0349	2.03044e-21	8.01094e-19
MAMDC2	-1.92704	0.174875	6.83973	-11.0195	2.23821e-21	8.6835e-19
SMYD1	-1.34994	0.123268	4.82156	-10.9513	3.44508e-21	1.28412e-18
SNORD114-3	-2.52638	0.230722	6.051	-10.9499	3.47537e-21	1.28412e-18
TOP2A	2.27109	0.207547	7.87107	10.9425	3.64005e-21	1.32395e-18
SLC25A27	-1.69806	0.155432	6.67169	-10.9247	4.0732e-21	1.43485e-18
RBMS3	-1.6846	0.15437	8.0261	-10.9128	4.39202e-21	1.50349e-18
APCDD1	-1.35337	0.124516	8.11216	-10.8691	5.78801e-21	1.9404e-18
PAK3	-1.63037	0.15005	6.62603	-10.8655	5.9184e-21	1.9404e-18
FAM13A	-1.35627	0.124876	7.79497	-10.861	6.08913e-21	1.96865e-18
HOXA6	-1.28718	0.11859	6.37273	-10.854	6.36403e-21	2.02934e-18
WASF3	-1.0336	0.0954611	7.25895	-10.8274	7.52704e-21	2.36776e-18
FOXP2	-1.1509	0.106498	5.08441	-10.8067	8.57399e-21	2.62612e-18
RNU6-1039P	-1.43113	0.132468	4.18102	-10.8036	8.7458e-21	2.64396e-18
TPX2	2.08675	0.193271	7.18613	10.797	9.11598e-21	2.72054e-18
MIRLET7C	-1.07949	0.100001	3.78558	-10.7948	9.24571e-21	2.72432e-18
CNTFR	-1.04502	0.0971297	6.91436	-10.759	1.15841e-20	3.32907e-18
TIMELESS	1.07521	0.100124	7.11617	10.7387	1.31602e-20	3.73589e-18
CCNB1	1.89032	0.176461	7.85924	10.7124	1.55313e-20	4.35589e-18
EGFR	-1.7065	0.15937	7.71256	-10.7078	1.59914e-20	4.43152e-18
LOC100133106	-1.24	0.115948	5.73635	-10.6945	1.73925e-20	4.7077e-18
CREB5	-1.45491	0.136095	6.61831	-10.6904	1.78369e-20	4.77249e-18
GPR146	-1.03041	0.0966311	6.67143	-10.6633	2.11541e-20	5.59575e-18
RN7SL254P	-1.12244	0.105383	6.64475	-10.6511	2.28443e-20	5.97493e-18
ITIH5	-1.35771	0.127574	7.60462	-10.6425	2.41137e-20	6.23686e-18
COL10A1	2.33055	0.219147	7.12398	10.6346	2.53374e-20	6.41092e-18
TSHZ2	-1.8741	0.176742	7.69248	-10.6036	3.07963e-20	7.62635e-18
FANCI	1.40291	0.132628	7.8181	10.5778	3.62214e-20	8.78294e-18
JAM2	-1.43599	0.136199	7.77429	-10.5433	4.49824e-20	1.06847e-17
PIGR	-3.1393	0.297804	7.74478	-10.5415	4.54968e-20	1.06977e-17
FREM1	-1.3992	0.133356	6.69211	-10.4923	6.19799e-20	1.42848e-17
SRPX	-1.71412	0.163529	8.04668	-10.482	6.60906e-20	1.50829e-17
RNU6-124P	-1.11902	0.106849	3.42499	-10.473	6.99517e-20	1.58091e-17
ZBTB20	-1.25104	0.119677	8.59489	-10.4535	7.90213e-20	1.73534e-17
FAM96A	1.09984	0.105338	7.92062	10.441	8.54745e-20	1.84229e-17
KIF11	1.77088	0.169673	6.42117	10.437	8.76357e-20	1.87154e-17
MME	-2.07105	0.199291	8.10088	-10.3921	1.16115e-19	2.45549e-17
PRC1	1.56225	0.150349	8.02741	10.3908	1.17089e-19	2.45549e-17
SLC13A2	-1.43925	0.138587	6.55246	-10.3852	1.21291e-19	2.52091e-17
NANS	1.11421	0.107335	8.2371	10.3807	1.24719e-19	2.55015e-17
INHBA	1.78086	0.171559	8.02897	10.3805	1.24889e-19	2.55015e-17
HIST2H2AA4	1.44164	0.138985	9.54145	10.3727	1.31146e-19	2.65463e-17
TIMM17A	1.01701	0.0981275	7.84963	10.3642	1.38289e-19	2.75136e-17
HIST1H1B	1.70607	0.164712	8.63065	10.3579	1.43871e-19	2.82229e-17
FAM13C	-1.10872	0.107046	6.49595	-10.3575	1.44279e-19	2.82229e-17
ATP6V0B	1.03703	0.100324	8.97849	10.3368	1.64196e-19	3.1588e-17
SLC2A3P2	-1.32608	0.128881	5.70465	-10.2892	2.2119e-19	4.05423e-17
LIFR	-1.96234	0.190856	8.74571	-10.2818	2.31627e-19	4.21235e-17
CAT	-1.00134	0.097564	9.04804	-10.2634	2.59809e-19	4.68823e-17
ADAMTS5	-1.59704	0.155728	7.62129	-10.2554	2.73231e-19	4.89252e-17
RELN	-1.69574	0.165435	6.1274	-10.2502	2.8226e-19	4.9786e-17
HLF	-1.77328	0.173001	7.30599	-10.2501	2.82316e-19	4.9786e-17
HOXA2	-1.23175	0.120209	5.80735	-10.2468	2.8825e-19	5.0167e-17
KIF4A	1.75142	0.170949	6.66641	10.2453	2.90942e-19	5.0167e-17
CNTNAP3B	-2.28773	0.223448	6.67786	-10.2383	3.03918e-19	5.20192e-17
EBF1	-1.44947	0.141907	8.17257	-10.2143	3.53229e-19	5.83938e-17
APLF	-1.09585	0.107331	6.72805	-10.21	3.62776e-19	5.94698e-17
RRM2	1.81935	0.178278	6.72366	10.2051	3.73919e-19	6.08677e-17
DLGAP5	1.92558	0.18871	6.45272	10.2039	3.76854e-19	6.09194e-17
UBE2C	1.14901	0.112645	7.15089	10.2003	3.85338e-19	6.14377e-17
ARHGAP26	-1.18571	0.116614	8.27794	-10.1678	4.72003e-19	7.39295e-17
PDE2A	-1.23679	0.122133	7.02109	-10.1266	6.10233e-19	9.3454e-17
SAMD5	-1.27985	0.126635	6.57065	-10.1066	6.91281e-19	1.03555e-16
PCNA	1.2501	0.124137	8.34943	10.0703	8.66603e-19	1.2608e-16
RNU4-87P	-1.30761	0.129956	5.82328	-10.0619	9.13106e-19	1.31205e-16
KIAA0101	1.2378	0.123045	6.10822	10.0597	9.25937e-19	1.32013e-16
PLEKHH2	-1.6835	0.167362	6.98313	-10.059	9.30067e-19	1.32013e-16
CACHD1	-1.53288	0.152422	7.77213	-10.0568	9.42866e-19	1.32514e-16
KIF23	1.63039	0.162124	7.58952	10.0564	9.44985e-19	1.32514e-16
ANLN	2.06013	0.205311	6.82807	10.0342	1.08511e-18	1.51252e-16
TNXB	-1.60408	0.160054	7.82244	-10.0222	1.16962e-18	1.62062e-16
CAV1	-1.86543	0.186366	8.87805	-10.0095	1.26554e-18	1.7329e-16
MICU3	-1.10449	0.11045	5.87498	-9.99995	1.34286e-18	1.82598e-16
SNORD68	-1.41036	0.141052	8.10094	-9.99884	1.35216e-18	1.82598e-16
ECT2	1.42989	0.143014	8.22294	9.99826	1.35705e-18	1.82598e-16
NCAPG	1.70342	0.170565	6.93726	9.98696	1.45579e-18	1.94758e-16
CYYR1	-1.38653	0.139056	8.30709	-9.97107	1.60689e-18	2.13744e-16
CD34	-1.49738	0.150433	9.02649	-9.95375	1.78942e-18	2.36671e-16
NDRG2	-1.60147	0.161442	9.30521	-9.91976	2.20984e-18	2.88992e-16
TMOD1	-1.39809	0.141263	7.32519	-9.89707	2.54403e-18	3.29e-16
TACC3	1.03415	0.104562	7.23096	9.89022	2.65438e-18	3.39498e-16
RGS6	-1.01088	0.102305	5.9678	-9.88101	2.81053e-18	3.55563e-16
CENPF	1.91231	0.193565	7.62932	9.87938	2.83907e-18	3.57232e-16
ABCA5	-1.31494	0.133292	7.71068	-9.86509	3.10202e-18	3.82057e-16
CASC5	1.55958	0.158182	6.21858	9.85941	3.21319e-18	3.93666e-16
PDE7B	-1.08479	0.11009	6.69347	-9.85368	3.3295e-18	4.03668e-16
TGFBR2	-1.24099	0.126033	9.71918	-9.84651	3.4806e-18	4.198e-16
NR3C2	-1.0691	0.108693	6.895	-9.8359	3.71715e-18	4.43732e-16
SEC61G	1.07172	0.109121	8.67251	9.82133	4.06817e-18	4.80705e-16
SPC25	1.656	0.168781	5.5246	9.81151	4.32328e-18	5.06057e-16
MIR30E	-1.05305	0.107329	5.31615	-9.8114	4.32621e-18	5.06057e-16
MYH11	-2.09049	0.213288	8.39925	-9.80124	4.60702e-18	5.33544e-16
RERGL	-1.34224	0.137102	4.42355	-9.79006	4.93718e-18	5.66146e-16
RN7SL141P	-1.31297	0.134196	7.28612	-9.78399	5.12615e-18	5.84934e-16
EOGT	-1.01534	0.103803	7.70077	-9.78144	5.20771e-18	5.91342e-16
LMNB1	1.46736	0.150397	7.72264	9.75655	6.07451e-18	6.86419e-16
NUF2	2.05749	0.210999	6.65777	9.75116	6.28048e-18	7.06266e-16
NTRK2	-1.99093	0.204307	6.93668	-9.74481	6.53173e-18	7.27491e-16
LOC100131581	-1.21994	0.125405	5.4775	-9.72797	7.24816e-18	7.99633e-16
FHL1	-1.86228	0.191917	7.59357	-9.70356	8.42789e-18	9.12486e-16
LOC100130428	-1.27307	0.131369	7.27654	-9.69083	9.11679e-18	9.77975e-16
AASS	-1.25396	0.129483	8.05628	-9.68436	9.48834e-18	1.01316e-15
CHST9	-1.55857	0.161	5.33778	-9.68053	9.71549e-18	1.02799e-15
SNORD114-26	-1.12817	0.116553	5.22917	-9.67939	9.78401e-18	1.03055e-15
ARHGAP11A	1.65406	0.171222	6.50807	9.66031	1.10062e-17	1.14889e-15
ARHGAP11B	1.18885	0.123111	6.14187	9.65671	1.1254e-17	1.16951e-15
SDS	1.18981	0.123242	6.61011	9.65426	1.14252e-17	1.18203e-15
SH3D19	-1.07119	0.111044	8.81665	-9.64655	1.19811e-17	1.23406e-15
MIR32	-1.10619	0.114884	6.11898	-9.62873	1.33731e-17	1.37136e-15
GPM6B	-1.73311	0.180098	6.95585	-9.62317	1.38391e-17	1.41292e-15
GRAMD3	-1.3176	0.136957	8.61224	-9.6205	1.40686e-17	1.42386e-15
PTPN14	-1.27572	0.132685	8.59417	-9.61462	1.45876e-17	1.47e-15
NEK2	1.60889	0.167353	7.05548	9.61378	1.46636e-17	1.47129e-15
LOC100132686	-1.03186	0.10752	6.34371	-9.59693	1.62678e-17	1.6183e-15
ISM1	-1.19941	0.125177	7.07889	-9.58172	1.78648e-17	1.75668e-15
EVA1C	-1.12507	0.117796	8.48475	-9.55094	2.15898e-17	2.10279e-15
TRIM59	1.33638	0.140089	6.68608	9.5395	2.31634e-17	2.23734e-15
VIT	-1.33837	0.140323	5.88989	-9.53784	2.34021e-17	2.25105e-15
MELK	1.93024	0.202423	6.92152	9.53569	2.37132e-17	2.27159e-15
ANGPTL1	-1.55727	0.163399	5.62086	-9.53048	2.44843e-17	2.33585e-15
HOXA7	-1.0312	0.108312	7.00078	-9.5207	2.60018e-17	2.47049e-15
PTTG1	1.4825	0.155808	7.3343	9.51489	2.69479e-17	2.54124e-15
FMO2	-2.28054	0.239683	7.42633	-9.51478	2.69648e-17	2.54124e-15
RMI1	1.08876	0.114794	6.84486	9.48452	3.24737e-17	3.02369e-15
ZWINT	1.08561	0.114504	7.45939	9.48095	3.31946e-17	3.06629e-15
SPHKAP	-1.20752	0.127487	5.30919	-9.47174	3.51236e-17	3.23164e-15
CEP112	-1.012	0.106923	6.22784	-9.46476	3.66609e-17	3.35307e-15
BOC	-1.32281	0.13995	7.52388	-9.45205	3.96368e-17	3.59014e-15
LPHN3	-1.49723	0.158471	5.77278	-9.448	4.06337e-17	3.66617e-15
ASF1B	1.26716	0.13438	7.18099	9.42972	4.54523e-17	4.08509e-15
LYVE1	-2.11667	0.224496	6.78511	-9.42855	4.57792e-17	4.09865e-15
RACGAP1	1.19691	0.127002	7.80888	9.42433	4.69811e-17	4.19014e-15
PDLIM3	-1.59105	0.168844	7.59704	-9.42323	4.72977e-17	4.20227e-15
PKHD1L1	-1.06213	0.112772	4.37078	-9.41832	4.87428e-17	4.3142e-15
PIK3C2G	-2.38454	0.25324	6.37364	-9.41613	4.9403e-17	4.35607e-15
PER1	-1.25042	0.132903	7.91133	-9.40856	5.17483e-17	4.54565e-15
TACR1	-1.00259	0.106589	5.87258	-9.40619	5.25028e-17	4.5603e-15
DTL	1.84535	0.196347	7.48634	9.39841	5.50661e-17	4.74623e-15
MT-TN	-1.59792	0.17003	10.2112	-9.39785	5.52551e-17	4.74623e-15
GALNT16	-1.15722	0.123181	7.82292	-9.3944	5.64351e-17	4.79452e-15
TUFT1	1.26452	0.134673	8.96335	9.38955	5.81366e-17	4.91582e-15
PLA2R1	-1.31589	0.140184	8.55309	-9.38687	5.90992e-17	4.9486e-15
PARP9	1.36272	0.145269	8.81603	9.38068	6.13841e-17	5.10321e-15
ARRDC3	-1.07193	0.114393	10.3745	-9.37066	6.52672e-17	5.38756e-15
AURKA	1.75379	0.187918	6.87997	9.33271	8.23185e-17	6.70003e-15
CIT	1.15538	0.123841	7.00062	9.32961	8.38952e-17	6.80457e-15
ASPM	1.82622	0.195885	6.21371	9.3229	8.74095e-17	7.04055e-15
CRYBG3	-1.24836	0.134062	8.20904	-9.31185	9.35139e-17	7.50627e-15
MKI67	1.61043	0.173102	7.48215	9.30332	9.85185e-17	7.84703e-15
PPARG	-1.40667	0.15151	6.85742	-9.28432	1.10636e-16	8.70065e-15
SNORD116-23	-1.81138	0.195705	6.74896	-9.25568	1.31771e-16	1.01906e-14
FN1	1.59751	0.172625	12.1953	9.25425	1.32925e-16	1.02458e-14
NFIB	-1.63638	0.176941	9.82381	-9.24815	1.37957e-16	1.05986e-14
BUB1	1.6901	0.182825	6.81876	9.24434	1.41205e-16	1.08124e-14
FAM111B	1.61261	0.174526	6.83275	9.23995	1.45033e-16	1.10691e-14
RHOJ	-1.28342	0.139359	8.79903	-9.20947	1.74638e-16	1.29879e-14
CCNB2	1.79441	0.194982	6.64592	9.20294	1.81723e-16	1.34718e-14
LOC283588	-1.08366	0.117761	5.57549	-9.20219	1.82559e-16	1.34909e-14
KIT	-2.48211	0.269793	8.36255	-9.20006	1.84935e-16	1.36232e-14
HMMR	1.4602	0.158806	5.54053	9.19484	1.90908e-16	1.38936e-14
PBK	1.92034	0.208921	6.3801	9.19171	1.94581e-16	1.41104e-14
ANKRD29	-1.3267	0.144679	6.52843	-9.16996	2.2212e-16	1.58686e-14
HSD17B6	1.41638	0.15446	5.68352	9.16988	2.22234e-16	1.58686e-14
CCL28	-2.59613	0.283358	7.61582	-9.162	2.33148e-16	1.65464e-14
CLDN8	-2.49597	0.273029	6.26849	-9.14177	2.63657e-16	1.85982e-14
LINC00478	-1.50106	0.164264	5.97252	-9.13811	2.69587e-16	1.89508e-14
CAPG	1.17118	0.12817	9.08162	9.13769	2.70284e-16	1.89508e-14
TNS1	-1.21598	0.133197	9.1035	-9.12914	2.84698e-16	1.98419e-14
KIF20A	1.70875	0.187218	6.71736	9.12704	2.88352e-16	2.00133e-14
NDUFC2-KCTD14	-1.72672	0.189206	7.29839	-9.12612	2.89969e-16	2.00294e-14
RNU4-9P	-1.12956	0.123948	5.88229	-9.11318	3.13681e-16	2.14761e-14
COMP	1.69747	0.186436	8.00812	9.10482	3.30009e-16	2.23312e-14
TK1	1.05658	0.116301	7.79634	9.08481	3.7262e-16	2.51416e-14
MEOX2	-1.00714	0.110871	7.4467	-9.08386	3.74764e-16	2.52132e-14
C10orf90	-1.01493	0.11174	5.15551	-9.08293	3.7689e-16	2.52831e-14
SQLE	1.44136	0.158756	9.18062	9.07904	3.8589e-16	2.57385e-14
NUSAP1	1.64392	0.181149	7.15038	9.07492	3.95656e-16	2.62875e-14
ITM2A	-1.3438	0.148293	7.35429	-9.06178	4.28485e-16	2.82557e-14
HSPB6	-1.25628	0.138745	7.33567	-9.05458	4.47595e-16	2.94325e-14
TPTEP1	-1.36228	0.15069	5.95674	-9.04028	4.88114e-16	3.18272e-14
FAT2	-1.32252	0.14655	6.24732	-9.02433	5.37594e-16	3.49556e-14
ANXA1	-1.42897	0.158436	11.0403	-9.01927	5.54315e-16	3.59425e-14
LY86	1.17525	0.130314	7.14061	9.01864	5.56447e-16	3.59805e-14
CENPL	1.0388	0.115263	6.05681	9.01241	5.77815e-16	3.72587e-14
PRO2012	-1.32346	0.146869	7.12699	-9.01117	5.82183e-16	3.73335e-14
LEPREL1	-1.00792	0.111929	6.92861	-9.00501	6.04299e-16	3.8533e-14
TMTC1	-1.55512	0.172703	7.22728	-9.00458	6.05854e-16	3.8533e-14
ALDH18A1	1.08491	0.120632	9.43189	8.99358	6.47579e-16	4.09629e-14
SNORD116-26	-1.62313	0.180576	5.66475	-8.98862	6.6727e-16	4.2094e-14
PALMD	-1.49512	0.166647	8.47395	-8.97181	7.38651e-16	4.60974e-14
AAGAB	1.04258	0.116221	8.31645	8.97063	7.43967e-16	4.6305e-14
FOLR1	-1.22517	0.136601	6.50986	-8.96895	7.51545e-16	4.66519e-14
RN7SL648P	-1.1826	0.132061	10.3044	-8.95492	8.18007e-16	5.03745e-14
CEP55	1.5124	0.169188	6.34009	8.93919	8.99568e-16	5.48171e-14
SEMA3D	-1.54743	0.17312	6.04137	-8.93848	9.03437e-16	5.49091e-14
OGFRL1	-1.02351	0.114561	9.42461	-8.93423	9.26866e-16	5.61864e-14
EDN1	-1.35812	0.152021	7.22419	-8.93372	9.29749e-16	5.62148e-14
SEMA5A	-1.08678	0.121664	8.41792	-8.93261	9.35989e-16	5.64455e-14
METTL24	-1.02477	0.114817	5.25038	-8.92531	9.78171e-16	5.86852e-14
PSMA5	1.11916	0.125454	8.48381	8.92089	1.00461e-15	5.99626e-14
FHL5	-1.17899	0.132367	6.24708	-8.90696	1.09262e-15	6.47178e-14
NCALD	-1.34453	0.151058	7.66894	-8.90075	1.13435e-15	6.70189e-14
CAV2	-1.34418	0.151257	8.3564	-8.88673	1.23438e-15	7.23776e-14
NCAPG2	1.11152	0.125185	7.57559	8.87899	1.29326e-15	7.56395e-14
GRIA4	-1.2414	0.139847	5.16615	-8.87686	1.31002e-15	7.64278e-14
LHFP	-1.71753	0.193528	9.28875	-8.87485	1.32593e-15	7.69703e-14
PTCHD1	-1.26196	0.142266	5.90701	-8.87042	1.3618e-15	7.86603e-14
MMP11	1.95515	0.220642	8.90843	8.86118	1.43976e-15	8.23461e-14
CKAP2	1.08493	0.122686	7.83581	8.84315	1.6048e-15	9.06712e-14
CSRNP3	-1.10928	0.125719	6.54313	-8.82349	1.80617e-15	1.01067e-13
PREX2	-1.25384	0.142158	7.2833	-8.82	1.84447e-15	1.02963e-13
CORO2A	1.02888	0.11668	7.58116	8.81795	1.86734e-15	1.0399e-13
KIF2C	1.42187	0.161274	6.37455	8.81646	1.88413e-15	1.04675e-13
CDK1	1.88699	0.214092	5.75438	8.81391	1.91324e-15	1.06039e-13
KIF14	1.59705	0.181377	5.66762	8.80518	2.01631e-15	1.10437e-13
SNORD116-25	-1.43313	0.162865	6.00923	-8.79948	2.08656e-15	1.14017e-13
ACKR1	-1.20231	0.136668	7.16348	-8.79731	2.11393e-15	1.15241e-13
SFRP1	-2.65644	0.302218	8.81924	-8.78979	2.21157e-15	1.19445e-13
ADAMTS9	-1.31413	0.149568	7.85466	-8.78617	2.2602e-15	1.21789e-13
ABLIM1	-1.1262	0.128254	8.32393	-8.78099	2.33163e-15	1.24772e-13
MSR1	1.37758	0.157108	7.69862	8.76832	2.51581e-15	1.33401e-13
COX6C	1.81365	0.20712	10.5637	8.75652	2.70034e-15	1.41893e-13
MEG3	-1.0804	0.123391	7.58075	-8.75591	2.71021e-15	1.41972e-13
IQGAP3	1.19962	0.137097	6.61327	8.75016	2.80536e-15	1.46092e-13
FNDC1	1.48241	0.169474	7.86911	8.74715	2.8564e-15	1.48279e-13
HIST1H2AB	1.24477	0.14231	6.48223	8.74693	2.86009e-15	1.48279e-13
SNORA76A	-1.19258	0.136353	8.63156	-8.74632	2.8706e-15	1.48493e-13
GINS1	1.34533	0.153991	7.1827	8.73642	3.04621e-15	1.56189e-13
ABCA8	-2.17283	0.24902	6.45207	-8.72554	3.25137e-15	1.6576e-13
CLSPN	1.23487	0.141526	5.76392	8.72539	3.25424e-15	1.6576e-13
DNA2	1.13856	0.130648	6.60495	8.71473	3.46879e-15	1.75918e-13
UBE2T	1.64534	0.188957	7.09872	8.70749	3.62257e-15	1.82524e-13
THY1	1.22484	0.140866	9.32982	8.69508	3.90187e-15	1.95749e-13
KIFC1	1.1235	0.129236	7.18581	8.69339	3.94149e-15	1.96888e-13
CX3CL1	-1.39654	0.160724	8.40278	-8.68907	4.04453e-15	2.01603e-13
TCF7L2	-1.13891	0.13119	8.86339	-8.68138	4.23494e-15	2.10194e-13
COL1A1	1.85675	0.214445	11.9414	8.65843	4.8578e-15	2.37361e-13
SNORD94	-1.26091	0.145629	9.45186	-8.65835	4.86003e-15	2.37361e-13
FOXM1	1.65917	0.191794	7.24262	8.65082	5.08374e-15	2.46819e-13
SH3BGRL2	-1.37668	0.159142	7.70919	-8.65063	5.08948e-15	2.46819e-13
TRPC1	-1.04293	0.120663	6.62782	-8.64338	5.31452e-15	2.56663e-13
PIK3R1	-1.17027	0.135432	10.1551	-8.64101	5.39028e-15	2.59782e-13
FAM189A2	-1.61504	0.186964	7.71652	-8.63824	5.48015e-15	2.63025e-13
MAB21L1	-1.01706	0.117773	5.6274	-8.63573	5.56293e-15	2.65901e-13
NDC80	1.35445	0.15694	5.73526	8.63034	5.74491e-15	2.73476e-13
CDKN3	1.61199	0.186872	5.72437	8.62613	5.89108e-15	2.78725e-13
FAP	1.73659	0.201462	8.69928	8.61993	6.11304e-15	2.88055e-13
FAT4	-1.13665	0.132246	7.22421	-8.59499	7.09337e-15	3.31565e-13
SHCBP1	1.33751	0.155865	6.59799	8.58119	7.70103e-15	3.56391e-13
CXCR4	1.15649	0.134792	9.63133	8.57979	7.76582e-15	3.58676e-13
HIST1H2AI	1.29787	0.151389	7.16697	8.57304	8.08452e-15	3.70455e-13
UBE2MP1	1.36696	0.159472	7.82514	8.57179	8.14482e-15	3.72486e-13
SLC50A1	1.00932	0.11778	9.23385	8.56952	8.25548e-15	3.76806e-13
ASPA	-1.21783	0.142147	4.68119	-8.56738	8.36125e-15	3.80887e-13
PRR15	1.00358	0.117192	8.36851	8.56359	8.55195e-15	3.88813e-13
SNORA74A	-1.28883	0.1507	6.48088	-8.55234	9.14459e-15	4.13335e-13
ADH1C	-2.00364	0.234475	6.33697	-8.54522	9.54022e-15	4.26252e-13
TINAGL1	-1.07662	0.126018	8.30663	-8.54343	9.64223e-15	4.28917e-13
LAMP5	1.38488	0.162104	6.62789	8.5432	9.65514e-15	4.28917e-13
TBX15	-1.13292	0.132692	6.59097	-8.53795	9.96139e-15	4.41679e-13
PLCB1	-1.27258	0.149221	7.46382	-8.52821	1.05556e-14	4.64486e-13
PLSCR4	-1.27967	0.150142	7.57361	-8.52303	1.08857e-14	4.75415e-13
TSTA3	1.00803	0.118387	9.07901	8.51474	1.14353e-14	4.93859e-13
EMCN	-1.62307	0.190772	7.65551	-8.50791	1.19081e-14	5.11434e-13
TSPAN13	1.24828	0.14675	10.241	8.50618	1.20314e-14	5.15777e-13
PGM5	-1.19441	0.140487	6.89608	-8.50194	1.23385e-14	5.27972e-13
LOC102725070	-1.01526	0.119493	5.15524	-8.49642	1.27489e-14	5.41506e-13
OAS2	1.49849	0.176373	8.4248	8.49613	1.27711e-14	5.41506e-13
SYNM	-1.75974	0.207302	8.65612	-8.48875	1.33432e-14	5.62685e-13
ACACB	-1.47378	0.173715	7.87247	-8.48392	1.37306e-14	5.75893e-13
DEPDC1B	1.00495	0.118892	6.20436	8.45262	1.65306e-14	6.80432e-13
SPINT2	1.06111	0.126058	9.75472	8.41758	2.03419e-14	8.15005e-13
SNORA75	-1.53682	0.184005	6.86861	-8.35209	2.99536e-14	1.16794e-12
SNORD116-24	-1.96788	0.235864	9.42345	-8.34331	3.15453e-14	1.2259e-12
RBPMS	-1.03363	0.124087	9.00251	-8.32989	3.41432e-14	1.31587e-12
CD86	1.14877	0.138179	6.90386	8.31367	3.7566e-14	1.4312e-12
PLK1	1.40433	0.16927	7.47593	8.29637	4.15942e-14	1.55933e-12
CCNA2	1.33803	0.16132	7.31845	8.29424	4.21178e-14	1.57118e-12
EXO1	1.52797	0.184332	6.67719	8.28923	4.33795e-14	1.61308e-12
RNF150	-1.08105	0.130574	7.333	-8.27921	4.60128e-14	1.70014e-12
ENPP2	-1.56445	0.18906	8.75247	-8.2749	4.71929e-14	1.73822e-12
OAS1	1.48819	0.180074	8.85337	8.26432	5.02198e-14	1.84097e-12
SNORD116-1	-1.68486	0.203896	8.36822	-8.26336	5.05039e-14	1.84847e-12
LOC100506990	-1.17616	0.14245	7.44307	-8.25671	5.25186e-14	1.90722e-12
SAMSN1	1.09636	0.133073	5.81039	8.23881	5.8337e-14	2.08191e-12
FAXDC2	-1.65658	0.201074	7.69465	-8.23862	5.84022e-14	2.08191e-12
KPNA2	1.14122	0.138534	9.53638	8.23784	5.86719e-14	2.08833e-12
NRN1	-1.28806	0.156371	8.10473	-8.23719	5.88953e-14	2.09307e-12
BUB1B	1.19749	0.145441	6.74734	8.23352	6.01769e-14	2.12887e-12
MFGE8	-1.17192	0.142425	9.67753	-8.2283	6.20497e-14	2.18516e-12
ACTG2	-2.19996	0.267781	8.81042	-8.21553	6.68759e-14	2.32696e-12
CDC6	1.66075	0.202318	6.74811	8.20862	6.96402e-14	2.40874e-12
TP63	-1.7133	0.209061	7.2029	-8.1952	7.5337e-14	2.59039e-12
MYLK	-1.03052	0.125989	8.62429	-8.17945	8.2615e-14	2.82303e-12
RNF180	-1.13704	0.139013	6.92022	-8.17941	8.26332e-14	2.82303e-12
CHRDL1	-2.12224	0.259937	7.96393	-8.16443	9.02058e-14	3.05649e-12
DST	-1.10234	0.135157	9.00645	-8.15602	9.47524e-14	3.18275e-12
SPAG5	1.36541	0.167549	6.74691	8.14932	9.85356e-14	3.30506e-12
ATAD2	1.244	0.152675	8.12946	8.14799	9.93057e-14	3.3261e-12
ANKRD36C	-1.0062	0.123736	8.92687	-8.1318	1.09161e-13	3.60946e-12
RNU1-89P	-1.21025	0.149108	11.6517	-8.11659	1.19297e-13	3.88392e-12
SNORD116-4	-1.18637	0.146209	7.45435	-8.11419	1.20979e-13	3.90589e-12
STAC2	-1.60625	0.19804	7.33258	-8.11073	1.2345e-13	3.9749e-12
GPRC5B	-1.1145	0.137453	9.08341	-8.10824	1.25255e-13	4.01771e-12
CD80	1.06069	0.130818	6.24674	8.10817	1.25305e-13	4.01771e-12
CFD	-1.26133	0.15566	8.62122	-8.10313	1.29046e-13	4.12629e-12
RNU6-943P	-1.29084	0.159655	4.80717	-8.08523	1.43238e-13	4.55201e-12
AQP1	-1.23929	0.153281	8.82734	-8.08511	1.43338e-13	4.55201e-12
SNORD116-14	-1.70197	0.210624	10.0739	-8.08062	1.47137e-13	4.6536e-12
AK5	-2.21035	0.27367	6.81488	-8.07671	1.50523e-13	4.73495e-12
EDNRB	-1.30345	0.161392	7.42152	-8.07632	1.50869e-13	4.73944e-12
ZNF462	-1.25792	0.155857	8.5703	-8.07103	1.55591e-13	4.85501e-12
MID1	-1.48102	0.183877	7.57001	-8.05443	1.71371e-13	5.29771e-12
MAP7D3	-1.06331	0.132135	6.93944	-8.04714	1.78793e-13	5.50522e-12
CCNE2	1.55105	0.192931	6.30243	8.03942	1.8701e-13	5.73546e-12
HIST1H3D	1.09929	0.136833	8.36103	8.03383	1.93185e-13	5.88607e-12
KIF15	1.26793	0.157835	5.4845	8.03328	1.93805e-13	5.89723e-12
AQP7	-1.08809	0.13566	7.49259	-8.02071	2.08487e-13	6.29463e-12
CAB39L	-1.18191	0.147657	7.72739	-8.0044	2.29198e-13	6.84008e-12
SNORD116-20	-1.67716	0.209579	9.89275	-8.00253	2.31704e-13	6.89719e-12
CRYAB	-2.13075	0.26647	8.66539	-7.99621	2.40359e-13	7.11169e-12
CKS2	1.55602	0.19526	8.03422	7.96897	2.81471e-13	8.23127e-12
SNORD114-2	-1.04839	0.131743	4.65217	-7.95784	3.00223e-13	8.7031e-12
RAD51AP1	1.47568	0.185476	6.50874	7.95619	3.03102e-13	8.77564e-12
KLHL13	-1.53877	0.193772	6.47348	-7.94116	3.30642e-13	9.49037e-12
GPX3	-1.53821	0.193982	8.06089	-7.92966	3.53402e-13	1.01063e-11
YBX3	-1.06191	0.1343	9.98179	-7.90697	4.02905e-13	1.13959e-11
SNORD116-6	-1.74567	0.220921	6.39736	-7.90182	4.15072e-13	1.16974e-11
NCF2	1.09741	0.138912	7.45748	7.90002	4.19408e-13	1.18053e-11
IL33	-1.43045	0.18113	5.71302	-7.89738	4.25836e-13	1.19573e-11
EZH2	1.07061	0.135697	7.79605	7.8897	4.45134e-13	1.24542e-11
SORD	1.36091	0.172696	9.07398	7.8804	4.69672e-13	1.30343e-11
MAGED2	1.10819	0.140753	10.4964	7.8733	4.89314e-13	1.35116e-11
OAS3	1.24651	0.158344	8.30982	7.87217	4.92504e-13	1.35746e-11
SNORA36A	-1.12017	0.142296	4.96136	-7.87208	4.92763e-13	1.35746e-11
AMY2B	-1.25568	0.159675	7.45499	-7.86397	5.16346e-13	1.4124e-11
SNORA20	-1.75759	0.223538	9.18651	-7.86261	5.20402e-13	1.42182e-11
IFI6	1.65716	0.210832	10.4511	7.8601	5.27981e-13	1.43747e-11
SORBS1	-1.38782	0.177031	8.21445	-7.83942	5.94748e-13	1.60639e-11
ZFP36	-1.33311	0.170325	8.56546	-7.82684	6.39407e-13	1.71674e-11
GSTM5	-1.74216	0.222827	6.26335	-7.81844	6.71034e-13	1.79544e-11
CHL1	-1.3083	0.167857	6.90818	-7.79412	7.71635e-13	2.03652e-11
CENPE	1.21041	0.155586	5.24746	7.77966	8.38417e-13	2.19288e-11
COL11A1	1.93972	0.249417	7.77148	7.77701	8.51247e-13	2.22145e-11
TMEM71	-1.23156	0.158662	6.41	-7.76219	9.26784e-13	2.41047e-11
RNF217	-1.03469	0.133635	7.22055	-7.74271	1.03615e-12	2.65342e-11
PLEKHF2	1.05988	0.136968	8.56491	7.73815	1.06356e-12	2.71465e-11
TRIM2	-1.27858	0.165311	7.45533	-7.73441	1.08658e-12	2.75828e-11
HIST1H2BJ	1.03937	0.134643	5.75726	7.71948	1.18344e-12	2.96242e-11
BST2	1.39232	0.180395	8.8499	7.71813	1.19262e-12	2.98195e-11
ACP5	1.00337	0.130025	7.77057	7.71672	1.20227e-12	2.99879e-11
STAT1	1.13491	0.147268	10.6292	7.70641	1.27521e-12	3.16802e-11
PRR11	1.33143	0.172819	6.87578	7.70423	1.29125e-12	3.20103e-11
BCAT1	1.00076	0.130356	6.91096	7.67716	1.50703e-12	3.69271e-11
HIST1H2BD	1.3051	0.170037	8.0829	7.67535	1.52269e-12	3.71932e-11
ADH1A	-1.4366	0.187228	6.44218	-7.67301	1.54314e-12	3.76137e-11
SLC25A37	-1.00153	0.130629	8.36808	-7.66703	1.59664e-12	3.87556e-11
RN7SL745P	-1.17214	0.153241	6.70011	-7.64903	1.76906e-12	4.25855e-11
GPRC5A	1.38235	0.180826	9.19816	7.64464	1.81386e-12	4.34841e-11
BLVRA	1.10161	0.144158	8.60909	7.64167	1.84484e-12	4.41358e-11
SNORA14A	-1.51218	0.198123	6.94635	-7.63251	1.94352e-12	4.64014e-11
MT1M	-1.21238	0.159111	6.92112	-7.61973	2.09001e-12	4.9695e-11
RSAD2	1.61037	0.211567	7.42481	7.61165	2.18831e-12	5.18204e-11
FPR3	1.42542	0.187468	7.81298	7.60356	2.2912e-12	5.40371e-11
TAS2R14	-1.08586	0.143126	6.50167	-7.58677	2.52033e-12	5.89039e-11
FBLN5	-1.23135	0.16233	9.52448	-7.58546	2.53914e-12	5.91846e-11
ATP13A5	-1.5935	0.210216	5.78659	-7.5803	2.6146e-12	6.06806e-11
SNORD113-4	-1.2262	0.161851	4.69662	-7.57609	2.6779e-12	6.19029e-11
CXCL12	-1.1023	0.145897	9.56893	-7.55535	3.01181e-12	6.88693e-11
COL6A6	-1.41423	0.187957	6.15724	-7.52424	3.59179e-12	8.10763e-11
FGF2	-1.00804	0.134069	7.55746	-7.51885	3.70289e-12	8.3281e-11
NCAPH	1.10451	0.147104	6.63077	7.50833	3.92966e-12	8.7872e-11
IFIT2	1.42251	0.189696	6.97612	7.49891	4.14432e-12	9.23172e-11
TTK	1.44425	0.192648	5.39318	7.49687	4.19236e-12	9.32981e-11
LOC100508226	-1.13036	0.150868	7.18916	-7.49233	4.30115e-12	9.54455e-11
ATF4	-1.25427	0.167445	8.51969	-7.4906	4.3434e-12	9.6291e-11
FIGN	-1.00228	0.13384	6.20688	-7.48867	4.39096e-12	9.71605e-11
BBOX1	-1.7416	0.232571	5.57826	-7.48846	4.39621e-12	9.71842e-11
APOC1	1.24644	0.166526	7.76114	7.485	4.48267e-12	9.87206e-11
GPC3	-1.741	0.232651	7.46736	-7.48331	4.52573e-12	9.94805e-11
SLC26A5	-1.14783	0.153833	5.4797	-7.46154	5.11644e-12	1.10791e-10
SNORD32A	-1.38371	0.185484	9.56521	-7.46001	5.16098e-12	1.11548e-10
CDC45	1.01083	0.135692	6.59875	7.44945	5.47705e-12	1.1816e-10
SNORD14C	-1.48222	0.199008	8.26572	-7.44808	5.51944e-12	1.18964e-10
NLGN1	-1.03556	0.139068	4.42132	-7.44645	5.57039e-12	1.1973e-10
AQP7P1	-1.29494	0.174057	6.93216	-7.43976	5.78386e-12	1.23633e-10
ATP13A4	-1.70532	0.229391	6.4087	-7.43412	5.97024e-12	1.26802e-10
WIF1	-1.85322	0.249325	6.03877	-7.43297	6.00906e-12	1.27394e-10
EGR1	-1.36625	0.183854	10.6339	-7.43115	6.07085e-12	1.28587e-10
TNS4	-1.52652	0.205484	7.91698	-7.42892	6.14754e-12	1.30093e-10
CAPN6	-1.638	0.220506	7.05377	-7.42838	6.16637e-12	1.30255e-10
SNORD82	-2.23906	0.301495	5.22521	-7.42652	6.23092e-12	1.3138e-10
ANKRD22	1.47963	0.199393	7.02808	7.42065	6.43996e-12	1.35297e-10
C15orf48	1.21634	0.16399	6.57923	7.41719	6.56642e-12	1.37517e-10
PSMB3	1.02673	0.138488	10.207	7.41388	6.68978e-12	1.39789e-10
ZNF204P	-1.45709	0.196754	5.58686	-7.40563	7.0067e-12	1.45887e-10
CCDC3	-1.13841	0.153902	7.69849	-7.39695	7.35666e-12	1.52356e-10
HIST1H4I	1.18512	0.160481	7.50315	7.38476	7.87731e-12	1.61986e-10
DEPDC1	1.60367	0.217165	5.94189	7.3846	7.88447e-12	1.6199e-10
HBB	-1.47738	0.200106	6.9867	-7.38302	7.95456e-12	1.63286e-10
PDK4	-1.91294	0.259161	9.08552	-7.38129	8.0319e-12	1.64728e-10
HOXA5	-1.01631	0.137809	6.92492	-7.37476	8.33112e-12	1.70221e-10
RNU6-806P	-1.13054	0.153301	4.16297	-7.37465	8.33626e-12	1.70221e-10
SVEP1	-1.44616	0.196255	7.68208	-7.36882	8.61333e-12	1.74738e-10
TGFBR3	-1.64191	0.222853	9.01556	-7.36769	8.66773e-12	1.75603e-10
KLK5	-1.09601	0.148806	7.6216	-7.36535	8.78238e-12	1.77616e-10
ZBTB16	-1.55912	0.212141	7.97849	-7.34943	9.60055e-12	1.92657e-10
CLEC5A	1.09681	0.149245	5.61336	7.34909	9.61902e-12	1.92861e-10
C2	1.08311	0.147517	7.48101	7.34226	9.99377e-12	1.99344e-10
HIST1H2AE	1.02679	0.139864	6.3199	7.34137	1.00434e-11	2.00163e-10
S100B	-1.2717	0.173292	6.49637	-7.33853	1.02042e-11	2.02674e-10
PDGFD	-1.12817	0.154421	7.54839	-7.30581	1.22502e-11	2.41456e-10
FABP4	-2.951	0.40504	7.39116	-7.28568	1.37045e-11	2.67404e-10
RPL31P57	-1.09623	0.150678	5.59049	-7.27533	1.45178e-11	2.81062e-10
CKAP2L	1.05567	0.145185	5.70829	7.27117	1.48584e-11	2.87032e-10
SULF1	1.38062	0.189958	10.2473	7.26801	1.51222e-11	2.91643e-10
PCDH18	-1.19632	0.164659	8.30943	-7.26548	1.53363e-11	2.95284e-10
TIMP4	-1.33708	0.184041	6.85782	-7.26513	1.53657e-11	2.95362e-10
ORC6	1.01201	0.139402	5.90504	7.25966	1.58409e-11	3.03493e-10
SNORD116-15	-1.43569	0.19821	11.4362	-7.24329	1.73503e-11	3.29429e-10
SNORD57	-1.22691	0.169593	10.4441	-7.23444	1.82241e-11	3.44056e-10
MIR186	-1.27812	0.176869	5.39908	-7.22637	1.90593e-11	3.57505e-10
SEMA6A	-1.44292	0.200031	7.48135	-7.21349	2.04716e-11	3.80621e-10
OCR1	-1.37278	0.19034	6.83818	-7.21223	2.06149e-11	3.82674e-10
CHEK1	1.0013	0.138986	7.33853	7.2043	2.15409e-11	3.97014e-10
GNG11	-1.02227	0.142102	7.85408	-7.19392	2.28161e-11	4.16473e-10
TMEM47	-1.40061	0.194696	9.37377	-7.19382	2.28292e-11	4.16473e-10
NRG1	-1.24123	0.172605	6.13196	-7.19112	2.31724e-11	4.21741e-10
SNORD13	-2.09108	0.290859	10.2904	-7.18934	2.34026e-11	4.24935e-10
SNORD13P3	-2.2068	0.307147	9.98611	-7.18485	2.3991e-11	4.3494e-10
TSPAN7	-1.42292	0.198121	8.43475	-7.18207	2.43626e-11	4.40935e-10
NDUFA4	1.11537	0.155302	8.57608	7.18193	2.43823e-11	4.40935e-10
SGOL1	1.27427	0.177603	5.32709	7.17483	2.53593e-11	4.569e-10
NEIL3	1.08604	0.151385	5.98778	7.17405	2.54681e-11	4.58505e-10
RIC3	-1.18049	0.164589	5.85025	-7.17232	2.57128e-11	4.62552e-10
HIST1H3F	1.14922	0.160279	7.67415	7.17015	2.60242e-11	4.67472e-10
GHR	-1.43139	0.199767	7.30596	-7.1653	2.67304e-11	4.78016e-10
ELTD1	-1.18371	0.165308	8.33544	-7.16064	2.74287e-11	4.89637e-10
MT1X	-1.1224	0.156803	9.36636	-7.15799	2.78324e-11	4.95701e-10
SNRPD3	1.03186	0.144403	9.34724	7.14568	2.9791e-11	5.27356e-10
SNORD116-8	-1.37846	0.193048	10.0818	-7.14047	3.066e-11	5.40219e-10
SNORA37	-1.07415	0.150624	7.44941	-7.13134	3.22447e-11	5.6478e-10
COL17A1	-1.11002	0.155761	7.54408	-7.12639	3.31368e-11	5.77364e-10
ANK2	-1.08826	0.152829	6.53658	-7.12075	3.41819e-11	5.95127e-10
IL18	1.19403	0.16773	6.39683	7.11874	3.45638e-11	6.00878e-10
CENPI	1.18101	0.165999	6.31983	7.11456	3.53682e-11	6.13487e-10
SLIT3	-1.03575	0.145672	8.38836	-7.1102	3.6229e-11	6.27484e-10
HIST1H2BM	1.4522	0.204472	8.77033	7.10217	3.78658e-11	6.53326e-10
KIF18A	1.25456	0.176809	5.71443	7.09555	3.9271e-11	6.73655e-10
ESRP1	1.14592	0.161641	10.0645	7.08927	4.06519e-11	6.95293e-10
SYNPO2	-1.54168	0.217646	8.62614	-7.08343	4.19767e-11	7.12197e-10
FAM126A	-1.11018	0.157051	7.73245	-7.0689	4.54673e-11	7.6473e-10
MIR224	-1.24035	0.175475	4.7158	-7.06854	4.55564e-11	7.65676e-10
SNX10	1.17402	0.166101	7.33941	7.06811	4.56641e-11	7.6638e-10
SNORD116-5	-1.30377	0.184792	8.62947	-7.05532	4.8984e-11	8.15047e-10
GABRE	-1.39603	0.198107	7.19362	-7.04687	5.13091e-11	8.48879e-10
SOD1	1.00337	0.142592	10.3205	7.03662	5.4274e-11	8.90966e-10
MAD2L1	1.10282	0.156759	6.39907	7.03518	5.47033e-11	8.97382e-10
ELF5	-2.29083	0.325905	8.27897	-7.02912	5.65494e-11	9.23112e-10
PPAPDC1A	1.11828	0.159151	7.03446	7.02653	5.73576e-11	9.34339e-10
TYMS	1.08037	0.153979	7.91939	7.01633	6.06523e-11	9.81825e-10
RNU6-729P	-1.3483	0.192185	4.59903	-7.01562	6.08855e-11	9.84914e-10
SNORD116-19	-1.24729	0.178573	11.1042	-6.98477	7.20689e-11	1.15063e-09
ACVR1C	-1.04928	0.150933	6.80136	-6.952	8.61673e-11	1.34708e-09
ADH1B	-2.32781	0.335706	7.55744	-6.93406	9.50078e-11	1.47538e-09
KRT17P2	-1.16301	0.168091	8.69738	-6.91893	1.03153e-10	1.58704e-09
MATN3	1.17273	0.169559	6.58528	6.91637	1.04601e-10	1.60508e-09
LRIG3	-1.01602	0.146997	8.08296	-6.91181	1.07223e-10	1.63882e-09
RNASE6	1.02729	0.148709	7.59149	6.90801	1.09459e-10	1.66972e-09
PROL1	-2.53148	0.366881	5.44413	-6.90001	1.14315e-10	1.73583e-09
FCGR1A	1.14892	0.166575	6.88751	6.89728	1.16018e-10	1.75939e-09
RGS2	-1.09034	0.158121	8.60291	-6.8956	1.17081e-10	1.77089e-09
KRT15	-2.19851	0.318849	8.45531	-6.89514	1.17376e-10	1.77421e-09
SKA1	1.02178	0.148568	5.08753	6.87753	1.29129e-10	1.93927e-09
NAV2	-1.02278	0.149283	8.02505	-6.8513	1.48826e-10	2.20801e-09
MT1E	-1.0547	0.154036	7.95516	-6.84713	1.52224e-10	2.25411e-09
CXCL10	2.08181	0.304786	8.37832	6.83038	1.66632e-10	2.45032e-09
SNORD48	-1.31335	0.192293	7.83544	-6.82992	1.67046e-10	2.45486e-09
FLJ36840	-1.16559	0.170752	7.58246	-6.82625	1.7039e-10	2.49613e-09
SLAIN1	-1.03955	0.152395	6.15269	-6.82143	1.74883e-10	2.55551e-09
CASQ2	-1.07032	0.157016	6.54278	-6.81662	1.7948e-10	2.61285e-09
KRT17	-1.35894	0.199385	8.96437	-6.81566	1.80409e-10	2.62473e-09
CDCA2	1.1039	0.162151	6.39734	6.80786	1.88154e-10	2.72887e-09
KNOP1	1.03859	0.15276	8.34005	6.79885	1.97514e-10	2.83635e-09
CXCL11	1.68205	0.247607	6.25331	6.79321	2.03608e-10	2.91487e-09
MIR24-2	-1.05035	0.154726	5.87268	-6.78844	2.089e-10	2.98147e-09
MET	-1.3135	0.19352	7.40598	-6.78743	2.10033e-10	2.9903e-09
HIST2H2BE	1.01184	0.149227	9.41732	6.78052	2.17986e-10	3.09408e-09
SPP1	1.64618	0.243074	9.76726	6.77234	2.27792e-10	3.21172e-09
KRT14	-1.57833	0.233137	9.04817	-6.76997	2.30708e-10	3.24656e-09
GSTM2	-1.11237	0.164542	8.25112	-6.7604	2.42886e-10	3.40802e-09
VTRNA1-1	-1.99167	0.29529	4.90054	-6.74479	2.64108e-10	3.688e-09
SNORD116-3	-1.25143	0.185882	10.4531	-6.73238	2.82273e-10	3.92519e-09
GPX8	1.09741	0.163223	7.544	6.7234	2.9619e-10	4.10155e-09
SNORA80E	-1.45457	0.216354	9.23088	-6.72313	2.96616e-10	4.10501e-09
TMPRSS2	-1.29892	0.193311	7.16698	-6.71933	3.02709e-10	4.1695e-09
EPSTI1	1.11602	0.166126	6.56727	6.71791	3.05015e-10	4.19629e-09
PTPRZ1	-1.20782	0.179958	5.02234	-6.71171	3.15308e-10	4.32767e-09
TPD52	1.04565	0.156179	8.79664	6.69517	3.44447e-10	4.67797e-09
LOC102725104	-1.0566	0.157844	5.86253	-6.69396	3.46693e-10	4.70298e-09
MIR27B	-1.23793	0.185241	6.18596	-6.6828	3.67974e-10	4.96148e-09
SKA3	1.20282	0.180283	5.76531	6.67182	3.90178e-10	5.20789e-09
MYBL2	1.16756	0.175262	7.45106	6.66181	4.11572e-10	5.4559e-09
GABRP	-2.48206	0.372627	8.86821	-6.66097	4.13405e-10	5.47708e-09
IFIT1	1.56546	0.235102	8.60917	6.65866	4.18533e-10	5.53558e-09
RNA5SP242	-2.19945	0.330437	8.10436	-6.65618	4.24098e-10	5.59329e-09
TRIM29	-1.41177	0.212141	8.1303	-6.65486	4.27093e-10	5.62129e-09
ROPN1B	-1.21093	0.182081	5.37614	-6.65054	4.37037e-10	5.73147e-09
HIST1H3B	1.34268	0.20218	7.74408	6.64101	4.59776e-10	6.00261e-09
HIST3H2A	1.03134	0.155655	6.23577	6.62584	4.98396e-10	6.45192e-09
NDUFAF1	1.03282	0.155884	7.3189	6.62557	4.99109e-10	6.45459e-09
LAMB3	-1.09191	0.16484	7.34073	-6.62407	5.03093e-10	6.5025e-09
IFIT3	1.19467	0.181257	7.39104	6.59102	5.99505e-10	7.61806e-09
CENPU	1.04001	0.157852	6.32309	6.58856	6.07392e-10	7.69671e-09
ANXA3	-1.40672	0.213671	7.72786	-6.58356	6.23679e-10	7.88049e-09
CD36	-2.16765	0.329325	8.64548	-6.58211	6.285e-10	7.92536e-09
KLK7	-1.03003	0.156596	6.88805	-6.5776	6.43677e-10	8.09919e-09
RNU6-433P	-1.05321	0.160239	6.09682	-6.57276	6.60368e-10	8.30024e-09
TM4SF18	-1.10246	0.168381	8.46618	-6.54743	7.54961e-10	9.34289e-09
RN7SL473P	-1.00812	0.15417	8.18171	-6.53902	7.89234e-10	9.71538e-09
PSMB8	1.04314	0.159573	8.20703	6.53705	7.97508e-10	9.80168e-09
TFPI	-1.03326	0.158174	6.80878	-6.5324	8.17295e-10	1.0029e-08
ESCO2	1.23692	0.189634	5.59029	6.52264	8.60424e-10	1.05084e-08
LRRC15	1.11358	0.170793	8.83517	6.52007	8.72155e-10	1.06349e-08
LOC101927628	-1.09321	0.168507	9.42391	-6.48762	1.03456e-09	1.23679e-08
S100A14	1.45434	0.224432	8.3859	6.48012	1.07611e-09	1.28066e-08
SLC6A14	-2.23391	0.344805	6.15895	-6.47874	1.08391e-09	1.28928e-08
COL1A2	1.47436	0.227892	11.8439	6.46957	1.13739e-09	1.34738e-08
RN7SL600P	-1.11952	0.173199	8.25102	-6.46377	1.1725e-09	1.38195e-08
SLIT2	-1.00028	0.155245	8.23951	-6.44323	1.30573e-09	1.5152e-08
FAM72B	1.05339	0.163744	6.90152	6.43315	1.37638e-09	1.58768e-08
HIST1H2BG	1.07902	0.167929	7.2937	6.42549	1.43264e-09	1.64362e-08
GLYAT	-1.04408	0.162731	4.52934	-6.41599	1.50557e-09	1.72135e-08
MATN2	-1.23446	0.19247	7.5865	-6.4138	1.5229e-09	1.7386e-08
SNORD64	-1.04745	0.16344	7.1461	-6.40879	1.56324e-09	1.77942e-08
OGN	-1.70639	0.267268	7.75361	-6.38457	1.77361e-09	1.99353e-08
CTSS	1.00125	0.156947	8.86486	6.37953	1.82078e-09	2.04261e-08
RNU6-162P	-1.06893	0.1677	4.49131	-6.37407	1.87329e-09	2.09747e-08
GULP1	-1.05428	0.16549	6.78994	-6.37065	1.90691e-09	2.12897e-08
SNORD41	-1.89636	0.297692	8.85396	-6.3702	1.91133e-09	2.13186e-08
SLC16A6	1.59693	0.250882	8.4915	6.36527	1.96103e-09	2.17999e-08
RNA5SP473	-1.10245	0.173833	7.13801	-6.34202	2.21275e-09	2.42392e-08
FOSB	-1.43051	0.226232	8.4674	-6.3232	2.43944e-09	2.64733e-08
SNAI2	-1.10274	0.174977	8.96531	-6.3022	2.7196e-09	2.9241e-08
HBA2	-1.04326	0.165572	8.95166	-6.30093	2.73743e-09	2.94056e-08
APOD	-1.48093	0.235085	11.6334	-6.29956	2.757e-09	2.96021e-08
COL3A1	1.36414	0.216641	11.3038	6.29677	2.79707e-09	2.9977e-08
MX1	1.37849	0.218957	9.00931	6.29569	2.81262e-09	3.01299e-08
MMP13	1.80953	0.287617	6.50751	6.29146	2.87479e-09	3.06969e-08
SLC28A3	-1.66877	0.265393	7.0031	-6.28793	2.92773e-09	3.11863e-08
IL6	-1.18766	0.190603	6.11574	-6.23109	3.92355e-09	4.06826e-08
SORBS2	-1.03339	0.165926	6.77986	-6.22801	3.98626e-09	4.12226e-08
CCL21	-1.14224	0.183991	7.41976	-6.20814	4.41414e-09	4.50669e-08
OLR1	1.2113	0.195205	7.55547	6.20528	4.47935e-09	4.55727e-08
CHPT1	-1.03549	0.167719	9.46474	-6.17394	5.2586e-09	5.2672e-08
SEMA6D	-1.09506	0.177372	6.75622	-6.17381	5.26206e-09	5.26839e-08
MPPED2	-1.17569	0.190845	6.63254	-6.16046	5.63345e-09	5.61367e-08
SOSTDC1	-1.18536	0.192525	5.52279	-6.15691	5.7364e-09	5.70405e-08
ADAMDEC1	1.42203	0.231217	6.31329	6.15022	5.93582e-09	5.88726e-08
SEPP1	-1.09065	0.178068	9.09791	-6.1249	6.75268e-09	6.61291e-08
MMP9	1.39794	0.228444	8.07902	6.1194	6.94425e-09	6.78339e-08
HIST1H3H	1.27123	0.208109	7.26503	6.10848	7.34089e-09	7.13999e-08
CFB	1.39127	0.22794	9.72638	6.10368	7.52189e-09	7.29561e-08
NOX4	1.05864	0.173523	7.23107	6.10084	7.63104e-09	7.38302e-08
PLEK	1.05047	0.17268	7.66543	6.08332	8.34027e-09	8.00597e-08
ADAMTS1	-1.08551	0.178831	8.33818	-6.07002	8.9213e-09	8.5041e-08
LEF1	1.15838	0.191637	8.20039	6.04464	1.0143e-08	9.55901e-08
SELL	1.19776	0.198269	7.00353	6.04109	1.03261e-08	9.71158e-08
POSTN	1.13715	0.18851	11.4085	6.0323	1.07945e-08	1.01036e-07
TFCP2L1	-1.28544	0.213216	7.92485	-6.02883	1.09849e-08	1.02734e-07
GBP5	1.38867	0.230544	7.18976	6.02343	1.12881e-08	1.05401e-07
VCAN	1.07383	0.178743	10.3999	6.00769	1.22195e-08	1.1308e-07
HIST1H3I	1.16684	0.194733	9.4396	5.99199	1.32227e-08	1.21372e-07
SNORA7B	-1.04639	0.176884	8.11556	-5.91565	1.93752e-08	1.70969e-07
MYBPC1	-2.03821	0.345026	6.45923	-5.90739	2.01897e-08	1.77184e-07
KRT5	-1.82612	0.309174	8.98961	-5.90644	2.02854e-08	1.77855e-07
MT-TD	-1.16648	0.197497	5.0133	-5.9063	2.02998e-08	1.77914e-07
PLIN1	-1.34177	0.227983	7.46992	-5.88537	2.25273e-08	1.9467e-07
SERPINE1	1.00483	0.170931	8.91193	5.87858	2.33005e-08	2.00529e-07
RGS1	1.03431	0.176139	8.96511	5.87213	2.40597e-08	2.06512e-07
MFAP4	-1.28329	0.218871	8.6765	-5.8632	2.51496e-08	2.14995e-07
BRIP1	1.04626	0.178698	6.34722	5.85491	2.62048e-08	2.23196e-07
RND3	-1.03073	0.176113	8.52275	-5.85266	2.64985e-08	2.25368e-07
GPR160	1.06945	0.183109	7.64681	5.8405	2.81417e-08	2.37693e-07
CST1	1.90434	0.327011	7.05029	5.82347	3.0615e-08	2.56351e-07
SNORD45A	-1.09218	0.18782	9.81281	-5.81502	3.19186e-08	2.66118e-07
MAOA	-1.30887	0.225281	7.3334	-5.80996	3.27254e-08	2.72026e-07
ANXA9	1.07172	0.184636	7.86477	5.80452	3.36153e-08	2.78667e-07
ANPEP	-1.26564	0.218504	8.6192	-5.79229	3.57027e-08	2.94503e-07
KLK6	-1.05603	0.182352	6.34337	-5.79113	3.59071e-08	2.95875e-07
GPAM	-1.07811	0.187046	7.35363	-5.76387	4.10564e-08	3.34177e-07
MUC15	-1.74131	0.30296	6.18658	-5.74766	4.44538e-08	3.59179e-07
GPC4	1.11523	0.194093	7.29093	5.74586	4.48483e-08	3.6199e-07
RNU4ATAC18P	-1.02156	0.177978	6.71653	-5.73978	4.62025e-08	3.71632e-07
PLIN4	-1.29005	0.225128	7.45784	-5.73032	4.83921e-08	3.88037e-07
LAMA3	-1.22045	0.213476	8.05916	-5.71703	5.16413e-08	4.11779e-07
GGH	1.14266	0.200195	6.73791	5.70773	5.40401e-08	4.29186e-07
MMRN1	-1.17254	0.206191	6.17273	-5.68667	5.98836e-08	4.69508e-07
ABI3BP	-1.21446	0.214349	8.18131	-5.66581	6.62764e-08	5.13405e-07
PADI2	-1.12633	0.198824	8.24738	-5.66497	6.6547e-08	5.15158e-07
C6orf211	1.18782	0.209922	8.44097	5.65838	6.87116e-08	5.30152e-07
COL5A2	1.1183	0.198129	9.24978	5.6443	7.35686e-08	5.6426e-07
PTGS2	-1.11702	0.198907	6.34181	-5.61579	8.44492e-08	6.41373e-07
TF	-1.01621	0.181355	6.65031	-5.60344	8.96415e-08	6.77052e-07
IGF1	-1.00265	0.179159	7.52342	-5.59642	9.27285e-08	6.98329e-07
MMP3	1.02508	0.183894	6.46667	5.5743	1.03146e-07	7.71294e-07
LAMA2	-1.03257	0.185331	8.2596	-5.5715	1.04546e-07	7.81007e-07
ZNF667-AS1	-1.11831	0.201337	7.64039	-5.5544	1.13495e-07	8.42184e-07
SAA2	-1.10707	0.19943	6.81119	-5.55115	1.15279e-07	8.54061e-07
CEACAM6	2.05805	0.371452	7.33024	5.54054	1.21297e-07	8.93243e-07
ADIPOQ	-1.57653	0.28592	7.19938	-5.51389	1.37788e-07	1.00045e-06
SLC19A3	-1.16971	0.212546	6.30005	-5.50333	1.44915e-07	1.0486e-06
HIST1H2BF	1.05018	0.191073	7.57897	5.4962	1.49927e-07	1.0815e-06
SLC27A2	1.63636	0.298083	6.83882	5.48959	1.54721e-07	1.11436e-06
ASPN	1.53812	0.280195	8.10343	5.48945	1.5483e-07	1.11479e-06
SNORA23	-1.67997	0.306323	9.23428	-5.48432	1.58654e-07	1.13986e-06
CIDEC	-1.07979	0.19692	6.54271	-5.48339	1.59358e-07	1.14421e-06
SLC5A1	-1.17098	0.213702	6.53725	-5.47953	1.62318e-07	1.1626e-06
DPT	-1.18099	0.215553	8.07063	-5.4789	1.62804e-07	1.16536e-06
ITGB8	-1.24502	0.227416	8.33572	-5.47466	1.66116e-07	1.18615e-06
SLPI	-1.38053	0.25261	8.47742	-5.46508	1.73863e-07	1.23446e-06
GPD1	-1.21319	0.221991	6.92426	-5.46504	1.73889e-07	1.23446e-06
RNU6-564P	-1.05178	0.192904	7.72862	-5.45233	1.84711e-07	1.30294e-06
SCARNA4	-1.13804	0.2092	5.62799	-5.43997	1.95853e-07	1.37197e-06
LPL	-1.27426	0.234714	8.10502	-5.42897	2.06315e-07	1.43747e-06
AGR2	1.90861	0.353862	9.60242	5.39365	2.4376e-07	1.66939e-06
KMO	1.00904	0.187199	5.84149	5.39019	2.47758e-07	1.69577e-06
CLGN	1.3614	0.253169	6.15143	5.37745	2.63063e-07	1.78947e-06
PROM1	-1.99377	0.371304	7.67501	-5.36965	2.72892e-07	1.85309e-06
RNU4-2	-1.41153	0.26341	6.52962	-5.35869	2.87296e-07	1.94071e-06
SLC34A2	-1.61869	0.30322	7.74065	-5.33832	3.16074e-07	2.11363e-06
RNU6-853P	-1.10785	0.208316	6.25899	-5.31813	3.47368e-07	2.29913e-06
MT-TG	-1.47078	0.277874	6.88496	-5.29298	3.90567e-07	2.55382e-06
SNORD116-21	-1.07297	0.203742	6.82497	-5.26632	4.42082e-07	2.85776e-06
RBP4	-1.33199	0.253105	6.74778	-5.26259	4.49804e-07	2.90284e-06
CXCL9	1.48447	0.282633	7.77472	5.25229	4.71799e-07	3.0305e-06
C7	-1.66632	0.317281	6.73376	-5.25187	4.72719e-07	3.03473e-06
CSN1S1	-1.80645	0.345008	4.8097	-5.23596	5.08833e-07	3.23562e-06
LOC93432	-1.05843	0.202281	4.94087	-5.23249	5.17065e-07	3.27874e-06
SERPINB5	-1.28065	0.245604	5.94325	-5.21429	5.62355e-07	3.53988e-06
PLA2G7	1.05364	0.202122	7.27771	5.21286	5.6608e-07	3.56045e-06
BPIFB1	1.36941	0.264225	6.87351	5.18274	6.50209e-07	4.02971e-06
CD163	1.00539	0.194101	8.43314	5.17974	6.59232e-07	4.08019e-06
NELL2	1.34936	0.262316	6.83213	5.14403	7.76386e-07	4.72984e-06
AKR1C2	-1.21095	0.236998	7.00059	-5.10951	9.08717e-07	5.4631e-06
RNU2-1	-1.01051	0.19816	11.4665	-5.09947	9.51164e-07	5.69621e-06
CAPN13	1.01162	0.198845	7.82315	5.08747	1.00439e-06	5.97961e-06
SNORA45A	-1.6143	0.317663	10.2381	-5.0818	1.03057e-06	6.12293e-06
STEAP4	-1.55627	0.306782	8.45714	-5.07289	1.07302e-06	6.35447e-06
IFI27	1.016	0.200354	9.20002	5.07103	1.08211e-06	6.40626e-06
MMP1	1.25907	0.25341	5.57851	4.96853	1.71567e-06	9.68392e-06
HIST1H4H	1.07254	0.215922	9.19366	4.96724	1.72564e-06	9.73096e-06
GZMK	1.2919	0.261335	7.34787	4.94345	1.91873e-06	1.07126e-05
IFI44L	1.09869	0.224021	9.04674	4.90443	2.28159e-06	1.25262e-05
SCN7A	-1.07097	0.218925	5.65566	-4.89194	2.41125e-06	1.31789e-05
CSN3	-1.774	0.363229	4.98906	-4.88397	2.49762e-06	1.35967e-05
BMPR1B	2.04717	0.420852	7.3377	4.86434	2.72345e-06	1.46955e-05
SNORA71D	-1.46631	0.304751	9.45164	-4.81151	3.43375e-06	1.80594e-05
PLEKHS1	-1.15426	0.240018	7.58498	-4.80907	3.47063e-06	1.82328e-05
GALNT5	1.03885	0.220899	6.79735	4.70283	5.50177e-06	2.75065e-05
OLFM4	-1.32173	0.2836	6.00235	-4.66055	6.59592e-06	3.23174e-05
SNORD36B	-1.0079	0.217703	6.65748	-4.62968	7.52459e-06	3.64456e-05
RNU4ATAC	-1.03122	0.222943	8.06175	-4.62547	7.6606e-06	3.69812e-05
RNU2-2P	-1.03087	0.223911	9.41895	-4.60392	8.3952e-06	4.01858e-05
IDO1	1.20292	0.262774	6.21364	4.57776	9.37821e-06	4.44978e-05
SLC44A4	1.19924	0.266713	9.30933	4.49639	1.31978e-05	6.03573e-05
PTN	-1.06109	0.236168	7.17049	-4.49296	1.33881e-05	6.11673e-05
TSPAN1	1.23257	0.274812	8.49504	4.48514	1.38314e-05	6.29336e-05
MUCL1	-1.91048	0.428063	8.34025	-4.46307	1.51605e-05	6.83132e-05
CEACAM5	1.24527	0.280591	6.4193	4.43801	1.68192e-05	7.48029e-05
RNU5D-1	1.43296	0.323349	5.29587	4.43161	1.727e-05	7.66317e-05
KRT23	-1.29141	0.291429	7.88557	-4.43132	1.72904e-05	7.6708e-05
RNU6-813P	1.61953	0.366615	5.4538	4.41751	1.8304e-05	8.07584e-05
BCAS1	1.0519	0.241006	7.45168	4.36463	2.27408e-05	9.79934e-05
DSG1	-1.12956	0.259115	5.67276	-4.35929	2.3242e-05	9.98573e-05
TAT	-1.80105	0.415569	7.49073	-4.33394	2.57717e-05	0.000109533
FAM3B	-1.13275	0.263991	6.28567	-4.29086	3.06858e-05	0.000127828
PI15	-1.53289	0.358789	7.62153	-4.27241	3.30557e-05	0.000136795
AGR3	1.41047	0.331492	7.21543	4.25493	3.54626e-05	0.000145565
IGJ	-1.33262	0.317808	10.6978	-4.19317	4.53796e-05	0.000182213
CXCL14	-1.02968	0.245833	9.66984	-4.18853	4.62239e-05	0.000185326
SYT13	1.03302	0.248356	6.08578	4.15944	5.1866e-05	0.000205469
MMP7	-1.34512	0.325086	8.06742	-4.13774	5.64971e-05	0.000221702
TFF1	1.44324	0.352117	9.21464	4.09874	6.58333e-05	0.000253259
NAT1	1.23964	0.303646	6.2974	4.08251	7.01383e-05	0.000267828
RNU4-1	-1.01496	0.248766	8.0348	-4.07999	7.08299e-05	0.000270114
SNORD80	-1.06029	0.273695	7.11614	-3.874	0.00015571	0.000546206
HMGCS2	-1.10809	0.287877	6.88926	-3.84917	0.000170872	0.000593666
EHF	-1.04546	0.279298	8.86671	-3.74316	0.000252862	0.000845585
CYP2B6	1.2167	0.325803	6.22002	3.73447	0.000261023	0.000870253
KCNE4	1.07958	0.294346	8.31651	3.66775	0.000332538	0.00107751
LALBA	-1.1768	0.321984	4.37535	-3.65486	0.000348336	0.00112416
ND6	1.06737	0.292811	10.8142	3.64524	0.000360573	0.00115883
C4B	1.01052	0.280707	10.5135	3.59992	0.000423943	0.00133611
CYP2B7P	1.63531	0.46128	7.34107	3.54516	0.000514511	0.00158696
SLC30A8	1.02254	0.288676	5.8789	3.54217	0.000519954	0.00160099
LTF	-1.23847	0.358008	9.10047	-3.45932	0.000693896	0.0020719
CLEC3A	1.54138	0.460994	6.34483	3.3436	0.0010296	0.00293139
SAA1	-1.0595	0.322825	6.73694	-3.28197	0.00126525	0.00352133
KCNJ3	1.18567	0.367366	7.00488	3.22749	0.00151446	0.00412999
SCGB2A2	-1.12867	0.391821	8.46782	-2.88057	0.00451302	0.0108292
FDCSP	-1.07555	0.390426	6.80495	-2.75482	0.00655203	0.0150516
