# Supplementary material for: Integrative bioinformatics informed by network toxicology and machine learning elucidates the carcinogenic mechanisms of benzo[a]pyrene-induced breast cancer
Source: PeerJ. 2026 Jun 16;14:e21346. doi: 10.7717/peerj.21346 (PMC13281750; doi:10.7717/peerj.21346)
Supplement: Supplemental Information 5 [file peerj-14-21346-s005.xlsx]

## Sheet: Sheet1
Supplemental_Table_S5 Utilizing LASSO analysis and SVM-RFE algorithm to identify feature genes
LASSO_genes			SVM-RFE.genes
EGFR			AURKA
KIF11			CCNA2
INHBA			EGFR
NR3C2			INHBA
NEK2			KIF11
AURKA			NR3C2
YBX3			ANPEP
			ADAMTS1
			LTF
			FABP4
			MMP13
			MAOA
			MET
			CDK1
			NEK2
			YBX3
			EGR1
			EDNRB
