# Supplementary material for: Integrative bioinformatics informed by network toxicology and machine learning elucidates the carcinogenic mechanisms of benzo[a]pyrene-induced breast cancer
Source: PeerJ. 2026 Jun 16;14:e21346. doi: 10.7717/peerj.21346 (PMC13281750; doi:10.7717/peerj.21346)
Supplement: Supplemental Information 6 [file peerj-14-21346-s006.xlsx]

## Sheet: Sheet1
Supplemental_Table_S6 Differential expression analysis of genes between tumor and adjacent normal tissues in TCGA-BRCA
gene	logFC	baseMean	t	P.Value	adj.P.Val	B	change	comparison	threshold
AURKA	2.48514	4.42322	22.83	1.82889e-96	1.89018e-94	209.191	Up	Tumor vs Normal	|log2FC|>1 & p<0.05
INHBA	2.74149	4.46841	21.572	8.64274e-88	7.27496e-86	189.28	Up	Tumor vs Normal	|log2FC|>1 & p<0.05
NEK2	3.41844	4.32103	30.0175	5.73339e-149	2.39943e-146	329.752	Up	Tumor vs Normal	|log2FC|>1 & p<0.05
KIF11	2.1295	4.36157	21.5514	1.19379e-87	1.00062e-85	188.958	Up	Tumor vs Normal	|log2FC|>1 & p<0.05
