# Supplementary material for: Integrative bioinformatics informed by network toxicology and machine learning elucidates the carcinogenic mechanisms of benzo[a]pyrene-induced breast cancer
Source: PeerJ. 2026 Jun 16;14:e21346. doi: 10.7717/peerj.21346 (PMC13281750; doi:10.7717/peerj.21346)
Supplement: Supplemental Information 7 [file peerj-14-21346-s007.xlsx]

## Sheet: Sheet1
Supplemental_Table_S7. Binding energies and RMSD values for BaP and inhibitors docked to the four core target proteins
Target Protein-BaP	Mode (Pose Rank)	Binding Affinity (kcal/mol)	RMSD lower bound (Å)	RMSD upper bound (Å)
AURKA-BaP	1	-10.7	0	0
	2	-10.6	0.708	2.792
	3	-10	1.159	1.852
	4	-9.9	0.677	5.922
	5	-9.9	0.767	5.259
	6	-9.8	1.869	6.417
	7	-9.7	1.738	5.237
	8	-9.3	1.77	3.282
	9	-9.3	1.711	4.596
	10	-9.1	1.787	4.717
INHBA-BaP	1	-9.1	0	0
	2	-9.1	0.512	5.947
	3	-8.9	0.744	5.263
	4	-8.8	0.768	2.884
	5	-8.8	1.165	5.595
	6	-8.8	4.55	6.987
	7	-8.3	4.365	6.331
	8	-8.1	4.79	6.454
	9	-7.6	9.638	12.295
	10	-7.4	25.17	27.314
KIF11-BaP	1	-13.8	0	0
	2	-13.8	0.6	5.935
	3	-13.6	0.804	5.268
	4	-13.6	0.653	2.801
	5	-12.8	0.967	1.777
	6	-12.7	1.021	3.35
	7	-12.2	1.099	5.602
	8	-10.7	1.95	7.168
	9	-9.6	2.269	4.609
	10	-9.1	2.319	6.97
NEK2-BaP	1	-7.9	0	0
	2	-7.3	0.776	5.264
	3	-7.3	1.704	5.461
	4	-7.2	1.02	3.227
	5	-7.2	1.585	5.392
	6	-7.2	1.015	5.85
	7	-7.2	1.67	4.463
	8	-7.1	13.695	15.135
	9	-6.7	1.702	4.78
	10	-6.6	11.177	12.522

## Sheet: Sheet2
Target Protein-inhibitor	Mode (Pose Rank)	Binding Affinity (kcal/mol)	RMSD lower bound (Å)	RMSD upper bound (Å)
AURKA-Alisertib	1	-9.2	0	0
	2	-9.1	2.507	4.176
	3	-9	4.059	9.914
	4	-9	1.67	2.114
	5	-9	2.658	4.265
	6	-8.7	2.25	3.163
	7	-8.4	4.771	7.448
	8	-8.4	3.795	5.064
	9	-8.4	3.252	4.52
	10	-8.4	3.736	5.464
INHBA-SB-431542	1	-8.457	0	0
	2	-7.669	20.83	21.76
	3	-7.657	10.7	12.66
	4	-7.369	28.61	31.7
	5	-7.367	26.81	30.04
	6	-7.327	17.34	19.23
	7	-7.265	14.95	16.14
	8	-7.194	19.71	23.26
	9	-7.141	12.41	13.4
	10	-7.077	15.49	21.17
KIF11-Ispinesib	1	-6.925	0	0
	2	-6.793	24.07	27.82
	3	-6.708	24.45	28.47
	4	-6.317	2.416	4.892
	5	-6.191	24.5	28.35
	6	-6.187	24.78	28.69
	7	-6.008	25.11	29.12
	8	-6.007	3.281	5.73
	9	-5.821	25.21	29.48
	10	-5.748	25.72	30.03
NEK2-MBM-55S	1	-7.702	0	0
	2	-7.598	2.09	2.499
	3	-7.373	3.002	5.508
	4	-7.051	2.452	4.65
	5	-6.93	12.42	17.07
	6	-6.928	12.19	15.18
	7	-6.777	19.63	22.55
	8	-6.677	3.609	9.189
	9	-6.466	12.41	14.47
	10	-6.195	20.26	23.24
