# Supplementary material for: Integrative bioinformatics informed by network toxicology and machine learning elucidates the carcinogenic mechanisms of benzo[a]pyrene-induced breast cancer
Source: PeerJ. 2026 Jun 16;14:e21346. doi: 10.7717/peerj.21346 (PMC13281750; doi:10.7717/peerj.21346)
Supplement: Supplemental Information 8 [file peerj-14-21346-s008.r]

library(ggvenn)
library(RColorBrewer)
library(viridis)
library(ComplexUpset)
library(ggplot2)
setwd("D:\\1")
output_folder <- "output_folder"
if (!dir.exists(output_folder)) dir.create(output_folder)
txt_files <- list.files(pattern = "\\.txt$", full.names = TRUE)
gene_list <- list()
for (file in txt_files) {
  file_name <- tools::file_path_sans_ext(basename(file))
  rt <- read.table(file, header = FALSE, sep = "\t", check.names = FALSE)
  gene_list[[file_name]] <- as.vector(rt[, 1])
  cat(file_name, "Number of genes：", length(gene_list[[file_name]]), "\n")
}
nColors <- length(gene_list)
myColors <- viridis(nColors)
pdf(file = file.path(output_folder, "venn.pdf"), width = 10, height = 10)  # 
ggvenn(gene_list, show_percentage = TRUE,
       stroke_color = "white", stroke_size = 1.5,
       fill_color = myColors,       # 
       set_name_color = "black",      # 
       set_name_size = 8,             # 
       text_size = 6,                 # 
       text_color = "black")          #
dev.off()
cat(file.path(output_folder, "venn.pdf"), "\n")
intersect_genes <- Reduce(intersect, gene_list)
cat(length(intersect_genes), "\n")
global_intersect_df <- data.frame(Gene = intersect_genes, stringsAsFactors = FALSE)
write.csv (global_intersect_df,
           file = file.path(output_folder, "IntersectionGenes.csv"),
           row.names = FALSE,
           quote = FALSE)
cat(".CSV：", file.path(output_folder, "IntersectionGenes.csv"), "\n")
pairwise_intersections <- data.frame(
  File1 = character(),
  File2 = character(),
  Intersection_Count = integer(),
  Intersection_Genes = character(),
  stringsAsFactors = FALSE
)
files <- names(gene_list)
for (i in 1:(length(files) - 1)) {
  for (j in (i + 1):length(files)) {
    file1 <- files[i]
    file2 <- files[j]
    common_genes <- intersect(gene_list[[file1]], gene_list[[file2]])
    pairwise_intersections <- rbind(pairwise_intersections,
                                    data.frame(
                                      File1 = file1,
                                      File2 = file2,
                                      Intersection_Count = length(common_genes),
                                      Intersection_Genes = paste(common_genes, collapse = ";"),
                                      stringsAsFactors = FALSE
                                    ))
  }
}
write.csv(pairwise_intersections,
          file = file.path(output_folder, "PairwiseIntersectionGenes.csv"),
          row.names = FALSE,
          quote = FALSE)
cat(".CSV：", file.path(output_folder, "PairwiseIntersectionGenes.csv"), "\n")
all_genes <- unique(unlist(gene_list))
membership_df <- data.frame(Gene = all_genes, stringsAsFactors = FALSE)
for (set_name in names(gene_list)) {
  membership_df[[set_name]] <- as.integer(membership_df$Gene %in% gene_list[[set_name]])
}
head(membership_df)
library(ComplexUpset)
library(ggplot2)

upset_plot <- ComplexUpset::upset(
  membership_df,
  intersect = names(gene_list),  # 
  name = "Gene",                 # 
  sort_intersections_by = "degree",  # 
  base_annotations = list(
    "Intersection Size" = ComplexUpset::intersection_size(
      text = element_text(size = 12)  #
    )
  )
)
print(upset_plot)
ggsave(
  filename = file.path(output_folder, "ComplexUpSetPlot.pdf"),
  plot = upset_plot,
  width = 8,
  height = 6
)

#

# ---------------------------------------------------
library(clusterProfiler)
library(org.Hs.eg.db)
library(enrichplot)
library(ggplot2)
library(RColorBrewer)
library(circlize)

pvalueFilter <- 0.05
adjPvalFilter <- 1
colorSel <- "p.adjust"
if (adjPvalFilter > 1) {
  colorSel <- "pvalue"
}

# 4. Set working directory (adjust the path as needed)
setwd("D:\\KEGG")

# 5. Read the input file (assume the first column contains gene symbols)
rt <- read.table("IntersectionGenes.csv", header = TRUE, sep = ",", check.names = FALSE)
colnames(rt)[1] <- "genes"  # Rename the first column to 'genes'

# ---------------------------------------------------
# 6. Extract gene names and convert to Entrez IDs
# ---------------------------------------------------
genes <- unique(as.vector(rt$genes))
entrezIDs <- mget(genes, org.Hs.egSYMBOL2EG, ifnotfound = NA)
entrezIDs <- as.character(entrezIDs)
rt$entrezIDs <- entrezIDs
rt <- rt[rt$entrezIDs != "NA", ]
gene <- rt$entrezIDs  # Filtered Entrez IDs

# ---------------------------------------------------
# 7. Perform KEGG enrichment analysis
# ---------------------------------------------------
kk <- enrichKEGG(gene = gene, organism = "hsa", pvalueCutoff = 1, qvalueCutoff = 1)

# ---------------------------------------------------
# 8. Convert enrichment results to a readable format (replace Entrez IDs with gene symbols)
# ---------------------------------------------------
kkx <- setReadable(kk, 'org.Hs.eg.db', 'ENTREZID')
KEGG <- as.data.frame(kkx)

# Optionally, if manual conversion is needed, use:
# KEGG$geneID <- sapply(KEGG$geneID, function(x) {
#   id_vector <- unlist(strsplit(x, "/"))
#   idx <- match(id_vector, rt$entrezIDs)
#   paste(rt$genes[idx], collapse = "/")
# })

# Filter significant enrichment results (adjust filtering criteria as needed)
KEGG <- KEGG[(KEGG$pvalue < pvalueFilter & KEGG$p.adjust < adjPvalFilter), ]

# ---------------------------------------------------
# 9. Output the significant enrichment results (with gene symbols)
# ---------------------------------------------------
write.table(KEGG, file = "KEGG.txt", sep = "\t", quote = FALSE, row.names = FALSE)

# Define the number of pathways to display
showNum <- 30
if (nrow(KEGG) < showNum) {
  showNum <- nrow(KEGG)
}

# ---------------------------------------------------
# 10. Create a bar plot (enhanced version with English labels)
# ---------------------------------------------------
topKEGG <- KEGG[order(KEGG$p.adjust), ][1:showNum, ]
topKEGG$Description <- factor(topKEGG$Description, levels = rev(topKEGG$Description))

p_bar <- ggplot(topKEGG, aes(x = Description, y = -log10(p.adjust), fill = -log10(p.adjust))) +
  geom_bar(stat = "identity", width = 0.8) +
  coord_flip() +
  scale_fill_gradientn(colors = brewer.pal(7, "YlOrRd")) +
  theme_minimal(base_size = 14) +
  labs(x = "KEGG Pathway", y = "-log10(Adjusted p-value)", title = "KEGG Pathway Enrichment Analysis") +
  theme(plot.title = element_text(hjust = 0.5, face = "bold", color = "darkblue"))
ggsave("barplot_custom.pdf", p_bar, width = 8, height = 7)

# ---------------------------------------------------
# 11. Create a dot plot (enhanced version with English labels)
# ---------------------------------------------------
if(all(grepl("/", topKEGG$GeneRatio))){
  topKEGG$GeneRatio_num <- sapply(topKEGG$GeneRatio, function(x) {
    parts <- unlist(strsplit(x, "/"))
    as.numeric(parts[1]) / as.numeric(parts[2])
  })
} else {
  topKEGG$GeneRatio_num <- as.numeric(topKEGG$GeneRatio)
}

p_dot <- ggplot(topKEGG, aes(x = GeneRatio_num, y = Description, size = Count, color = p.adjust)) +
  geom_point(alpha = 0.8) +
  scale_color_gradientn(colors = brewer.pal(7, "Spectral")) +
  theme_classic(base_size = 14) +
  labs(x = "Gene Ratio", y = "KEGG Pathway", title = "KEGG Dotplot") +
  theme(plot.title = element_text(hjust = 0.5, face = "bold", color = "darkred"))
ggsave("dotplot_custom.pdf", p_dot, width = 8, height = 7)

# ---------------------------------------------------
# 12. Create a Gene-Pathway Network plot (cnetplot, enhanced version with English labels)
# ---------------------------------------------------
pdf(file = "cnetplot_custom.pdf", width = 9, height = 5.25)
kkx <- setReadable(kk, 'org.Hs.eg.db', 'ENTREZID')
p_cnet <- cnetplot(kkx, circular = TRUE, showCategory = 5, colorEdge = TRUE)
print(p_cnet + 
        ggtitle("Gene-Pathway Network") +
        theme(plot.title = element_text(hjust = 0.5, face = "bold", color = "purple")))
dev.off()

# ---------------------------------------------------
# 13. Create an enhanced Chord Diagram with English labels
# ---------------------------------------------------
# Select the top 5 pathways (adjust as needed)
topKEGG_chord <- KEGG[1:min(10, nrow(KEGG)), ]
gene_path_df <- data.frame(Pathway = character(), Gene = character(), stringsAsFactors = FALSE)
for (i in 1:nrow(topKEGG_chord)) {
  pathway <- topKEGG_chord$Description[i]
  genes <- unlist(strsplit(topKEGG_chord$geneID[i], "/"))
  temp_df <- data.frame(Pathway = rep(pathway, length(genes)), Gene = genes, stringsAsFactors = FALSE)
  gene_path_df <- rbind(gene_path_df, temp_df)
}
print(head(gene_path_df))

chord_matrix <- as.matrix(table(gene_path_df$Pathway, gene_path_df$Gene))
rownames(chord_matrix) <- as.character(rownames(chord_matrix))
colnames(chord_matrix) <- as.character(colnames(chord_matrix))
print(dim(chord_matrix))
print(chord_matrix)

allSectors <- union(rownames(chord_matrix), colnames(chord_matrix))
print(allSectors)

nPathways <- length(rownames(chord_matrix))
nGenes <- length(colnames(chord_matrix))
pathway_colors <- brewer.pal(n = min(nPathways, 8), name = "Set2")
if(nPathways > length(pathway_colors)){
  pathway_colors <- rep(pathway_colors, length.out = nPathways)
}
gene_colors <- brewer.pal(n = min(nGenes, 8), name = "Pastel1")
if(nGenes > length(gene_colors)){
  gene_colors <- rep(gene_colors, length.out = nGenes)
}

grid.col <- c(setNames(pathway_colors, rownames(chord_matrix)),
              setNames(gene_colors, colnames(chord_matrix)))
grid.col <- grid.col[allSectors]
print(grid.col)

pdf(file = "chordDiagram_custom.pdf", width = 8, height = 8)
chordDiagram(chord_matrix, grid.col = grid.col, transparency = 0.25, 
             annotationTrack = "grid", preAllocateTracks = list(track.height = 0.05))
title("Gene-Pathway Chord Diagram")
circos.trackPlotRegion(track.index = 1, panel.fun = function(x, y) {
  sector.name <- get.cell.meta.data("sector.index")
  circos.text(CELL_META$xcenter, CELL_META$ylim[1] - mm_y(5),
              sector.name, facing = "clockwise", niceFacing = TRUE, adj = c(0, 0.5), cex = 0.8)
}, bg.border = NA)
dev.off()

#---------------------#
library(clusterProfiler)
library(org.Hs.eg.db)
library(enrichplot)
library(ComplexHeatmap)
library(ggplot2)
library(circlize)
library(RColorBrewer)
library(dplyr)
library(ggpubr)
#------------------------------#
# 2.   #
#------------------------------#
wdPath <- "D:\\GO"
if (!dir.exists(wdPath)) dir.create(wdPath, recursive = TRUE)
setwd(wdPath)

updateProgress <- function(pb, value, message) {
  setTxtProgressBar(pb, value)
  cat(message, "\n")
}
totalSteps <- 9
pb <- txtProgressBar(min = 0, max = totalSteps, style = 3)

pvalThreshold <- 0.05
padjThreshold <- 0.05
colorParameter <- if (padjThreshold > 0.05) "pvalue" else "p.adjust"
updateProgress(pb, 1)

#------------------------------#              #
#------------------------------#
geneFile <- "IntersectionGenes.csv"
if (!file.exists(geneFile)) stop("Error: The genetic file does not exist")
geneData <- read.table(geneFile, header = FALSE, sep = ",", check.names = FALSE)
updateProgress(pb, 2)

geneSymbols <- unique(as.vector(geneData[, 1]))
if (length(geneSymbols) == 0) stop("Error: No valid genetic symbol was found")
entrezMapping <- mget(geneSymbols, org.Hs.egSYMBOL2EG, ifnotfound = NA)
entrezIDs <- as.character(entrezMapping)
validGenes <- entrezIDs[!is.na(entrezIDs) & entrezIDs!="NA"]
if (length(validGenes) == 0) stop("Error: No valid Entrez gene ID")
updateProgress(pb, 3)

#------------------------------#
# 5. GO           #
#------------------------------#
goAnalysis <- enrichGO(
  gene = validGenes,
  OrgDb = org.Hs.eg.db,
  pvalueCutoff = 1, qvalueCutoff = 1,
  ont = "all",
  readable = TRUE
)
goResult <- as.data.frame(goAnalysis)
if (nrow(goResult)==0) stop("Warning: No enrichment results were detected")
filteredGO <- goResult[goResult$pvalue < pvalThreshold & goResult$p.adjust < padjThreshold, ]
updateProgress(pb, 4)
outputFile <- "GO_results.txt"
write.table(filteredGO, file = outputFile, sep = "\t", quote = FALSE, row.names = FALSE)
updateProgress(pb, 5)

pdf("GO_barplot.pdf", width=8, height=10)
barPlot <- barplot(
  goAnalysis,
  drop=TRUE, showCategory=10, label_format=50,
  split="ONTOLOGY", color=colorParameter
) +
  facet_grid(ONTOLOGY ~ ., scale = 'free') +
  scale_fill_gradientn(colors = c("#FF6666", "#FFB266", "#FFFF99", "#99FF99", "#6666FF", "#7F52A0", "#B266FF"))
print(barPlot)
dev.off()
pdf("GO_bubble.pdf", width=8, height=10)
bubblePlot <- dotplot(
  goAnalysis,
  showCategory = 10,
  orderBy = "GeneRatio",
  label_format = 50,
  split = "ONTOLOGY",
  color = colorParameter
) +
  facet_grid(ONTOLOGY ~ ., scale = 'free') +
  scale_color_gradientn(colors = c("#FFB266", "#FFFF99", "#99FF99", "#6666FF", "#7F52A0", "#B266FF"))
print(bubblePlot)
dev.off()
updateProgress(pb, 6)

#------------------------------#
# 8   #
#------------------------------#
topGO <- filteredGO %>% group_by(ONTOLOGY) %>% slice_head(n = 10)
pdf("GO_grouped_barplot.pdf", width=11, height=8)
groupBarPlot <- ggbarplot(
  topGO,
  x="Description", y="Count", fill="ONTOLOGY", color="white",
  xlab="", palette="aaas",
  legend="right", sort.val="desc", sort.by.groups=TRUE,
  position=position_dodge(0.9)
) +
  rotate_x_text(75) +
  theme(panel.background = element_blank(),
        axis.text.x = element_text(size=10, color="black")) +
  scale_y_continuous(expand=c(0,0)) +
  scale_x_discrete(expand=c(0,0)) +
  geom_text(
    aes(label=Count),
    position=position_dodge(0.9), vjust=-0.3, size=3
  )
print(groupBarPlot)
dev.off()
updateProgress(pb, 7)

#------------------------------#
# 9. chord         #
#------------------------------#
pdf("GO_chord_diagram.pdf", width=12, height=12)
go <- read.delim("GO_results.txt", header=TRUE, stringsAsFactors=FALSE)
top_terms <- go %>%
  group_by(ONTOLOGY) %>%
  slice_min(order_by = p.adjust, n = 10) %>%
  ungroup()
insert_linebreak <- function(text, line_length=35) {
  if(nchar(text) <= line_length) return(text)
  paste(strwrap(text, width=line_length), collapse = "\n")
}
top_terms$Description_new <- sapply(top_terms$Description, insert_linebreak)
mat <- table(
  factor(top_terms$ONTOLOGY, levels=c("BP","CC","MF")),
  factor(top_terms$Description_new, levels=unique(top_terms$Description_new))
)
n_ont <- 3
n_term <- ncol(mat)
gap.deg <- c(rep(1, n_ont-1), 10, rep(1, n_term-1), 10)
grid.col <- c(BP="#E69F00", CC="#56B4E9", MF="#009E73",
              setNames(rep("#BBBBBB", n_term), colnames(mat)))
circos.clear()
circos.par(gap.degree = gap.deg, start.degree = 90)
chordDiagram(
  mat,
  grid.col = grid.col,
  transparency = 0.4,
  annotationTrack = c("", "grid"),
  preAllocateTracks = list(track.height = 0.2)
)
circos.trackPlotRegion(track.index = 1, panel.fun = function(x, y) {
  sector.name <- get.cell.meta.data("sector.index")
  xlim <- get.cell.meta.data("xlim")
  ylim <- get.cell.meta.data("ylim")
  circos.text(mean(xlim), ylim[1] + 0.1, sector.name,
              facing="clockwise", niceFacing=TRUE,
              adj=c(0,0.5), cex=0.60)
}, bg.border=NA)
title("GO Ontology")
circos.clear()
dev.off()
updateProgress(pb, 8, "Step 8: The chord chord graph has been generated")

library(dplyr)
library(ggplot2)
library(RColorBrewer)
filteredGO <- read.table("GO_results.txt", header=TRUE, sep="\t", stringsAsFactors=FALSE, check.names=FALSE)
filteredGO_sub <- filteredGO %>% filter(ONTOLOGY %in% c("BP", "CC", "MF"))

topGO <- filteredGO_sub %>%
  group_by(ONTOLOGY) %>%
  slice_min(order_by = p.adjust, n = 10) %>%
  ungroup() %>%
  arrange(ONTOLOGY, p.adjust)

topGO <- topGO %>% 
  group_by(ONTOLOGY) %>%
  mutate(Description = factor(Description, levels = rev(unique(Description)))) %>%
  ungroup()

# GeneRatio
topGO$GeneRatio_num <- sapply(topGO$GeneRatio, function(x) {
  sp <- unlist(strsplit(as.character(x), "/"))
  as.numeric(sp[1]) / as.numeric(sp[2])
})

# GO
bar_colors <- brewer.pal(7, "YlOrRd")
p_bar <- ggplot(topGO, aes(x = Description, y = -log10(p.adjust), fill = -log10(p.adjust))) +
  geom_bar(stat = "identity", width = 0.8) +
  coord_flip() +
  facet_wrap(~ ONTOLOGY, scales = "free_y", ncol = 1) +
  scale_fill_gradientn(colors = bar_colors) +
  labs(x = "GO Term", y = "-log10(Adjusted p-value)", title = "GO Enrichment Analysis (BP/CC/MF)") +
  theme_minimal(base_size = 14) +
  theme(
    plot.title = element_text(hjust = 0.5, face = "bold", color = "darkblue"),
    strip.text = element_text(size = 15, face = "bold", color = "black"),
    axis.text.y = element_text(size = 11)
  )
ggsave("GO_barplot_custom.pdf", p_bar, width = 12, height = 12)

# GO
dot_colors <- brewer.pal(7, "Spectral")
p_dot <- ggplot(topGO, aes(x = GeneRatio_num, y = Description, size = Count, color = p.adjust)) +
  geom_point(alpha = 0.8) +
  facet_wrap(~ ONTOLOGY, scales = "free_y", ncol = 1) +
  scale_color_gradientn(colors = dot_colors) +
  labs(x = "Gene Ratio", y = "GO Term", title = "GO Dotplot (BP/CC/MF)") +
  theme_classic(base_size = 14) +
  theme(
    plot.title = element_text(hjust = 0.5, face = "bold", color = "darkred"),
    strip.text = element_text(size = 15, face = "bold", color = "black"),
    axis.text.y = element_text(size = 11)
  )
ggsave("GO_dotplot_custom.pdf", p_dot, width = 12, height = 12)

# 2. 
filteredGO <- read.table("GO_results.txt", header=TRUE, sep="\t", stringsAsFactors=FALSE, check.names=FALSE)

# 3. 
filteredGO_sub <- filteredGO %>% filter(ONTOLOGY %in% c("BP", "CC", "MF"))

# 4. top10 GO terms
topGO <- filteredGO_sub %>%
  group_by(ONTOLOGY) %>%
  slice_min(order_by = p.adjust, n = 10) %>%
  ungroup() %>%
  arrange(ONTOLOGY, p.adjust)

# 5. 
topGO <- topGO %>% 
  group_by(ONTOLOGY) %>%
  mutate(Description = factor(Description, levels = rev(unique(Description)))) %>%
  ungroup()

# 6. GeneRatio
topGO$GeneRatio_num <- sapply(topGO$GeneRatio, function(x) {
  sp <- unlist(strsplit(as.character(x), "/"))
  as.numeric(sp[1]) / as.numeric(sp[2])
})

# 7. KEGG style
bar_colors <- brewer.pal(7, "YlOrRd")
p_bar <- ggplot(topGO, aes(x = Description, y = -log10(p.adjust), fill = -log10(p.adjust))) +
  geom_bar(stat = "identity", width = 0.8) +
  coord_flip() +
  facet_wrap(~ ONTOLOGY, scales = "free_y", ncol = 1) +
  scale_fill_gradientn(colors = bar_colors) +
  labs(x = "GO Term", y = "-log10(adjusted p-value)", title = "GO Enrichment Analysis (BP/CC/MF)") +
  theme_minimal(base_size = 14) +
  theme(
    plot.title = element_text(hjust = 0.5, face = "bold", color = "darkblue"),
    strip.text = element_text(size = 15, face = "bold", color = "black"),
    axis.text.y = element_text(size = 11, face = "bold") # Set the pathway names in bold
  )
ggsave("GO_barplot_custom.pdf", p_bar, width = 12, height = 12)

# 8. KEGG style
dot_colors <- brewer.pal(7, "Spectral")
p_dot <- ggplot(topGO, aes(x = GeneRatio_num, y = Description, size = Count, color = p.adjust)) +
  geom_point(alpha = 0.8) +
  facet_wrap(~ ONTOLOGY, scales = "free_y", ncol = 1) +
  scale_color_gradientn(colors = dot_colors) +
  labs(x = "Gene Ratio", y = "GO Term", title = "GO Dotplot (BP/CC/MF)") +
  theme_classic(base_size = 14) +
  theme(
    plot.title = element_text(hjust = 0.5, face = "bold", color = "darkred"),
    strip.text = element_text(size = 15, face = "bold", color = "black"),
    axis.text.y = element_text(size = 11, face = "bold") # Set the pathway names in bold
  )
ggsave("GO_dotplot_custom.pdf", p_dot, width = 12, height = 12)
filteredGO <- read.table("GO_results.txt", header=TRUE, sep="\t", stringsAsFactors=FALSE, check.names=FALSE)
filteredGO_sub <- filteredGO %>% filter(ONTOLOGY %in% c("BP", "CC", "MF"))
topGO <- filteredGO_sub %>%
  group_by(ONTOLOGY) %>%
  slice_min(order_by = p.adjust, n = 20) %>%
  ungroup() %>%
  arrange(ONTOLOGY, p.adjust)
topGO <- topGO %>% 
  group_by(ONTOLOGY) %>%
  mutate(Description = factor(Description, levels = rev(unique(Description)))) %>%
  ungroup()
# GeneRatio）
topGO$GeneRatio_num <- sapply(topGO$GeneRatio, function(x) {
  sp <- unlist(strsplit(as.character(x), "/"))
  as.numeric(sp[1]) / as.numeric(sp[2])
})

# 1. Cellular Component
ccGO <- topGO %>% filter(ONTOLOGY == "CC")

pdf("GO_barplot_CC.pdf", width=12, height=8)
ccBarPlot <- ggbarplot(
  ccGO,
  x = "Description", y = "Count", fill = "ONTOLOGY", color = "white",
  xlab = "", palette = "Set1", legend = "none", sort.val = "desc", sort.by.groups = TRUE,
  position = position_dodge(0.9)
) + 
  rotate_x_text(75) +
  ggtitle("GO Enrichment Analysis - Cellular Component (CC)") +  # 
  theme(
    panel.background = element_blank(),
    axis.text.x = element_text(size = 10, color = "black"),
    plot.title = element_text(hjust = 0.5, size = 16, face = "bold", color = "darkblue") # 
  )
print(ccBarPlot)
dev.off()

# 2. Biological Process
bpGO <- topGO %>% filter(ONTOLOGY == "BP")

pdf("GO_barplot_BP.pdf", width=12, height=8)
bpBarPlot <- ggbarplot(
  bpGO,
  x = "Description", y = "Count", fill = "ONTOLOGY", color = "white",
  xlab = "", palette = "Set2", legend = "none", sort.val = "desc", sort.by.groups = TRUE,
  position = position_dodge(0.9)
) + 
  rotate_x_text(75) +
  ggtitle("GO Enrichment Analysis - Biological Process (BP)") +  # 
  theme(
    panel.background = element_blank(),
    axis.text.x = element_text(size = 10, color = "black"),
    plot.title = element_text(hjust = 0.5, size = 16, face = "bold", color = "darkblue") # 
  )
print(bpBarPlot)
dev.off()

# 3. Molecular Function
mfGO <- topGO %>% filter(ONTOLOGY == "MF")

pdf("GO_barplot_MF.pdf", width=12, height=15)
mfBarPlot <- ggbarplot(
  mfGO,
  x = "Description", y = "Count", fill = "ONTOLOGY", color = "white",
  xlab = "", palette = "Set3", legend = "none", sort.val = "desc", sort.by.groups = TRUE,
  position = position_dodge(0.9)
) + 
  rotate_x_text(75) +
  ggtitle("GO Enrichment Analysis - Molecular Function (MF)") +  # 
  theme(
    panel.background = element_blank(),
    axis.text.x = element_text(size = 10, color = "black"),
    plot.title = element_text(hjust = 0.5, size = 16, face = "bold", color = "darkblue") # 
  )
print(mfBarPlot)
dev.off()
cat('CC, BP, and MF\n')
close(pb)
cat('All analysis and drawing have been completed!\n')

#GSE86374
# 1. Set working directory
setwd("D:\\GEO data collation")  # Set working directory

# 2. Set parameters: user-specified row containing gene info (e.g., row 11) and convert to 0-based index
inputRow <- 13                              # User-specified row to use (1-based)
targetColIdx <- inputRow - 1                # Convert to 0-based index for locating target column in the platform file

# 3. Define paths for data files and output file
exprFilePath <- "GSE.txt"                   # Expression data file path
platformFilePath <- "GPL.txt"               # Platform file path (contains probe-to-gene info)
outputFilePath <- "geneMatrix.txt"          # Final output file path

# 4. Read expression data file (GSE.txt)
cat("Loading expression data file: ", exprFilePath, "...\n")  # Status message
exprData <- read.delim(exprFilePath,        # Read file
                       header = TRUE,       # First row is header
                       sep = "\t",          # Tab-separated
                       quote = "\"",        # Double-quoted character fields
                       comment.char = "!")  # Ignore lines starting with "!"
colnames(exprData)[1] <- "ProbeID"          # Rename first column to "ProbeID"
cat("Expression data loaded; total of ", ncol(exprData)-1, " samples.\n")  # Number of samples (excluding ProbeID)

# 5. Read platform file (GPL.txt)
cat("Loading platform file: ", platformFilePath, "...\n")  # Status message
platformData <- read.delim(platformFilePath,  # Read platform file
                           header = FALSE,     # No header
                           sep = "\t",         # Tab-separated
                           quote = "\"",       # Double-quoted character fields
                           comment.char = "#", # Ignore lines starting with "#"
                           stringsAsFactors = FALSE)  # Do not convert strings to factors

# 6. Build probe-to-gene symbol mapping (row-wise with progress)
cat("Processing platform file data...\n")     # Status message
totalRows <- nrow(platformData)               # Total rows in platform file
geneMapping <- list()                         # Initialize empty list for mapping: ProbeID -> gene symbol
pbPlat <- txtProgressBar(min = 0, max = totalRows, style = 3)  # Create progress bar from 0 to total rows

for (row in 1:totalRows) {                    # Iterate over each row of platform file
  # Skip if the entire row is empty, or if the first column starts with "ID" or "!"
  if (all(platformData[row, ] == "") || grepl("^(ID|\\!)", platformData[row, 1])) {
    setTxtProgressBar(pbPlat, row)            # Update progress bar
    next
  }
  
  # Check whether the target column (targetColIdx + 1) exists in the current row
  if (ncol(platformData) >= (targetColIdx + 1)) {
    rawGene <- platformData[row, targetColIdx + 1]  # Extract raw gene info from the target column
    # If non-empty and does not contain spaces (single token only)
    if (rawGene != "" && !grepl(".+\\s+.+", rawGene)) {
      # If "///" is present, keep the left part; also remove quotes
      cleanGene <- sub("(.+?)///(.+)", "\\1", rawGene)
      cleanGene <- gsub('"', '', cleanGene)
      # Build mapping: map the first column (ProbeID) of the current row to the cleaned gene symbol
      geneMapping[[ as.character(platformData[row, 1]) ]] <- cleanGene
    }
  }
  setTxtProgressBar(pbPlat, row)              # Update progress bar
}
close(pbPlat)                                 # Close progress bar
cat("\nPlatform file processing complete; mapping count: ", length(geneMapping), "\n")  # Mapping summary

# 7. Merge expression data with platform mapping
cat("Merging expression data with platform mapping...\n")  # Status message
# Extract ProbeID column from expression data
probeIDs <- exprData[["ProbeID"]]
# Extract expression data excluding ProbeID
exprDataCore <- exprData[, -1, drop = FALSE]
# Keep a copy with ProbeID for merging
exprDataWithID <- exprData
# Convert platform mapping to a data frame with ProbeID and corresponding gene symbol
mappingDF <- data.frame(ProbeID = names(geneMapping),
                        geneSymbol = unlist(geneMapping),
                        stringsAsFactors = FALSE)
# Merge expression data and gene mapping by "ProbeID"
mergedData <- merge(exprDataWithID, mappingDF, by = "ProbeID")
cat("Merge complete; obtained ", nrow(mergedData), " rows of valid data.\n")  # Rows after merge

# 8. Group by gene and compute per-sample mean expression (with progress)
cat("Grouping by gene and computing per-sample mean expression...\n")  # Status message
# Get all sample column names (exclude ProbeID and geneSymbol)
sampleCols <- setdiff(colnames(mergedData), c("ProbeID", "geneSymbol"))
# Split data by gene symbol
geneGroups <- split(mergedData, mergedData$geneSymbol)
# Get unique gene names
geneNamesUnique <- names(geneGroups)
totalGenes <- length(geneNamesUnique)         # Total number of genes
resultList <- vector("list", totalGenes)      # Initialize list to store results
pbAgg <- txtProgressBar(min = 0, max = totalGenes, style = 3)  # Create aggregation progress bar

for (i in seq_along(geneNamesUnique)) {       # Iterate over each gene group
  geneName <- geneNamesUnique[i]              # Current gene name
  groupData <- geneGroups[[i]]                # All probe rows corresponding to this gene
  # Compute mean across sample columns (excluding ProbeID and geneSymbol), ignoring NA
  means <- colMeans(groupData[, sampleCols, drop = FALSE], na.rm = TRUE)
  # Combine current gene name with computed means into a single row
  resultList[[i]] <- c(geneSymbol = geneName, means)
  setTxtProgressBar(pbAgg, i)                 # Update progress bar
}
close(pbAgg)                                   # Close aggregation progress bar
# Combine result list into a data frame
aggData <- do.call(rbind, resultList)
# Convert to data frame and keep gene names as character
aggData <- as.data.frame(aggData, stringsAsFactors = FALSE)
# Convert numeric columns (all except geneSymbol) from character to numeric (do.call returns character)
for (col in colnames(aggData)[-1]) {
  aggData[[col]] <- as.numeric(aggData[[col]])
}
# Sort results by gene name
aggData <- aggData[order(aggData$geneSymbol), ]
cat("Aggregation complete; computed mean expression for ", nrow(aggData), " genes.\n")  # Aggregation summary

# 9. Write output file (geneMatrix.txt)
cat("Writing output file: ", outputFilePath, "...\n")  # Status message
# Write table with tab separation, no row names, no quotes
write.table(aggData, file = outputFilePath, sep = "\t", row.names = FALSE, quote = FALSE)
cat("Output file generated successfully: ", outputFilePath, "\n")  # Completion message

# ========================== 0. Set working directory (modify as needed) ==========================
setwd("D:\\Difference analysis")  # 


threshold_logFC <- 1       # log2 fold-change threshold
threshold_adjP  <- 0.05    # adjusted P-value threshold
max_display_genes <- 50    # Maximum number of genes displayed on each side (up/down) in the heatmap
result_dir <- "result_csv"
if(!dir.exists(result_dir)) dir.create(result_dir)

# Record Step 1 start time
step1_start <- Sys.time()
cat("[Step 1] Starting...\n")

# Load required R packages -----------------------------------------------------
library(limma)    # For linear modeling and differential expression analysis

# Check and install pheatmap package -----------------------------------------------------
if (!requireNamespace("pheatmap", quietly = TRUE)) {
  install.packages("pheatmap")
}
if (!requireNamespace("ggplot2", quietly = TRUE)) {
  install.packages("ggplot2")
}
library(ggplot2)
library(ggrepel)
library(pheatmap) # For heatmap plotting

# Check and install RColorBrewer (for richer color schemes) ---------------------------
if (!requireNamespace("RColorBrewer", quietly = TRUE)) {
  install.packages("RColorBrewer")
}
library(RColorBrewer)

# Record Step 1 end time
step1_end <- Sys.time()
cat("[Step 1] Completed, time elapsed: ", 
    round(difftime(step1_end, step1_start, units="secs"), 2), " seconds\n\n")


# ========================== 2. Parameter settings and file path configuration ==========================
step2_start <- Sys.time()
cat("[Step 2] Starting parameter settings and file path configuration...\n")


# Define input file path (modify as needed) ---------------------------------------
file_expr  <- "Sample Type Matrix.csv"  # Gene expression matrix file


step2_end <- Sys.time()
cat("[Step 2] Completed, time elapsed: ", 
    round(difftime(step2_end, step2_start, units="secs"), 2), " seconds\n\n")
# ========================== Read expression matrix and ensure numeric ==========================
file_expr <- "Sample Type Matrix.csv" # Change to your actual data file name

# Automatically detect delimiter
tmp_head <- readLines(file_expr, 1)
sep <- ifelse(grepl(",", tmp_head), ",", "\t")

# Read raw expression file: rows = gene names, columns = samples
expr_raw <- read.table(file_expr, header=TRUE, sep=sep, check.names=FALSE, stringsAsFactors=FALSE)
rownames(expr_raw) <- expr_raw[,1]
expr_mat <- expr_raw[,-1, drop=FALSE]

# Coerce to matrix and ensure numeric
expr_mat <- as.matrix(expr_mat)
expr_mat <- apply(expr_mat, 2, as.numeric) # Coerce each column
rownames(expr_mat) <- rownames(expr_raw)
colnames(expr_mat) <- colnames(expr_raw)[-1] # Keep column names
combined_expr <- expr_mat

# Check that all elements are numeric
if(!is.numeric(expr_mat)) stop("Non-numeric columns remain in the expression matrix!")
cat("Expression matrix dimensions: ", dim(expr_mat)[1], " genes x ", dim(expr_mat)[2], " samples\n")

# ========================== Automatically determine group information ==========================
sample_names <- colnames(expr_mat)
group_info <- ifelse(grepl("_con$", sample_names, ignore.case = TRUE), "Control",
                     ifelse(grepl("_tre$", sample_names, ignore.case = TRUE), "Treatment", "Unknown"))
if(any(group_info == "Unknown")) stop("Unknown group samples exist; please check sample name suffixes!")
num_ctrl <- sum(group_info == "Control")
num_treat <- sum(group_info == "Treatment")
cat("Grouping: Control = ", num_ctrl, ", Treatment = ", num_treat, "\n")

# ========================== Differential expression analysis (LIMMA) ==========================
library(limma)
group_labels <- factor(group_info, levels = c("Control", "Treatment"))
design_mat <- model.matrix(~0 + group_labels)
colnames(design_mat) <- c("Control", "Treatment")
fit <- lmFit(expr_mat, design_mat)
contrast_mat <- makeContrasts(Treatment - Control, levels = design_mat)
fit2 <- contrasts.fit(fit, contrast_mat)
fit2 <- eBayes(fit2)
all_diff_results <- topTable(fit2, adjust.method = "fdr", number = Inf)
cat("Differential analysis completed! Number of genes with FDR < 0.05: ", sum(all_diff_results$adj.P.Val < 0.05), "\n")

# Optional: output the differential expression table for all genes
write.table(cbind(Gene=rownames(all_diff_results), all_diff_results),
            file="DE_results.csv", sep=",", quote=FALSE, row.names=FALSE)


# Optional: write to file
# write.csv(all_diff_results, file="DEG_results.csv")

step5_end <- Sys.time()
#cat("[Step 5] Time used: ", round(as.numeric(difftime(step5_end, step5_start, units = "secs")), 2), " seconds\n")


# ------------------------- Step 6: Filter significant DEGs and output a table with necessary information -------------------------
step6_start <- Sys.time()
cat("[Step 6] Starting to filter significant DEGs and output a table with required information...\n")

# Filter significantly up- or down-regulated genes based on thresholds
significant_DEGs <- all_diff_results[with(all_diff_results,
                                          (abs(logFC) > threshold_logFC & adj.P.Val < threshold_adjP)), ]

# Arrange output format, add "Gene" column to show gene names.
# The default topTable output already includes:
#   - logFC: log2 fold change
#   - AveExpr: average expression across samples
#   - t: t statistic after empirical Bayes adjustment
#   - P.Value: raw p-value
#   - adj.P.Val: adjusted p-value (FDR correction)
#   - B: log-odds of differential expression
output_DEGs <- cbind(Gene = rownames(significant_DEGs), significant_DEGs)

# Compute standard error (SE)
# From t statistic:  t = logFC / SE  =>  SE = |logFC/t|
# Compute when t ≠ 0, else return NA
SE <- ifelse(as.numeric(output_DEGs[, "t"]) != 0,
             abs(as.numeric(output_DEGs[, "logFC"]) / as.numeric(output_DEGs[, "t"])),
             NA)
output_DEGs <- cbind(output_DEGs, SE = SE)

# If additional annotations (e.g., EntrezID, GeneDescription, Chromosome) are available,
# use merge() to combine an external annotation table with the results, e.g.:
# annotation_table <- read.table("gene_annotation.txt", sep="\t", header=TRUE, stringsAsFactors = FALSE)
# output_DEGs <- merge(output_DEGs, annotation_table, by.x="Gene", by.y="GeneSymbol", all.x=TRUE)

# Optional: adjust column order for readability (e.g., put Gene, logFC, SE, AveExpr, t, P.Value, adj.P.Val, B first)
output_DEGs <- as.data.frame(output_DEGs, stringsAsFactors = FALSE)
desired_order <- c("Gene", "logFC", "SE", "AveExpr", "t", "P.Value", "adj.P.Val", "B")
existing_cols <- intersect(desired_order, colnames(output_DEGs))
output_DEGs <- output_DEGs[, c(existing_cols, setdiff(colnames(output_DEGs), existing_cols))]

# Write the output table to file, ensuring all information is included
write.table(output_DEGs, file = "DE_significant_genes.xls", sep = "\t", quote = FALSE, row.names = FALSE)

step6_end <- Sys.time()
cat("[Step 6] Completed, time elapsed: ", round(difftime(step6_end, step6_start, units="secs"), 2), " seconds\n\n")


# ========================== 7. Draw heatmap and show group sample counts below ==========================
step7_start <- Sys.time()
cat("[Step 7] Starting heatmap plotting\n")

# 1. Prepare plotting data ------------------------------------------------------------
ordered_DEGs <- significant_DEGs[order(as.numeric(as.vector(significant_DEGs$logFC))), ]
ordered_gene_names <- rownames(ordered_DEGs)
total_DEG_count <- length(ordered_gene_names)

if (total_DEG_count > (max_display_genes * 2)) {
  selected_gene_set <- ordered_gene_names[c(1:max_display_genes, 
                                            (total_DEG_count - max_display_genes + 1):total_DEG_count)]
} else {
  selected_gene_set <- ordered_gene_names
}
heatmap_expr <- combined_expr[selected_gene_set, ]

# 2. Build sample annotations and set group colors ------------------------------------------
# Rename experimental group to "Treat"
sample_annotation <- data.frame(Group = factor(c(rep("Control", num_ctrl), 
                                                 rep("Treat", num_treat))))
rownames(sample_annotation) <- colnames(combined_expr)

annotation_colors <- list(
  Group = c("Control" = "#66C2A5",    # light green
            "Treat"   = "#FC8D62")     # light orange
)

# 3. Define a richer palette using the reversed "RdYlBu" from RColorBrewer ------------------
color_palette <- colorRampPalette(rev(brewer.pal(11, "RdYlBu")))(255)

# 4. Prepare heatmap object (add main title), silent=TRUE to avoid immediate plotting --------
heatmap_result <- pheatmap(
  mat               = heatmap_expr,
  annotation_col    = sample_annotation,
  annotation_colors = annotation_colors,
  color             = color_palette,
  cluster_cols      = FALSE,
  show_colnames     = FALSE,
  scale             = "row",
  fontsize          = 12,
  fontsize_row      = 7,
  fontsize_col      = 10,
  border_color      = NA,
  main              = "Differential Expression Heatmap",
  silent            = TRUE
)

# 5. Compute sample counts for control and treatment, and compose the text ------------------------------------
control_count <- num_ctrl
treatment_count <- num_treat
sample_text <- paste("Control:", control_count, "| Treat:", treatment_count)

# 6. Draw to PDF using grid layout: heatmap on top, text at the bottom -----------------------
library(grid)
pdf(file = "DE_heatmap.pdf", height = 8, width = 10)
grid.newpage()
pushViewport(viewport(layout = grid.layout(nrow = 2, 
                                           heights = unit(c(0.93, 0.07), "npc"))))
# Row 1: draw heatmap
pushViewport(viewport(layout.pos.row = 1))
grid.draw(heatmap_result$gtable)
popViewport()
# Row 2: draw text (group sample counts)
pushViewport(viewport(layout.pos.row = 2))
grid.text(label = sample_text,
          x = 0.5, 
          y = 0.5,
          gp = gpar(fontsize = 13, fontface = "bold", col = "#333333"))
popViewport()
popViewport()
dev.off()

step7_end <- Sys.time()
cat("[Step 7] Completed, time elapsed: ", 
    round(difftime(step7_end, step7_start, units="secs"), 2), " seconds\n\n")

# ========================== 8. Plot volcano plot ==========================
step8_start <- Sys.time()
cat("[Step 8] Starting volcano plot...\n")

# Add significance label for each gene; output category names with spaces
significance_status <- ifelse(
  (all_diff_results$adj.P.Val < threshold_adjP & abs(all_diff_results$logFC) > threshold_logFC),
  ifelse(all_diff_results$logFC > threshold_logFC, "Up regulated", "Down regulated"),
  "Not Significant"
)
all_diff_results$Significance <- significance_status

# Construct volcano plot and update color mapping to match ifelse category names
volcano_plot <- ggplot(all_diff_results, aes(x = logFC, y = -log10(adj.P.Val))) +
  geom_point(aes(color = Significance), size = 2.5, alpha = 0.8) +
  scale_color_manual(values = c("Down regulated"  = "#1E90FF", 
                                "Not Significant" = "#808080", 
                                "Up regulated"    = "#FF4500")) +
  geom_vline(xintercept = c(-threshold_logFC, threshold_logFC), 
             linetype = "dashed", color = "black", size = 0.5) +
  geom_hline(yintercept = -log10(threshold_adjP), 
             linetype = "dashed", color = "black", size = 0.5) +
  labs(title = "Volcano Plot of Differential Expression",
       x = "Log2 Fold Change",
       y = "-Log10 Adjusted P-value") +
  theme_minimal(base_size = 14) +
  theme(plot.title    = element_text(face = "bold", hjust = 0.5, color = "#2F4F4F"),
        axis.title    = element_text(face = "bold", color = "#2F4F4F"),
        axis.text     = element_text(color = "#2F4F4F"),
        panel.grid.major = element_line(color = "#D3D3D3", linetype = "dotted"),
        panel.grid.minor = element_blank())

# Save volcano plot to PDF
pdf(file = "DE_volcano.pdf", width = 6, height = 6)
print(volcano_plot)
dev.off()

step8_end <- Sys.time()
cat("[Step 8] Completed, time elapsed: ", round(difftime(step8_end, step8_start, units="secs"), 2), " seconds\n\n")

# ========================== 9. PCA principal component analysis ==========================
step9_start <- Sys.time()
cat("[Step 9] Starting enhanced PCA analysis...\n")

# Ensure ggplot2 and ggrepel are installed (for prettier labels)
if (!requireNamespace("ggplot2", quietly = TRUE)) {
  install.packages("ggplot2")
}
if (!requireNamespace("ggrepel", quietly = TRUE)) {
  install.packages("ggrepel")  # Prevent overlapping labels
}
if (!requireNamespace("ggpubr", quietly = TRUE)) {
  install.packages("ggpubr")  # For confidence ellipses
}
library(ggplot2)
library(ggrepel)
library(ggpubr)

# Compute PCA
pca_result <- prcomp(t(combined_expr), scale. = TRUE)

# Build PCA data frame
pca_df <- data.frame(
  Sample = colnames(combined_expr),
  PC1 = pca_result$x[, 1],
  PC2 = pca_result$x[, 2],
  Group = factor(c(rep("Control", num_ctrl), rep("Treatment", num_treat)))  # Group information
)

# Compute explained variance for axis labels
pca_var <- pca_result$sdev^2
pca_var_perc <- round(100 * pca_var / sum(pca_var), 1)

# Draw PCA plot
pca_plot <- ggplot(pca_df, aes(x = PC1, y = PC2, color = Group)) +
  # Add confidence ellipses to visualize distribution
  stat_ellipse(level = 0.95, linetype = "dashed", size = 1) +
  # Draw points with adjusted size and transparency to mitigate overlap
  geom_point(size = 4, alpha = 0.8, shape = 16) +
  # Add non-overlapping text labels
  geom_text_repel(aes(label = Sample), size = 4, fontface = "bold", max.overlaps = 15) +
  # Custom colors for stronger visual contrast
  scale_color_manual(values = c("Control" = "#0072B2",  # dark blue
                                "Treatment" = "#E69F00")) + # orange
  # Professional axis labels
  labs(title = "PCA Analysis of Gene Expression",
       x = paste("PC1 (", pca_var_perc[1], "%)", sep = ""),
       y = paste("PC2 (", pca_var_perc[2], "%)", sep = ""),
       color = "") +  # Remove legend title
  # Theme polishing
  theme_classic(base_size = 16) +
  theme(
    plot.title    = element_text(face = "bold", hjust = 0.5, size = 18, color = "#333333"),
    axis.title    = element_text(face = "bold", size = 16, color = "#333333"),
    axis.text     = element_text(size = 14, color = "#555555"),
    legend.text   = element_text(size = 14, face = "bold"),
    legend.position = "top",
    panel.grid.major = element_line(color = "#DDDDDD", linetype = "dotted"),
    panel.grid.minor = element_blank()
  )

# Save PCA plot
ggsave("DE_PCA.pdf", pca_plot, width = 7, height = 7, dpi = 300)

step9_end <- Sys.time()
cat("[Step 9] PCA analysis optimization completed, time elapsed: ", 
    round(difftime(step9_end, step9_start, units="secs"), 2), " seconds\n\n")

# Load necessary libraries
library(ggplot2)
library(RColorBrewer)

# Assume we already have a data frame containing gene log2FoldChange (logFC) and p-values (adj.P.Val)
# Generate an example data frame
set.seed(123)
gene_data <- data.frame(
  Gene = paste("Gene", 1:10000),
  logFC = c(rnorm(5000, 2, 1), rnorm(5000, -2, 1)),  # log2FoldChange
  adj.P.Val = runif(10000, 0, 1)  # adjusted p-value
)

# Sort by logFC and p-value
gene_data <- gene_data[order(gene_data$logFC, decreasing = TRUE),]

# Create gradient colors
color_palette <- scale_color_gradientn(
  colors = rev(brewer.pal(9, "RdYlBu")), 
  values = scales::rescale(c(0, 0.25, 0.5, 0.75, 1))
)

# Plot gene ranking dotplot
plot <- ggplot(gene_data, aes(x = seq_along(logFC), y = logFC)) +
  geom_point(aes(color = adj.P.Val, size = abs(logFC)), alpha = 0.8) +  # Use p-value as color, abs(logFC) as size
  color_palette +  # Apply gradient color for p-value
  scale_size_continuous(range = c(5, 12)) +  # Increase point size range
  labs(
    title = "Gene Ranking Dotplot", 
    x = "Ranking of Differentially Expressed Genes", 
    y = "Log2 Fold Change",
    color = "Adjusted P-value",
    size = "Log2 Fold Change"
  ) +
  theme_minimal(base_size = 16) +  # Minimal background, adjust font size
  theme(
    plot.title = element_text(size = 18, face = "bold", color = "#2F4F4F", hjust = 0.5),
    axis.title = element_text(size = 16, face = "bold", color = "#2F4F4F"),
    axis.text = element_text(size = 14, color = "#555555"),
    legend.position = "right",
    legend.title = element_text(size = 14, face = "bold"),
    legend.text = element_text(size = 12),
    panel.grid.major = element_line(color = "#D3D3D3", linetype = "dotted"),
    panel.grid.minor = element_blank()
  )

# Save as PDF, adjust size and resolution
ggsave("123.pdf", plot, width = 10, height = 8, dpi = 300)


# Assume your differential analysis result is all_diff_results, with row names as gene names
de_table <- all_diff_results

# First filter significant DEGs (by your thresholds, or use top of the full table)
sig_degs <- de_table[with(de_table, abs(logFC) > threshold_logFC & adj.P.Val < threshold_adjP), ]

# Sort by logFC: Top25 up & Top25 down
up_top <- rownames(sig_degs)[order(-sig_degs$logFC)][1:25]     # Top 25 with largest logFC
down_top <- rownames(sig_degs)[order(sig_degs$logFC)][1:25]    # Top 25 with smallest logFC
label_genes <- unique(c(up_top, down_top))

# Add gene column to the full result table
de_table$Gene <- rownames(de_table)

# Add a new column: label gene name for top50, otherwise blank
de_table$label <- ifelse(de_table$Gene %in% label_genes, de_table$Gene, "")

# Color grouping (optional; you can reuse your Significance or redefine)
de_table$Group <- "Not Significant"
de_table$Group[de_table$logFC > threshold_logFC & de_table$adj.P.Val < threshold_adjP] <- "Up regulated"
de_table$Group[de_table$logFC < -threshold_logFC & de_table$adj.P.Val < threshold_adjP] <- "Down regulated"

# Plot volcano
volcano_plot <- ggplot(de_table, aes(x=logFC, y=-log10(adj.P.Val), color=Group)) +
  geom_point(alpha=0.7, size=2) +
  geom_text_repel(aes(label=label), # Only label points with non-empty labels
                  size=3,
                  max.overlaps=50,
                  box.padding = 0.3,
                  point.padding = 0.2,
                  segment.color="grey50",
                  show.legend = FALSE) +
  scale_color_manual(values = c("Up regulated"="#FF4500", 
                                "Down regulated"="#1E90FF", 
                                "Not Significant"="#808080")) +
  geom_vline(xintercept = c(-threshold_logFC, threshold_logFC), linetype="dashed", color="black") +
  geom_hline(yintercept = -log10(threshold_adjP), linetype="dashed", color="black") +
  labs(title="Volcano Plot with Top  Genes Labeled",
       x="Log2 Fold Change",
       y="-Log10 Adjusted P-value") +
  theme_minimal(base_size = 14) +
  theme(plot.title=element_text(face="bold", hjust=0.5, color="#2F4F4F"))

# Save
ggsave("DE_volcano_with_labels.pdf", volcano_plot, width=8, height=8, dpi=300)
# ========================== All steps completed ==========================

# Suppose your significance label column is Group; adapt to your actual column name if needed
group_counts <- table(de_table$Group)
up_count   <- ifelse("Up regulated"   %in% names(group_counts), group_counts["Up regulated"], 0)
down_count <- ifelse("Down regulated" %in% names(group_counts), group_counts["Down regulated"], 0)
not_count  <- ifelse("Not Significant"%in% names(group_counts), group_counts["Not Significant"], 0)
# Customize legend labels by appending counts
legend_labels <- c(
  paste0("Up regulated (", up_count, ")"),
  paste0("Down regulated (", down_count, ")"),
  paste0("Not Significant (", not_count, ")")
)
# The order of labels must match the order of 'values' in scale_color_manual
volcano_plot <- ggplot(de_table, aes(x=logFC, y=-log10(adj.P.Val), color=Group)) +
  geom_point(alpha=0.7, size=2) +
  geom_text_repel(aes(label=label),
                  size=3,
                  max.overlaps=50,
                  box.padding = 0.3,
                  point.padding = 0.2,
                  segment.color="grey50",
                  show.legend = FALSE) +
  scale_color_manual(
    values = c("Up regulated" = "#FF4500",
               "Down regulated" = "#1E90FF",
               "Not Significant" = "#808080"),
    # The order must match the actual data grouping in the plot
    breaks = c("Up regulated", "Down regulated", "Not Significant"),
    labels = legend_labels
  ) +
  geom_vline(xintercept = c(-threshold_logFC, threshold_logFC), linetype="dashed", color="black") +
  geom_hline(yintercept = -log10(threshold_adjP), linetype="dashed", color="black") +
  labs(title="Volcano Plot with Top  Genes Labeled",
       x="Log2 Fold Change",
       y="-Log10 Adjusted P-value") +
  theme_minimal(base_size = 14) +
  theme(plot.title=element_text(face="bold", hjust=0.5, color="#2F4F4F"))
# Differential gene names: output as a data.frame TXT with header 'gene'
diff_gene_list <- data.frame(gene = rownames(significant_DEGs))
write.table(diff_gene_list,
            file = "DEG_geneList.txt",
            sep = "\t",
            quote = FALSE,
            row.names = FALSE,
            col.names = TRUE)
cat("All steps completed successfully!\n")

library(limma)  # Load limma package
# Define total number of steps (for progress bar display)
total_steps <- 8  # Define total steps as 8
# Initialize progress bar, min=0, max=total_steps, style=3 for progress bar style
pb <- txtProgressBar(min = 0, max = total_steps, style = 3)  # Initialize progress bar
# ---------------------- Step 1: Set working directory ----------------------
setwd("D:\\Extract the intersection gene matrix file")  # Set working directory
Sys.sleep(0.5)  # Pause for 0.5 seconds to simulate processing delay
setTxtProgressBar(pb, 1)  # Update progress bar to step 1
# ---------------------- Step 2: Check input files ----------------------
# Check expression matrix data file
if (!file.exists("Sample Type Matrix.csv")) {  # If file does not exist
  stop("Error: Sample Type Matrix.csv file does not exist!")  # Stop program and report error
} else {
  cat("Sample Type Matrix.csv file found.\n")  # Otherwise output confirmation message
}
Sys.sleep(0.5)  # Pause for 0.5 seconds
setTxtProgressBar(pb, 2)  # Update progress bar to step 2

# ---------------------- Step 3: Read expression matrix data file ----------------------
rawData <- read.table("Sample Type Matrix.csv", sep = ",", header = TRUE, check.names = FALSE)  # Read gene expression matrix data
Sys.sleep(0.5)  # Pause for 0.5 seconds
setTxtProgressBar(pb, 3)  # Update progress bar to step 3

# ---------------------- Step 4: Data preprocessing and transformation ----------------------
rawDataMatrix <- as.matrix(rawData)  # Convert data frame to matrix format
rownames(rawDataMatrix) <- rawDataMatrix[, 1]  # Set first column as row names (assuming first column contains gene names)
expData <- rawDataMatrix[, 2:ncol(rawDataMatrix)]  # Extract expression data from second to last column
backupExpData <- expData  # Redundant code: backup original expression data (for potential debugging)
dimnamesList <- list(rownames(expData), colnames(expData))  # Define row and column names for expression matrix
numericData <- matrix(as.numeric(as.matrix(expData)), nrow = nrow(expData), dimnames = dimnamesList)  # Convert expression data to numeric matrix
Sys.sleep(0.5)  # Pause for 0.5 seconds
setTxtProgressBar(pb, 4)  # Update progress bar to step 4

# ---------------------- Step 5: Handle duplicate values and filter low-expression genes ----------------------
averagedData <- avereps(numericData)  # Average duplicate values
filteredData <- averagedData[rowMeans(averagedData) > 0, ]  # Filter out genes with row mean ≤ 0
# Check if filtered data is empty
if (nrow(filteredData) == 0) {  # If filtered data has 0 rows
  stop("Error: No data remaining after filtering!")  # Stop program and report error
}
Sys.sleep(0.5)  # Pause for 0.5 seconds
setTxtProgressBar(pb, 5)  # Update progress bar to step 5

# ---------------------- Step 6: Check and read gene list file ----------------------
# Check if gene list file IntersectionGenes.csv exists
if (!file.exists("IntersectionGenes.csv")) {  # If file does not exist
  stop("Error: IntersectionGenes.csv file does not exist!")  # Stop program and report error
} else {
  cat("IntersectionGenes.csv file found.\n")  # Otherwise output confirmation message
}
geneList <- read.table("IntersectionGenes.csv", header = FALSE, check.names = FALSE, sep = "\t")  # Read gene list data
Sys.sleep(0.5)  # Pause for 0.5 seconds
setTxtProgressBar(pb, 6)  # Update progress bar to step 6

# ---------------------- Step 7: Find common genes and extract expression data ----------------------
geneNames <- as.vector(geneList[, 1])  # Extract gene names from first column of gene list
commonGenes <- intersect(geneNames, rownames(filteredData))  # Get common genes between expression matrix and gene list
# Check if common genes exist
if (length(commonGenes) == 0) {  # If no common genes found
  stop("Error: No common genes found!")  # Stop program and report error
} else {
  cat("Found", length(commonGenes), "common genes.\n")  # Otherwise output number of common genes found
}
geneExpression <- filteredData[commonGenes, ]  # Extract expression data of common genes
Sys.sleep(0.5)  # Pause for 0.5 seconds
setTxtProgressBar(pb, 7)  # Update progress bar to step 7

# ---------------------- Step 8: Output results to CSV file ----------------------
outputMatrix <- rbind(ID = colnames(geneExpression), geneExpression)  # Add column names as first row to result matrix
write.table(outputMatrix, file = "geneexp.csv", sep = ",", quote = FALSE, col.names = FALSE)  # Write results to CSV file
Sys.sleep(0.5)  # Pause for 0.5 seconds
setTxtProgressBar(pb, 8)  # Update progress bar to step 8
# Close progress bar
close(pb)  # Close progress bar
cat("\nAll steps completed. Results saved to geneexp.csv file.\n")  # Output completion message

# -------------------------------
# Step 0: Set total steps and progress bar
# -------------------------------
# -------------------------------
# Define working directory path (please modify according to actual situation)
work_dir <- "D:\\lasso regression"
# Create directory if it doesn't exist (including subdirectories)


total_steps <- 9                                     # Define total of 9 main steps
progress_bar <- txtProgressBar(min = 0, max = total_steps, style = 3)  # Create progress bar object
current_step <- 0                                    # Initialize current step

# -------------------------------
# Step 1: Set random seed to ensure reproducible results
# -------------------------------
set.seed(12345)                                     # Fix random seed
current_step <- current_step + 1                     # Update progress bar step
setTxtProgressBar(progress_bar, current_step)       # Update progress bar display

# -------------------------------
# Step 2: Check and load necessary R package (glmnet)
# -------------------------------
# Check if glmnet package is installed, install if not, then load the package
if (!require("glmnet")) {                           # If loading unsuccessful
  install.packages("glmnet")                         # Install glmnet package
  library(glmnet)                                   # Load glmnet package
} else {
  library(glmnet)                                   # If already installed, load directly
}
current_step <- current_step + 1                     # Update progress bar step
setTxtProgressBar(progress_bar, current_step)       # Update progress bar display

# -------------------------------


if (!dir.exists(work_dir)) {                        # Check if working directory exists
  dir.create(work_dir, recursive = TRUE)            # Create directory (recursively)
}
setwd(work_dir)                                     # Set current working directory
current_step <- current_step + 1                     # Update progress bar step
setTxtProgressBar(progress_bar, current_step)       # Update progress bar display

# -------------------------------
# Step 4: Load input data file and perform necessary checks
# -------------------------------
input_file <- "geneexp.csv"                         # Define data file name
# Check if data file exists
if (!file.exists(input_file)) {                    # If file doesn't exist, report error
  stop(paste("Error: Input file", input_file, "does not exist, please check the path."))
}
data_raw <- read.table(input_file,                   # Read CSV file
                       header = TRUE,                # First row as header
                       sep = ",",                    # Separator is comma
                       check.names = FALSE,          # Keep column names as is
                       row.names = 1)                # First column as row names
current_step <- current_step + 1                     # Update progress bar step
setTxtProgressBar(progress_bar, current_step)       # Update progress bar display

# -------------------------------
# Step 5: Data preprocessing - Transpose data matrix
# -------------------------------
data_transposed <- t(data_raw)                      # Transpose data so rows represent samples, columns represent genes
# Redundant: Check first 6 gene names after transposition
print(head(colnames(data_transposed)))             # Output gene names for debugging
current_step <- current_step + 1                     # Update progress bar step
setTxtProgressBar(progress_bar, current_step)       # Update progress bar display

# -------------------------------
# Step 6: Prepare data for Lasso regression model
# -------------------------------
X_matrix <- as.matrix(data_transposed)              # Convert transposed data to matrix format (input variables)
# Extract sample labels using regular expressions (assuming sample name format "XXX_groupinfo")
Y_labels <- gsub("(.*)\\_(.*)", "\\2", row.names(data_transposed))  # Output classification labels
# Redundant: Print partial target labels for inspection
print(head(Y_labels))                              # Check grouping information of first few samples
current_step <- current_step + 1                     # Update progress bar step
setTxtProgressBar(progress_bar, current_step)       # Update progress bar display

# -------------------------------
# Step 7: Build Lasso regression model and cross-validation model
# -------------------------------
# Fit Lasso regression model (using binomial family, alpha=1 for Lasso)
lasso_model <- glmnet(X_matrix, Y_labels, family = "binomial", alpha = 1)
# Manually set row names of coefficient matrix to ensure gene names display correctly
dimnames(lasso_model$beta)[[1]] <- colnames(X_matrix)
# Perform 10-fold cross-validation to select optimal penalty parameter lambda
cv_model <- cv.glmnet(X_matrix, Y_labels, family = "binomial", alpha = 1,
                      type.measure = 'deviance', nfolds = 10)
current_step <- current_step + 1                     # Update progress bar step
setTxtProgressBar(progress_bar, current_step)       # Update progress bar display

# -------------------------------
# Step 8: Plotting - Generate Lasso path plot and add gene name labels
# -------------------------------
# Open PDF device to save Lasso path plot
pdf(file = "lasso_modified.pdf", width = 6, height = 5.5)
# Draw Lasso regression path plot, x-axis as lambda values (log scale), automatically label partial curves
plot(lasso_model, xvar = "lambda", label = TRUE)
# Redundant: Extract coefficient matrix again to ensure accuracy
coef_matrix <- as.matrix(lasso_model$beta)
# Get last lambda value (right side of plot) and calculate its log value (since x-axis is log(lambda))
lambda_last <- tail(lasso_model$lambda, 1)
log_lambda_last <- log(lambda_last)
# Loop through each gene, if coefficient at last lambda is non-zero, manually add label
for (i in 1:nrow(coef_matrix)) {                   # Loop through each gene
  # Check if current gene's coefficient at last lambda is non-zero
  if (coef_matrix[i, length(lasso_model$lambda)] != 0) {  
    text(x = log_lambda_last,                     # Set label x-coordinate (right side of plot)
         y = coef_matrix[i, length(lasso_model$lambda)],  # Corresponding coefficient value as y-coordinate
         labels = rownames(coef_matrix)[i],       # Use gene name as label
         pos = 4,                                 # Display label to the right of point
         cex = 0.7,                               # Set label font size
         col = "red")                             # Set label color
  }
}
dev.off()                                          # Close PDF device, save file
current_step <- current_step + 1                     # Update progress bar step
setTxtProgressBar(progress_bar, current_step)       # Update progress bar display

# -------------------------------
# Step 9: Plotting - Generate cross-validation error plot and output results tables
# -------------------------------
# Draw cross-validation error plot, save as PDF
pdf(file = "cvfit_modified.pdf", width = 6, height = 5.5)
plot(cv_model)                                     # Draw cross-validation curve
dev.off()                                          # Close PDF device

# Extract all gene coefficients at optimal lambda
optimal_coefs <- coef(lasso_model, s = cv_model$lambda.min)
# Check if non-zero coefficients exist besides intercept
if (sum(optimal_coefs != 0) <= 1) {                 # If only intercept term is non-zero
  warning("Warning: No non-zero gene coefficients detected, may need to check data or model parameters.")
} else {
  # Get gene names corresponding to all non-zero coefficients (excluding intercept)
  nonzero_indices <- which(optimal_coefs != 0)      # Get indices of non-zero coefficients
  gene_names <- rownames(optimal_coefs)[nonzero_indices]  # Extract gene names
  gene_names <- gene_names[gene_names != "(Intercept)"]      # Exclude intercept term
  # Output key gene list to text file
  write.table(gene_names,
              file = "LASSO_genes_modified.txt",
              sep = "\t",
              quote = FALSE,
              row.names = FALSE,
              col.names = FALSE)
}

# Output complete gene regression coefficient table at optimal lambda
full_coef_matrix <- as.matrix(coef(lasso_model, s = cv_model$lambda.min))
coef_dataframe <- data.frame(Gene = rownames(full_coef_matrix), 
                             Coefficient = full_coef_matrix[,1])
write.table(coef_dataframe,
            file = "LASSO_coefficients_modified.txt",
            sep = "\t",
            quote = FALSE,
            row.names = FALSE,
            col.names = TRUE)

# Output cross-validation detailed results, including lambda values and corresponding mean squared error information
cv_results_table <- data.frame(lambda = cv_model$lambda,
                               cvm = cv_model$cvm,
                               cvup = cv_model$cvup,
                               cvlo = cv_model$cvlo)
write.table(cv_results_table,
            file = "CV_results_modified.txt",
            sep = "\t",
            quote = FALSE,
            row.names = FALSE,
            col.names = TRUE)
current_step <- current_step + 1                     # Update progress bar step
setTxtProgressBar(progress_bar, current_step)       # Update progress bar display

# Get regression coefficients at optimal lambda
optimal_coefs <- coef(lasso_model, s = cv_model$lambda.min)

# Remove intercept term and extract gene names with non-zero coefficients
nonzero_indices <- which(optimal_coefs != 0)  # Get indices of non-zero coefficients
gene_names <- rownames(optimal_coefs)[nonzero_indices]  # Extract gene names
gene_names <- gene_names[gene_names != "(Intercept)"]  # Exclude intercept term

# Output number of genes with non-zero coefficients
cat("Number of genes with non-zero coefficients selected:", length(gene_names), "\n")

# -------------------------------
# Step 10: Cleanup and completion
# -------------------------------
close(progress_bar)                                # Close progress bar
cat("All steps completed, result files have been saved.\n")         # Output completion message


# ---------------------- Modified SVM-RFE Algorithm ----------------------
# This code has been modified with additional redundant checks, progress bars, step prompts, and detailed comments

# Check if necessary packages are installed, install if not
if (!require("e1071")) {                             # Check if e1071 package is installed
  install.packages("e1071")                           # If not installed, install e1071 package
  library(e1071)                                     # Load e1071 package
} else {
  library(e1071)                                     # If already installed, load e1071 directly
}

# Set random seed to ensure reproducible results
set.seed(12345)                                      # Fix random seed

# Define path to input data file
inputFile <- "geneexp.csv"                           # Specify input data file

# Set current working directory, modify path according to actual situation
setwd("D:\\SVM-RFE")                 # Modify working directory

# Check if input file exists, stop execution if not
if (!file.exists(inputFile)) {                      # Check if input file exists
  stop("Input file does not exist, please check the file path!")             # If doesn't exist, report error and stop
}

# ---------------------- Define Helper Functions ----------------------

# Define function to get SVM weights (for calculating feature importance)
getWeights <- function(test.fold, X) {
  # Select training data based on whether test fold is specified
  train.data <- X
  if (!is.null(test.fold)) {                         # If test fold index provided
    train.data <- X[-test.fold, ]                    # Exclude test fold data as training data
  }
  # Train SVM model with linear kernel, cost=10, turn off internal data scaling
  svmModel <- svm(train.data[, -1], train.data[, 1],
                  cost = 10, cachesize = 500,
                  scale = FALSE, type = "C-classification",
                  kernel = "linear")                # Train linear SVM classifier
  # Calculate and return weight vector (model coefficients multiplied by support vectors)
  return(t(svmModel$coefs) %*% svmModel$SV)          # Return SVM weight vector
}

# Define SVM-RFE algorithm function for feature selection
svmRFE <- function(X, k = 1, halve.above = 5000) {
  totalFeatures <- ncol(X) - 1                       # Calculate total features excluding group column
  cat("Total number of features:", totalFeatures, "\n")           # Output total feature count
  cat("Starting data standardization...\n")                         # Output step prompt
  
  # Standardize the data (excluding group information)
  X[, -1] <- scale(X[, -1])                          # Standardize feature data
  cat("Data standardization completed!\n")                           # Output completion message
  
  # Initialize progress bar to show recursive feature elimination process
  pb <- txtProgressBar(min = 1, max = totalFeatures, style = 3)  # Initialize progress bar
  
  survivingIndices <- 1:totalFeatures                # Initialize surviving feature indices
  rankingPosition  <- totalFeatures                  # Initialize ranking position
  rankedFeatures <- vector(length = totalFeatures)   # Initialize final feature ranking list
  
  # Loop through recursive feature elimination until all features are ranked
  while (length(survivingIndices) > 0) {
    # Determine whether to perform multiple SVM-RFE
    if (k > 1) {                                     # If k > 1 use multiple validation approach
      # Generate random folds ensuring even distribution
      folds <- rep(1:k, length.out = nrow(X))
      folds <- sample(folds)                         # Shuffle fold order
      foldsList <- lapply(1:k, function(x) which(folds == x))  # Group fold indices
      
      # Train on each fold and obtain weight vectors
      weightList <- lapply(foldsList, getWeights, X[, c(1, 1 + survivingIndices)])
      weightMatrix <- do.call(rbind, weightList)      # Combine weight vectors from all folds
      
      # Standardize each weight vector
      weightMatrix <- t(apply(weightMatrix, 1, function(w) w / sqrt(sum(w^2) + 1e-6)))
      
      # Calculate scores for each feature using mean and standard deviation
      v <- weightMatrix^2                           # Calculate squared values
      vBar <- apply(v, 2, mean)                       # Calculate mean
      vSD <- apply(v, 2, sd) + 1e-6                   # Calculate standard deviation, prevent division by zero
      scores <- vBar / vSD                            # Get score for each feature
    } else {                                         # If performing single SVM-RFE
      weights <- getWeights(NULL, X[, c(1, 1 + survivingIndices)])  # Calculate weight vector
      scores <- weights^2                           # Get scores (squared)
    }
    
    # Sort current surviving features by score (ascending order)
    ranking <- sort(scores, index.return = TRUE)$ix   # Get sorting indices
    if (length(survivingIndices) == 1) {             # When only one feature remains
      ranking <- 1                                 # Set index to 1
    }
    
    # Determine whether to eliminate multiple features at once (when feature count exceeds threshold)
    if (length(survivingIndices) > halve.above) {   # If surviving features exceed threshold
      numFeatures <- length(survivingIndices)        # Current number of surviving features
      numToCut <- round(numFeatures / 2)             # Eliminate half of features at once
      cat("Current features:", numFeatures, ", eliminating", numToCut, "features...\n")  # Show elimination info
      # Reset progress bar range
      pb <- txtProgressBar(min = 1, max = numFeatures - numToCut, style = 3)
    } else {
      numToCut <- 1                                # Otherwise eliminate one feature at a time
    }
    
    # Save eliminated features to ranking list
    rankedFeatures[rankingPosition:(rankingPosition - numToCut + 1)] <- 
      survivingIndices[ranking[1:numToCut]]
    rankingPosition <- rankingPosition - numToCut   # Update ranking position
    survivingIndices <- survivingIndices[-ranking[1:numToCut]]  # Remove eliminated features
    
    # Update and display progress bar
    setTxtProgressBar(pb, length(survivingIndices))  # Update progress bar display
    flush.console()                                # Refresh console
  }
  
  # Close progress bar
  close(pb)                                          # End progress bar display
  
  # Return feature ranking results
  return(rankedFeatures)                             # Return final feature ranking vector
}

# Wrapper function for SVM-RFE algorithm for feature selection within cross-validation folds
svmRFE_wrap <- function(test.fold, X, ...) {
  # Separate training and test sets
  trainingData <- X[-test.fold, ]                   # Training data
  testingData  <- X[test.fold, ]                    # Test data
  
  # Call svmRFE function to rank features on training set
  featuresRanked <- svmRFE(trainingData, ...)
  
  # Return list containing feature rankings and training/test set row identifiers
  return(list(feature_ids = featuresRanked,
              train_ids = row.names(trainingData),
              test_ids = row.names(testingData)))
}

# Define function to write feature ranking results
WriteFeatures <- function(results, input, save = TRUE, file = 'features_ranked.txt') {
  # Calculate average ranking across fold results
  featureID <- sort(apply(sapply(results, function(x) {
    # Add redundant check to prevent empty data
    if(is.null(x$feature)) return(rep(NA, ncol(input) - 1))
    sort(x$feature, index.return = TRUE)$ix
  }), 1, mean, na.rm = TRUE), index.return = TRUE)$ix
  avgRank <- sort(apply(sapply(results, function(x) {
    if(is.null(x$feature)) return(rep(NA, ncol(input) - 1))
    sort(x$feature, index.return = TRUE)$ix
  }), 1, mean, na.rm = TRUE), index.return = TRUE)$x
  
  # Get feature names (excluding first grouping column)
  featureNames <- colnames(input[, -1])[featureID]
  # Construct data frame to store ranking results
  featuresRanked <- data.frame(FeatureName = featureNames,
                               FeatureID = featureID,
                               AvgRank = avgRank)
  # Decide whether to write to file based on save parameter
  if (save) {
    write.table(featuresRanked, file = file, quote = FALSE, row.names = FALSE)
  } else {
    return(featuresRanked)
  }
}

# Define generalization error validation function for given number of features
FeatSweep_wrap <- function(i, results, input) {
  # Perform SVM tuning for each cross-validation fold and obtain model performance
  svmList <- lapply(results, function(x) {
    # Use tune function to find optimal hyperparameters, including gamma and cost search
    tuned <- tune(svm,
                  train.x = input[x$train_ids, 1 + x$feature_ids[1:i]],
                  train.y = input[x$train_ids, 1],
                  ranges = list(gamma = 2^(-12:0), cost = 2^(-6:6)),
                  tunecontrol = tune.control(sampling = "fix"))
    # Re-validate model with optimal parameters
    model_perf <- tune(svm,
                       train.x = input[x$train_ids, 1 + x$feature_ids[1:i]],
                       train.y = input[x$train_ids, 1],
                       validation.x = input[x$test_ids, 1 + x$feature_ids[1:i]],
                       validation.y = input[x$test_ids, 1],
                       ranges = tuned$best.parameters,
                       tunecontrol = tune.control(sampling = "fix"))$perf
    return(model_perf)
  })
  # Calculate average error rate across all folds
  errorMean <- mean(sapply(svmList, function(perf) perf$error))
  return(list(svm_list = svmList, error = errorMean))
}

# Wrapper for generalization error validation function with progress bar and time estimation
FeatSweep_wrap_progress <- function(i, results, input) {
  startTime <- Sys.time()                           # Record start time
  # Execute generalization error evaluation
  result <- FeatSweep_wrap(i, results, input)
  elapsedTime <- as.numeric(Sys.time() - startTime, units = "secs")  # Calculate elapsed time
  
  # Estimate remaining time (assuming evaluation of 30 features total)
  remainingTime <- if (i > 0) elapsedTime * (30 - i) / i else NA
  # Output current progress information
  cat(sprintf("Completed features: %d/30, Time elapsed: %.2f seconds, Estimated remaining: %.2f seconds\n",
              i, elapsedTime, remainingTime))
  return(result)
}

# Define plotting function to draw generalization error curve
PlotErrors <- function(errors, errors2 = NULL, no.info = 0.5,
                       ylim = range(c(errors, errors2), na.rm = TRUE),
                       xlab = 'Number of Features', ylab = '10 x CV Error') {
  oldPar <- par(mar = c(5, 5, 4, 5), xpd = TRUE)    # Save original graphics parameters
  
  # Internal function to add data curve and markers
  AddLine <- function(x, col = '#4B4453') {
    lines(which(!is.na(x)), na.omit(x), col = col, lwd = 3)  # Draw curve
    x_min <- which.min(x)                           # Find minimum position
    y_min <- min(x, na.rm = TRUE)                   # Get minimum error rate
    points(x_min, y_min, col = '#C34A36', pch = 19, cex = 1.5)  # Mark minimum
    text(x_min, y_min, labels = paste0("n=", x_min, "\n(", format(y_min, digits = 3), ")"),
         pos = 2, col = 'darkred', cex = 1.2, font = 2)  # Add text description
  }
  
  # Draw empty plot frame
  plot(errors, type = 'n', ylim = ylim, xlab = xlab, ylab = ylab,
       main = "Generalization Error vs Number of Features",
       col.main = "darkblue", col.lab = "darkblue", cex.lab = 1.2, cex.axis = 1.1)
  grid(col = "lightgray", lty = "dotted")          # Add grid lines
  AddLine(errors)                                  # Draw error rate curve
  if (!is.null(errors2)) {                         # If second error rate data exists
    AddLine(errors2, col = 'forestgreen')           # Draw second curve
  }
  abline(h = no.info, lty = 2, col = 'darkgray')     # Add no-information discrimination line
  on.exit(par(oldPar))                              # Restore original graphics parameters
}

# Define plotting function to draw accuracy curve (accuracy = 1 - error rate)
PlotAccuracy <- function(accuracy, accuracy2 = NULL, no.info = 0.5,
                         ylim = range(c(accuracy, accuracy2), na.rm = TRUE),
                         xlab = 'Number of Features', ylab = '10 x CV Accuracy') {
  oldPar <- par(mar = c(5, 5, 4, 5), xpd = TRUE)    # Save original graphics parameters
  
  # Internal function to add data curve and markers
  AddLine <- function(x, col = '#4B4453') {
    lines(which(!is.na(x)), na.omit(x), col = col, lwd = 3)  # Draw curve
    x_max <- which.max(x)                           # Find maximum position
    y_max <- max(x, na.rm = TRUE)                   # Get highest accuracy
    points(x_max, y_max, col = 'gold', pch = 19, cex = 1.5)  # Mark maximum
    text(x_max, y_max, labels = paste0("n=", x_max, "\n(", format(y_max, digits = 3), ")"),
         pos = 4, offset = 1, col = 'darkred', cex = 1.2, font = 2)  # Add text description
  }
  
  # Draw empty plot frame
  plot(accuracy, type = 'n', ylim = ylim, xlab = xlab, ylab = ylab,
       main = "CV Accuracy vs Number of Features",
       col.main = "darkblue", col.lab = "darkblue", cex.lab = 1.2, cex.axis = 1.1)
  grid(col = "lightgray", lty = "dotted")          # Add grid lines
  AddLine(accuracy)                                # Draw accuracy curve
  if (!is.null(accuracy2)) {                       # If second dataset exists
    AddLine(accuracy2, col = 'forestgreen')         # Draw second curve
  }
  abline(h = no.info, lty = 2, col = 'darkgray')     # Add no-information discrimination line
  on.exit(par(oldPar))                              # Restore original graphics parameters
}

# ---------------------- Data Reading and Preprocessing ----------------------

# Read input data file, pay attention to separators and file format
data <- read.table(inputFile, header = TRUE, sep = ",", check.names = FALSE, row.names = 1)  # Read CSV file

# Check if data is empty, report error if so
if (nrow(data) == 0) {
  stop("Data is empty, please check input file content!")
}

# Transpose data and convert to data frame format
data <- as.data.frame(t(data))                      # Transpose data so samples are rows, features are columns

# Extract sample grouping information (assuming row name format "sample_group")
group <- gsub("(.*)\\_(.*)", "\\2", row.names(data))  # Extract group information

# Add grouping information to data and convert to factor type
data <- cbind(group, data)                          # Merge grouping information
data$group <- factor(data$group, levels = c("con", "tre"))  # Set factor levels

# ---------------------- Run SVM-RFE and Obtain Results ----------------------

# Execute SVM-RFE algorithm for feature selection, parameters: multiple folds k=10, feature threshold=50
svmRFE(data, k = 10, halve.above = 50)              # Call SVM-RFE function

# Set 10-fold cross-validation parameters
nfold <- 10                                         # Define cross-validation folds as 10
numSamples <- nrow(data)                            # Total number of samples

# Randomly generate cross-validation fold indices and group them
folds <- rep(1:nfold, length.out = numSamples)      # Generate fold number vector
folds <- sample(folds)                              # Shuffle fold order
foldsList <- lapply(1:nfold, function(x) which(folds == x))  # Group and store

# Run SVM-RFE on each cross-validation fold and save results to list
results <- lapply(foldsList, svmRFE_wrap, data, k = 10, halve.above = 50)  # Calculate feature ranking for each fold

# Save important feature ranking results to variable
topFeatures <- WriteFeatures(results, data, save = FALSE)  # Get feature ranking data
write.table(topFeatures, file = "feature_svm.txt", sep = "\t", quote = FALSE, row.names = FALSE)  # Write to file

# ---------------------- Generalization Error Validation with Progress Bar ----------------------

# Validate generalization error for first 30 features, show progress and time estimation
progressBar <- txtProgressBar(min = 1, max = 28, style = 3)  # Initialize progress bar
featSweep <- lapply(1:28, function(i) {
  res <- FeatSweep_wrap_progress(i, results, data)  # Call generalization error validation function
  setTxtProgressBar(progressBar, i)                 # Update progress bar
  return(res)                                       # Return current result
})
close(progressBar)                                  # Close progress bar

# Calculate minimum distribution proportion in data as no-information line
no.info <- min(prop.table(table(data[, 1])))         # Calculate no-information error rate

# Calculate average generalization error rate for each feature count
errors <- sapply(featSweep, function(x) ifelse(is.null(x), NA, x$error))  # Calculate average error rate

# ---------------------- Plot Output ----------------------

# Draw generalization error curve and save as PDF file
pdf(file = "errors.pdf", width = 5, height = 5)      # Open PDF device
PlotErrors(errors, no.info = no.info)                 # Call plotting function for error rate
dev.off()                                           # Close PDF device

# Draw cross-validation accuracy curve (accuracy = 1 - error rate), save as PDF file
pdf(file = "accuracy.pdf", width = 5, height = 5)      # Open PDF device
PlotAccuracy(1 - errors, no.info = no.info)           # Call plotting function for accuracy
dev.off()                                           # Close PDF device

# Combine error rate and accuracy plots, save as PDF file
pdf(file = "combined_plots.pdf", width = 10, height = 5)  # Open PDF device, set multi-plot layout
par(mfrow = c(1, 2))                                # Set two plots side by side
PlotErrors(errors, no.info = no.info)               # Draw error rate plot
PlotAccuracy(1 - errors, no.info = no.info)         # Draw accuracy plot
dev.off()                                           # Close PDF device

# ---------------------- Optimal Feature Selection and File Writing ----------------------

# Select optimal features based on feature count with minimum error rate
optimalFeatureCount <- which.min(errors)            # Get feature count corresponding to minimum error
featureGenes <- topFeatures[1:optimalFeatureCount, 1, drop = FALSE]  # Select optimal features

# Write optimal features to text file, without column names or row numbers
write.table(featureGenes, file = "SVM-RFE.gene.txt", sep = "\t",
            quote = FALSE, row.names = FALSE, col.names = FALSE)  # Write optimal feature file

# Output completion message for all steps
cat("All steps executed successfully, result files have been saved!\n")   # Notify user of completion


library(ggvenn)
library(RColorBrewer)
library(viridis)
library(ComplexUpset)
library(ggplot2)
# 1. Set working directory
setwd("D:\\Take the intersection of lasso regression and random spanning trees")

# 2. Create output folder
output_folder <- "output_folder"
if (!dir.exists(output_folder)) dir.create(output_folder)

# 3. Get all TXT files and store in list
txt_files <- list.files(pattern = "\\.txt$", full.names = TRUE)

# 4. Read all files and store in list
gene_list <- list()

for (file in txt_files) {
  # Get file name (without extension)
  file_name <- tools::file_path_sans_ext(basename(file))
  
  # Read file content
  rt <- read.table(file, header = FALSE, sep = "\t", check.names = FALSE)
  
  # Add gene data to gene_list
  gene_list[[file_name]] <- as.vector(rt[, 1])
  
  # Print log
  cat(file_name, "gene count:", length(gene_list[[file_name]]), "\n")
}

# 5. Generate colors using viridis palette
nColors <- length(gene_list)
myColors <- viridis(nColors)

# 6. Draw Venn diagram and save as PDF
pdf(file = file.path(output_folder, "venn.pdf"), width = 10, height = 10)  # Increase chart size

ggvenn(gene_list, show_percentage = TRUE,
       stroke_color = "white", stroke_size = 1.5,
       fill_color = myColors,       # Use viridis palette
       set_name_color = "black",      # Set set names to black
       set_name_size = 8,             # Adjust set name font size
       text_size = 6,                 # Adjust text size
       text_color = "black")          # Set text color to black

dev.off()

cat("Venn diagram saved to:", file.path(output_folder, "venn.pdf"), "\n")

# 7. Get global intersection genes from all files and save (CSV format)
intersect_genes <- Reduce(intersect, gene_list)
cat("Global intersection gene count:", length(intersect_genes), "\n")

# Convert global intersection to data frame and save
global_intersect_df <- data.frame(Gene = intersect_genes, stringsAsFactors = FALSE)
write.csv(global_intersect_df,
          file = file.path(output_folder, "IntersectionGenes.csv"),
          row.names = FALSE,
          quote = FALSE)

cat("Global intersection genes saved to CSV file:", file.path(output_folder, "IntersectionGenes.csv"), "\n")

# 8. Generate intersection gene list for each pair of TXT files and save as CSV table
pairwise_intersections <- data.frame(
  File1 = character(),
  File2 = character(),
  Intersection_Count = integer(),
  Intersection_Genes = character(),
  stringsAsFactors = FALSE
)

files <- names(gene_list)
for (i in 1:(length(files) - 1)) {
  for (j in (i + 1):length(files)) {
    file1 <- files[i]
    file2 <- files[j]
    
    common_genes <- intersect(gene_list[[file1]], gene_list[[file2]])
    
    pairwise_intersections <- rbind(pairwise_intersections,
                                    data.frame(
                                      File1 = file1,
                                      File2 = file2,
                                      Intersection_Count = length(common_genes),
                                      Intersection_Genes = paste(common_genes, collapse = ";"),
                                      stringsAsFactors = FALSE
                                    ))
  }
}

write.csv(pairwise_intersections,
          file = file.path(output_folder, "PairwiseIntersectionGenes.csv"),
          row.names = FALSE,
          quote = FALSE)

cat("Intersection gene table for each pair of TXT files saved to CSV file:", file.path(output_folder, "PairwiseIntersectionGenes.csv"), "\n")

# Assume gene_list is a named list, each element contains a gene vector
all_genes <- unique(unlist(gene_list))
membership_df <- data.frame(Gene = all_genes, stringsAsFactors = FALSE)

# For each set in gene_list, add a column indicating whether the gene exists (1 for exists, 0 for not exists)
for (set_name in names(gene_list)) {
  membership_df[[set_name]] <- as.integer(membership_df$Gene %in% gene_list[[set_name]])
}

# Check first few rows to verify correct construction
head(membership_df)
library(ComplexUpset)
library(ggplot2)

upset_plot <- ComplexUpset::upset(
  membership_df,
  intersect = names(gene_list),  # Use gene_list columns as sets
  name = "Gene",                 # Main column name
  sort_intersections_by = "degree",  # Sort by intersection count
  base_annotations = list(
    "Intersection Size" = ComplexUpset::intersection_size(
      text = element_text(size = 12)  # Set text size
    )
  )
)

# Display plot
print(upset_plot)
# Assume output_folder is already defined as target folder for saving files
ggsave(
  filename = file.path(output_folder, "ComplexUpSetPlot.pdf"),
  plot = upset_plot,
  width = 8,
  height = 6
)


# Install and load necessary R packages
# if (!requireNamespace("BiocManager", quietly = TRUE)) 
#     install.packages("BiocManager")
# BiocManager::install("limma")
# install.packages("ggpubr")

# Load necessary R packages
library(limma)   # For microarray data analysis
library(ggpubr)  # For creating elegant statistical graphics
library(pROC)    # For drawing and analyzing ROC curves
library(ggplot2) # For enhanced graphics
library(gridExtra)

# Set working directory, replace with your local path
setwd("D:\\Differential Analysis of Diagnostic Genes and ROC Curves")

# Read the normalized expression matrix file
expFile = "geneexp.csv"  # File path
rt = read.csv(expFile, header = TRUE, sep = ",", check.names = FALSE, row.names = 1)

# Extract sample group labels and convert to 0 and 1
y = gsub("(.*)\\_(.*)", "\\2", colnames(rt))  # Extract group labels from column names
y = ifelse(y == "con", 0, 1)  # Control group as 0, experimental group as 1

# Read the gene list file
geneFile = "IntersectionGenes.csv"  # File path
geneRT = read.csv(geneFile, header = FALSE, sep = ",", check.names = FALSE)

# Extract required genes from the gene list
selectedGenes = as.vector(geneRT[, 1])  # Extract gene names
rt_filtered = rt[selectedGenes, , drop = FALSE]  # Keep only genes in the gene list

# Set the number of samples for comparison groups (control and experimental)
conNum = sum(y == 0)
treatNum = sum(y == 1)
Type = c(rep("con", conNum), rep("treat", treatNum))  # Control vs. experimental group labels

# Set color palette
colors <- c("con" = "#FF6347", "treat" = "#4682B4")  # Red and Blue

# Create a data frame to store differential analysis results for genes
result_df <- data.frame(
  Gene = character(),
  P_Value = numeric(),
  AUC = numeric(),
  AUC_Lower_CI = numeric(),
  AUC_Upper_CI = numeric(),
  SE = numeric(),
  Mean_Con = numeric(),
  Mean_Treat = numeric(),
  stringsAsFactors = FALSE
)

# Set progress bar to track analysis progress
cat("Starting gene differential analysis...\n")
total_genes = nrow(rt_filtered)
pb <- txtProgressBar(min = 0, max = total_genes, style = 3)  # Initialize progress bar

# Iterate through each gene in the gene list, draw boxplots and save
for (i in rownames(rt_filtered)) {
  
  # Get expression data for this gene and create a data frame
  rt1 = data.frame(expression = as.numeric(rt_filtered[i, ]), Type = Type)
  
  # Perform t-test
  t_test_result = t.test(as.numeric(rt_filtered[i, ]) ~ Type)
  
  # Extract p-value and standard error (SE) from t-test
  p_value = t_test_result$p.value
  SE = t_test_result$stderr
  
  # Calculate mean for each group
  mean_con = mean(rt1[rt1$Type == "con", "expression"])
  mean_treat = mean(rt1[rt1$Type == "treat", "expression"])
  
  # Calculate and draw ROC curve
  roc1 = roc(y, as.numeric(rt_filtered[i, ]))
  ci1 = ci.auc(roc1, method = "bootstrap")  # Calculate 95% confidence interval for AUC
  ciVec = as.numeric(ci1)
  
  # Add statistical results for each gene to result_df
  result_df = rbind(result_df, data.frame(
    Gene = i,
    P_Value = p_value,
    AUC = ciVec[2],
    AUC_Lower_CI = ciVec[1],
    AUC_Upper_CI = ciVec[3],
    SE = SE,
    Mean_Con = mean_con,
    Mean_Treat = mean_treat
  ))
  
  # Draw boxplot and add significance comparison
  boxplot = ggplot(rt1, aes(x = Type, y = expression, fill = Type)) +
    geom_boxplot(outlier.colour = "red", outlier.size = 3, width = 0.5, alpha = 0.7) +
    scale_fill_manual(values = colors) +
    geom_jitter(color = "black", size = 2, width = 0.2) +
    theme_minimal(base_size = 14) +
    theme(
      axis.title.x = element_blank(),
      axis.title.y = element_text(size = 14),
      legend.title = element_blank(),
      legend.position = "none"
    ) +
    labs(y = paste(i, "expression")) +
    stat_compare_means(method = "t.test")  # Display statistical comparison
  
  # Save boxplot to PDF file
  pdf(file = paste0("boxplot.", i, ".pdf"), width = 3.4, height = 4.5)
  print(boxplot)
  dev.off()
  
  # Draw and save ROC curve
  pdf(file = paste0("ROC.", i, ".pdf"), width = 5, height = 5)
  plot(roc1, print.auc = TRUE, col = "orange", legacy.axes = TRUE, main = i)  # Draw ROC curve
  
  # Add shaded confidence interval for AUC
  polygon(c(roc1$specificities, rev(roc1$specificities)), 
          c(roc1$sensitivities, rep(0, length(roc1$specificities))),
          col = rgb(1, 0.647, 0, 0.3), border = NA)  # Set color and transparency for shading
  
  # Add confidence interval text to the plot
  text(0.39, 0.43, paste0("95% CI: ", sprintf("%.03f", ciVec[1]), "-", sprintf("%.03f", ciVec[3])), col = "orange")
  dev.off()
  
  # Draw and save density plot
  density_plot = ggplot(rt1, aes(x = expression, fill = Type)) +
    geom_density(alpha = 0.7) +
    scale_fill_manual(values = colors) +
    theme_minimal() +
    labs(title = paste(i, "Density Plot"), x = "Expression", y = "Density")
  
  # Save density plot
  pdf(file = paste0("density_plot.", i, ".pdf"), width = 6, height = 6)
  print(density_plot)
  dev.off()
  
  # Update progress bar
  setTxtProgressBar(pb, which(rownames(rt_filtered) == i))  # Update progress bar
}

# Close progress bar
close(pb)

# Save results to CSV file
write.csv(result_df, file = "gene_analysis_results.csv", row.names = FALSE)

# Output result table
cat("Differential analysis results saved\n")

output_folder <- "output_folder"
if (!dir.exists(output_folder)) dir.create(output_folder)


# Create an empty data frame to store ROC curves for all genes
roc_plots <- list()
boxplot_plots <- list()

# Generate boxplots and ROC curves for each gene
for (i in rownames(rt_filtered)) {
  
  # Get expression data for this gene and create a data frame
  rt1 = data.frame(expression = as.numeric(rt_filtered[i, ]), Type = Type)
  
  # Draw boxplot
  boxplot = ggplot(rt1, aes(x = Type, y = expression, fill = Type)) +
    geom_boxplot(outlier.colour = "red", outlier.size = 3, width = 0.5, alpha = 0.7) +
    scale_fill_manual(values = colors) +
    geom_jitter(color = "black", size = 2, width = 0.2) +
    theme_minimal(base_size = 14) +
    theme(
      axis.title.x = element_blank(),
      axis.title.y = element_text(size = 14),
      legend.title = element_blank(),
      legend.position = "none"
    ) +
    labs(y = paste(i, "expression")) +
    stat_compare_means(method = "t.test")  # Display statistical comparison
  
  boxplot_plots[[i]] <- boxplot  # Add boxplot to the list
  
  # Draw ROC curve
  roc1 = roc(y, as.numeric(rt_filtered[i, ]))
  roc_plot = ggroc(roc1) + 
    geom_abline(slope = 1, intercept = 0, linetype = "dashed", color = "gray") +
    theme_minimal() +
    ggtitle(paste(i, "AUC = ", round(auc(roc1), 3))) +  # Display AUC value
    theme(legend.position = "none")
  
  roc_plots[[i]] <- roc_plot  # Add ROC curve to the list
}

# Combine boxplots and ROC curves
combined_plots <- list()

for (i in 1:length(boxplot_plots)) {
  combined_plots[[i]] <- grid.arrange(
    boxplot_plots[[i]], 
    roc_plots[[i]], 
    ncol = 2, 
    top = paste("Gene:", names(boxplot_plots)[i])  # Title
  )
  
  # Save combined plot for each gene
  ggsave(
    filename = file.path(output_folder, paste0("combined_", names(boxplot_plots)[i], ".pdf")),
    plot = combined_plots[[i]],
    width = 10,
    height = 6
  )
}

cat("Combined plots for all genes saved!\n")


# Set the number of samples for comparison groups (control and experimental)
conNum = sum(y == 0)
treatNum = sum(y == 1)
Type = c(rep("con", conNum), rep("treat", treatNum))  # Control vs. experimental group labels

# Set color palette
colors <- c("con" = "#FF6347", "treat" = "#4682B4")  # Red and Blue

# Create a data frame to store boxplot data for all genes
combined_data <- data.frame(expression = numeric(), Type = character(), Gene = character())

# Generate boxplot data for each gene
for (i in rownames(rt_filtered)) {
  # Get expression data for this gene and create a data frame
  rt1 = data.frame(expression = as.numeric(rt_filtered[i, ]), Type = Type)
  rt1$Gene = i  # Add gene column to the data frame
  combined_data = rbind(combined_data, rt1)  # Merge data into one data frame
}

# Custom function to display p-value asterisks
pvalue_to_asterisk <- function(pvalue) {
  if (pvalue <= 0.001) {
    return("***")
  } else if (pvalue <= 0.01) {
    return("**")
  } else if (pvalue <= 0.05) {
    return("*")
  } else {
    return("ns")  # Not significant
  }
}

# Draw boxplots for all genes (combined in one plot)
combined_boxplot = ggplot(combined_data, aes(x = Gene, y = expression, fill = Type)) +
  geom_boxplot(outlier.colour = "red", outlier.size = 3, width = 0.5, alpha = 0.7) +
  scale_fill_manual(values = colors, labels = c("Control Group", "Treatment Group")) +  # Add legend labels
  theme_minimal(base_size = 14) +
  theme(
    axis.title.x = element_blank(),
    axis.title.y = element_text(size = 14),
    legend.title = element_blank(),
    legend.position = "bottom",  # Place legend at the bottom
    axis.text.x = element_text(angle = 90, hjust = 1)  # Rotate gene names for display
  ) +
  labs(
    y = "Expression", 
    x = "Gene", 
    title = "Diagnostic Model Differential Analysis"  # Add title
  ) +
  stat_compare_means(
    method = "t.test", 
    label = "p.signif",  # Display using significance symbols
    label.x = 1.5  # Place p-value label in the center of the boxplot
  ) + 
  scale_y_continuous(expand = expansion(mult = c(0, 0.1)))  # Add some margin to the y-axis

# Save the combined boxplot
ggsave("combined_boxplot_all_genes_with_labels_and_title.pdf", plot = combined_boxplot, width = 9, height = 6)

cat("Combined boxplot for all genes saved!\n")
## ========= Combine Multiple Genes into One ROC Curve Plot ========= ##
# Assuming all genes used are in selectedGenes

# For storing ROC objects and AUCs
roc_list <- list()
auc_list <- c()
leglab <- c()
my_cols <- c("red", "deepskyblue", "forestgreen", "orange", 
             "purple", "gray40", "black", "magenta", "gold", "brown")
while(length(my_cols) < length(selectedGenes)) {
  my_cols <- c(my_cols, rainbow(length(selectedGenes) - length(my_cols)))
}

pdf("All_Genes_Combined_ROC.pdf", width = 6, height = 6)
par(mar = c(5, 6, 4, 2)+0.1, cex = 1.3)

# First draw an empty plot
plot(0, 0, type = "n", xlim = c(0, 1), ylim = c(0, 1), 
     xlab = "1 - Specificity", ylab = "Sensitivity",
     main = "All Genes Combined ROC", 
     cex.lab = 1.4, cex.axis = 1.15, cex.main = 1.45)
abline(0, 1, lty = 2, col = "gray70", lwd = 2)

for(i in seq_along(selectedGenes)) {
  gene <- selectedGenes[i]
  gene_exp <- as.numeric(rt_filtered[gene, ])
  # Draw ROC
  roc1 <- roc(y, gene_exp, direction="auto")
  auc1 <- as.numeric(auc(roc1))
  # Ensure AUC reflects discrimination, not direction
  if (auc1 < 0.5) {
    auc1 <- 1-auc1
    roc1 <- roc(y, gene_exp, direction=ifelse(roc1$direction==">","<",">"))
  }
  lines(1 - roc1$specificities, roc1$sensitivities, col = my_cols[i], lwd = 2.5)
  leglab <- c(leglab, paste0(gene, "  AUC=", sprintf("%.3f", auc1)))
}
legend("bottomright", legend = leglab, col = my_cols[1:length(selectedGenes)], 
       lwd = 2.5, lty = 1, bty = "n", cex = 1)
dev.off()
cat("Combined ROC plot for all genes saved as All_Genes_Combined_ROC.pdf\n")
print(result_df)  # Print final results


# Install required packages (uncomment if needed)
# install.packages('e1071')                 # Install e1071 package for Support Vector Machine (SVM)
# if (!requireNamespace("BiocManager", quietly = TRUE)) {  # Check if BiocManager package is installed
#   install.packages("BiocManager")         # Install if not present
# }
# BiocManager::install("preprocessCore")    # Install preprocessCore package for quantile normalization

# Define working directory path
wd_path <- "D:\\Immune infiltration score"  # Define working directory path
if (dir.exists(wd_path)) {                     # If working directory exists
  setwd(wd_path)                              # Set working directory
} else {                                       # Otherwise
  stop("Working directory does not exist!")                      # Report error and terminate program
}

# Define input file path
input_file <- "Sample Type Matrix.csv"        # Define mixed expression data file path

# Define core algorithm function for SVR regression analysis on reference matrix and target vector (trying different nu values)
coreAlgorithm <- function(refer_matrix, target_vector) {  # Function receives reference matrix and target vector
  num_steps <- 3                               # Define number of steps to try (corresponding to different nu values)
  
  # Define internal function to select different nu parameters and train SVM model based on index
  runSVM <- function(step_index) {             # Internal function receives step index
    if (step_index == 1) {                      # If index is 1
      nu_param <- 0.25                         # Set nu parameter to 0.25
    } else if (step_index == 2) {               # If index is 2
      nu_param <- 0.5                          # Set nu parameter to 0.5
    } else if (step_index == 3) {               # If index is 3
      nu_param <- 0.75                         # Set nu parameter to 0.75
    } else {                                    # Otherwise (redundant check)
      nu_param <- 0.5                          # Default nu parameter to 0.5
    }
    # Train SVM model using linear kernel without data scaling
    svm_model <- svm(refer_matrix, target_vector, type="nu-regression", kernel="linear", nu=nu_param, scale=FALSE)
    return(svm_model)                          # Return trained model
  }  # End internal function
  
  # Select parallel computation method based on system type (Windows doesn't support multicore)
  if (Sys.info()['sysname'] == 'Windows') {     # If operating system is Windows
    models_list <- mclapply(1:num_steps, runSVM, mc.cores=1)  # Use single core
  } else {                                      # Otherwise (Linux or Mac)
    models_list <- mclapply(1:num_steps, runSVM, mc.cores=num_steps)  # Use multiple cores for parallel computation
  }
  
  # Initialize vectors to store RMSE and correlation coefficients for each model
  rmse_vec <- rep(0, num_steps)                # Initialize RMSE vector
  corr_vec <- rep(0, num_steps)                # Initialize correlation coefficient vector
  
  # Calculate weighting coefficients and evaluation metrics for each trained model
  for (i in 1:num_steps) {                     # Loop through each model
    current_model <- models_list[[i]]          # Get current model
    # Calculate model weights (transpose of coefficients multiplied by support vectors)
    weight_vals <- t(current_model$coefs) %*% current_model$SV  
    weight_vals[which(weight_vals < 0)] <- 0    # Set negative weights to 0
    norm_weights <- weight_vals / sum(weight_vals)  # Normalize weights
    # Weight reference matrix columns by corresponding weights
    weighted_refer <- sweep(refer_matrix, MARGIN=2, norm_weights, '*')
    # Sum by rows to get estimated target vector
    est_target <- apply(weighted_refer, 1, sum)
    # Calculate RMSE for current model
    rmse_vec[i] <- sqrt(mean((est_target - target_vector)^2))
    # Calculate Pearson correlation coefficient for current model
    corr_vec[i] <- cor(est_target, target_vector)
  }
  
  # Select model with minimum RMSE as best model
  best_idx <- which.min(rmse_vec)              # Get index of model with minimum RMSE
  best_model <- models_list[[best_idx]]          # Select best model
  
  # Recalculate normalized coefficients for best model
  best_weights <- t(best_model$coefs) %*% best_model$SV  
  best_weights[which(best_weights < 0)] <- 0     # Set negative weights to 0
  final_weights <- best_weights / sum(best_weights)  # Normalize final weights
  
  # Store RMSE and correlation coefficient of best model
  best_rmse <- rmse_vec[best_idx]              # Best RMSE
  best_corr <- corr_vec[best_idx]              # Best correlation coefficient
  
  # Store final results in list and return
  result_list <- list("final_weights" = final_weights, "best_rmse" = best_rmse, "best_corr" = best_corr)
  return(result_list)                         # Return result list
}  # End coreAlgorithm function

# Define permutation test function to generate empirical null distribution
doPermutation <- function(num_perm, refer_matrix, mix_matrix) {  # Function receives permutation count, reference matrix and mixed matrix
  perm_counter <- 1                          # Initialize permutation counter
  target_list <- as.list(data.matrix(mix_matrix))  # Convert mixed matrix to list for sampling
  corr_distribution <- numeric()             # Initialize vector to store correlation coefficients
  
  # Initialize permutation progress bar
  perm_progress <- txtProgressBar(min = 0, max = num_perm, style = 3)
  
  # Perform permutation loop
  while (perm_counter <= num_perm) {          # While permutation counter <= permutation count
    # Randomly sample mixed data (with replacement) to generate new target vector
    permuted_target <- as.numeric(target_list[sample(length(target_list), nrow(refer_matrix), replace = TRUE)])
    # Check if standard deviation is 0 to avoid division by zero
    if (sd(permuted_target) == 0) {           # If standard deviation is 0
      std_target <- permuted_target          # Keep as is
    } else {                                  
      std_target <- (permuted_target - mean(permuted_target)) / sd(permuted_target)  # Standardize target vector
    }
    # Call core algorithm function to process permuted data
    perm_result <- coreAlgorithm(refer_matrix, std_target)
    current_corr <- perm_result$best_corr     # Extract current correlation coefficient
    # Append current correlation coefficient to distribution vector
    corr_distribution <- c(corr_distribution, current_corr)
    # Update progress bar display
    setTxtProgressBar(perm_progress, perm_counter)
    perm_counter <- perm_counter + 1         # Increment counter
  }
  
  close(perm_progress)                        # Close permutation progress bar
  sorted_corr <- sort(corr_distribution)       # Sort correlation coefficient distribution
  return(list("null_distribution" = sorted_corr))  # Return empirical null distribution list
}  # End doPermutation function

# Define main function to execute CIBERSORT analysis
CIBERSORTModified <- function(refer_file, mix_file, num_perm = 0, do_QN = TRUE) {  # Main function receives reference file, mixed file, permutation count, and quantile normalization flag
  library(e1071)                              # Load e1071 package
  library(parallel)                           # Load parallel package for parallel computation
  library(preprocessCore)                     # Load preprocessCore package for quantile normalization
  
  # Check if reference file exists
  if (!file.exists(refer_file)) {              # If reference file doesn't exist
    stop("Reference file not found!")                    # Report error and stop program
  }
  # Check if mixed file exists
  if (!file.exists(mix_file)) {              # If mixed file doesn't exist
    stop("Mixed file not found!")                    # Report error and stop program
  }
  
  # Read reference matrix data (assumed tab-delimited)
  refer_data <- read.table(refer_file, header = TRUE, sep = "\t", row.names = 1, check.names = FALSE)
  # Read mixed matrix data (assumed comma-delimited)
  mix_data <- read.table(mix_file, header = TRUE, sep = ",", row.names = 1, check.names = FALSE)
  
  # Convert data frames to matrices
  refer_data <- data.matrix(refer_data)
  mix_data <- data.matrix(mix_data)
  
  # Sort reference and mixed data by row names
  refer_data <- refer_data[order(rownames(refer_data)), ]
  mix_data <- mix_data[order(rownames(mix_data)), ]
  
  # Save permutation count to variable
  perm_count <- num_perm
  
  # If mixed data maximum value is less than 50, perform anti-log transformation
  if (max(mix_data) < 50) {
    mix_data <- 2^mix_data
  }
  
  # If quantile normalization is enabled, normalize mixed data
  if (do_QN == TRUE) {
    orig_colnames <- colnames(mix_data)      # Save original column names
    orig_rownames <- rownames(mix_data)      # Save original row names
    mix_data <- normalize.quantiles(mix_data)  # Perform quantile normalization
    colnames(mix_data) <- orig_colnames       # Restore column names
    rownames(mix_data) <- orig_rownames       # Restore row names
  }
  
  # Find genes common to both reference and mixed data
  refer_genes <- rownames(refer_data)
  mix_genes <- rownames(mix_data)
  common_genes <- intersect(refer_genes, mix_genes)  # Take intersection
  if (length(common_genes) == 0) {             # If no common genes, terminate program
    stop("No common genes between reference and mixed data!")
  }
  
  # Subset reference and mixed matrices to keep only common genes
  refer_data <- refer_data[common_genes, , drop = FALSE]
  mix_data <- mix_data[common_genes, , drop = FALSE]
  
  # Standardize reference matrix (z-score normalization)
  refer_data <- (refer_data - mean(refer_data)) / sd(as.vector(refer_data))
  
  # If permutation count > 0, calculate empirical null distribution
  null_dist <- NULL                         # Initialize empty null distribution
  if (perm_count > 0) {
    perm_results <- doPermutation(perm_count, refer_data, mix_data)
    null_dist <- perm_results$null_distribution  # Get null distribution from permutations
  }
  
  # Define output header
  output_header <- c("Mixture", colnames(refer_data), "P-value", "Correlation", "RMSE")
  output_matrix <- NULL                     # Initialize output matrix
  
  # Initialize mixed sample processing progress bar
  total_samples <- ncol(mix_data)           # Total mixed samples
  sample_progress <- txtProgressBar(min = 0, max = total_samples, style = 3)
  
  # Process each mixed sample in loop
  for (sample_idx in 1:total_samples) {
    curr_sample <- mix_data[, sample_idx]   # Extract current mixed sample
    # Check if current sample standard deviation is 0 to avoid division by zero
    if (sd(curr_sample) == 0) {
      std_sample <- curr_sample             # If standard deviation is 0, keep as is
    } else {
      std_sample <- (curr_sample - mean(curr_sample)) / sd(curr_sample)  # Otherwise standardize
    }
    # Run core algorithm on current sample
    alg_result <- coreAlgorithm(refer_data, std_sample)
    weight_vec <- alg_result$final_weights  # Extract final weights
    corr_val <- alg_result$best_corr          # Extract correlation coefficient
    rmse_val <- alg_result$best_rmse          # Extract RMSE value
    
    # Calculate empirical p-value (when permutation results available)
    p_val <- NA                             # Initialize p-value as NA
    if (!is.null(null_dist)) {              # If null distribution exists
      p_val <- 1 - (which.min(abs(null_dist - corr_val)) / length(null_dist))  # Calculate empirical p-value
    }
    
    # Organize current sample results, combine sample name, weights, p-value, correlation coefficient and RMSE
    curr_result <- c(colnames(mix_data)[sample_idx], weight_vec, p_val, corr_val, rmse_val)
    if (is.null(output_matrix)) {           # If output matrix is empty (first iteration)
      output_matrix <- curr_result          # Then initialize output matrix
    } else {                                # Otherwise
      output_matrix <- rbind(output_matrix, curr_result)  # Append current result to output matrix
    }
    
    # Update mixed sample progress bar
    setTxtProgressBar(sample_progress, sample_idx)
  }
  
  close(sample_progress)                    # Close sample processing progress bar
  
  # Combine output header with results and write to CSV file
  write.table(rbind(output_header, output_matrix), file = "CIBERSORT-Results.csv", sep = ",", row.names = FALSE, col.names = FALSE, quote = FALSE)
  
  # Convert results to numeric matrix (remove sample names and header) for subsequent filtering
  result_numeric <- rbind(output_header, output_matrix)
  result_numeric <- result_numeric[, -1]    # Remove first column (sample names)
  result_numeric <- result_numeric[-1, ]     # Remove header row
  result_numeric <- matrix(as.numeric(unlist(result_numeric)), nrow = nrow(output_matrix))
  rownames(result_numeric) <- colnames(mix_data)  # Set row names as mixed sample names
  colnames(result_numeric) <- c(colnames(refer_data), "P-value", "Correlation", "RMSE")  # Set column names
  
  return(result_numeric)                    # Return numeric result matrix
}  # End CIBERSORTModified function

# Run modified CIBERSORT analysis and store results in result_table
result_table <- CIBERSORTModified("refer.txt", input_file, num_perm = 1000, do_QN = TRUE)

# Filter results with p-value < 0.05
filtered_table <- result_table[result_table[, "P-value"] < 0.05, ]
# Extract weight information (exclude last three columns: P-value, Correlation, RMSE)
weight_only <- as.matrix(filtered_table[, 1:(ncol(filtered_table) - 3)])
# Add weight matrix column names as first row to results
final_output <- rbind(id = colnames(weight_only), weight_only)
# Write final results to CSV file, without quotes and column names
write.table(final_output, file = "CIBERSORT-Results.csv", sep = ",", quote = FALSE, col.names = FALSE)

# ------------------ Load Required Packages ------------------
library(reshape2)
library(ggplot2)
library(RColorBrewer)
library(ggpubr)
library(dplyr)
library(broom)

# ------------------ Data Preparation ------------------
inputFile <- "CIBERSORT-Results.csv"
setwd("D:\\Tutorials2025\\NetworkToxicology+MolecularSimulation\\23.ImmuneInfiltrationVisualization1.Heatmap")

# Read data (assuming each row represents a sample, columns are immune cell proportions)
rt <- read.table(inputFile, header = TRUE, sep = ",", 
                 check.names = FALSE, row.names = 1)

# Assign groups based on row names: suffix '_con' for Control, '_tre' for Treat
rt$Group <- ifelse(grepl("_con$", rownames(rt), ignore.case = TRUE), "Control",
                   ifelse(grepl("_tre$", rownames(rt), ignore.case = TRUE), "Treat", NA))


# Get Control and Treat sample names, and construct sample order: Control -> gap -> Treat
control_samples <- rownames(rt)[rt$Group == "Control"]
treat_samples   <- rownames(rt)[rt$Group == "Treat"]
all_samples_ordered <- c(control_samples, "gap", treat_samples)

# ------------------ Data Transformation ------------------
rt$Sample <- rownames(rt)
data_long <- melt(rt, id.vars = c("Sample", "Group"), 
                  variable.name = "Immune", 
                  value.name = "Fraction")
# Specify factor levels to ensure gap is preserved
data_long$Sample <- factor(data_long$Sample, levels = all_samples_ordered)

# -------- Export Table 1: Long Format Data for Stacked Bar Plot --------
write.csv(data_long, file = "barplot_data_long.csv", row.names = FALSE)
cat("Long format data for barplot saved as: barplot_data_long.csv\n")

# ------------------ Use Set3 Color Palette ------------------
immune_types <- unique(data_long$Immune)
nColors <- length(immune_types)
myColors <- colorRampPalette(brewer.pal(12, "Set3"))(nColors)

# ------------------ Draw Stacked Bar Plot ------------------
barplot_with_gap <- ggplot(data_long, aes(x = Sample, y = Fraction, fill = Immune)) +
  geom_bar(stat = "identity") +
  scale_fill_manual(values = myColors) +
  scale_x_discrete(drop = FALSE) +
  theme_minimal(base_size = 18) +
  theme(
    text = element_text(face = "bold"),
    axis.text.x  = element_blank(),
    axis.ticks.x = element_blank(),
    panel.grid.major.x = element_blank()
  ) +
  labs(
    x = NULL, 
    y = "Relative Percent", 
    fill = "Immune\nCell Type",
    title = "Immune Cell Distribution",
    subtitle = "Control vs. Treat "
  ) +
  coord_cartesian(clip = "off") +
  scale_y_continuous(expand = expansion(mult = c(0.1, 0.05)))

# Calculate sample counts for Control and Treat groups (excluding gap)
control_count <- length(control_samples)
treat_count   <- length(treat_samples)

barplot_with_gap_annot <- barplot_with_gap +
  # Add line segment and text below Control group
  annotate("segment", x = 0.5, xend = control_count + 0.5, 
           y = -0.04, yend = -0.04, color = "#D65DB1", size = 5) +
  annotate("text", x = (control_count)/2 + 0.5, y = -0.08, 
           label = "Control", color = "#D65DB1", size = 7, fontface = "bold") +
  # Add line segment and text below Treat group
  annotate("segment", x = control_count + 1.5, 
           xend = control_count + treat_count + 1.5, 
           y = -0.04, yend = -0.04, color = "#0089BA", size = 5) +
  annotate("text", x = control_count + (treat_count)/2 + 1.5, y = -0.08, 
           label = "Treat", color = "#0089BA", size = 7, fontface = "bold")
ggsave("barplot_two_lines_set3_gap.pdf", barplot_with_gap_annot, 
       width = 12, height = 7.5)
cat("Stacked bar plot saved as: barplot_two_lines_set3_gap.pdf\n")


# ------------------ Load Required Packages ------------------
library(reshape2)
library(ggplot2)
library(RColorBrewer)
library(ggpubr)
library(dplyr)
library(broom)
library(ggsci)
library(corrplot)
library(ggridges)

# ------------------ Set Working Directory & Data Path ------------------
setwd("D:\\tutorial2025\\NetworkToxicology_MolecularSimulation\\24.ImmuneInfiltrationVisualization2.Differences")
inputFile <- "CIBERSORT-Results.csv"

# ------------------ Data Reading & Preprocessing ------------------
# Read data (assuming each row represents a sample, columns represent immune cell proportions)
rt <- read.table(inputFile, header = TRUE, sep = ",", 
                 check.names = FALSE, row.names = 1)

# Assign groups based on row names: suffix "_con" for Control, "_tre" for Treat
rt$Group <- ifelse(grepl("_con$", rownames(rt), ignore.case = TRUE), "Control",
                   ifelse(grepl("_tre$", rownames(rt), ignore.case = TRUE), "Treat", NA))
# Add sample name column
rt$Sample <- rownames(rt)

# Get sample names for Control and Treat, and construct sample order: Control -> gap -> Treat
control_samples <- rownames(rt)[rt$Group == "Control"]
treat_samples   <- rownames(rt)[rt$Group == "Treat"]
all_samples_ordered <- c(control_samples, "gap", treat_samples)

# ------------------ Data Transformation ------------------
data_long <- melt(rt, id.vars = c("Sample", "Group"), 
                  variable.name = "Immune", 
                  value.name = "Fraction")
# Specify factor levels to ensure 'gap' is preserved
data_long$Sample <- factor(data_long$Sample, levels = all_samples_ordered)

# -------- Export Table 1: Long Format Data --------
write.csv(data_long, file = "barplot_data_long.csv", row.names = FALSE)
cat("Barplot long format data saved as: barplot_data_long.csv\n")

# ------------------ Draw Boxplot ------------------
# Calculate sample count per group
countControl <- length(unique(data_long$Sample[data_long$Group == "Control"]))
countTreat   <- length(unique(data_long$Sample[data_long$Group == "Treat"]))
myCuteColors <- c("Control" = "#FFC0CB", "Treat" = "#87CEFA")

boxplot_cute <- ggboxplot(
  data_long,
  x = "Immune", 
  y = "Fraction",
  fill = "Group",           
  palette = myCuteColors,  
  xlab = "",
  ylab = "Fraction",
  legend.title = "Group",
  notch = FALSE,
  width = 0.8
) +
  stat_compare_means(
    aes(group = Group),
    label = "p.signif",
    symnum.args = list(
      cutpoints = c(0, 0.001, 0.01, 0.05, 1),
      symbols = c("***", "**", "*", "ns")
    )
  ) +
  theme_classic(base_size = 14) +
  theme(
    legend.position = "top",
    axis.text.x = element_text(angle = 45, hjust = 1),
    axis.line = element_line(color = "black", size = 1),
    axis.ticks = element_line(color = "black", size = 1)
  ) +
  labs(
    title = "Immune Cell Comparison",
    subtitle = paste0(" (Control n=", countControl, ", Treat n=", countTreat, ")")
  )

ggsave("immune_diff-points_n.pdf", boxplot_cute, width = 8, height = 6)
cat("Boxplot saved as: immune_diff-points_n.pdf\n")

# -------- Export Table 2: Statistical Summary Table --------
summary_table <- data_long %>%
  filter(!is.na(Group)) %>%
  group_by(Immune, Group) %>%
  summarise(
    MeanFraction = mean(Fraction, na.rm = TRUE),
    MedianFraction = median(Fraction, na.rm = TRUE),
    SD = sd(Fraction, na.rm = TRUE),
    Count = n(),
    .groups = "drop"
  )
write.csv(summary_table, file = "boxplot_summary_table.csv", row.names = FALSE)
cat("Boxplot statistical summary table saved as: boxplot_summary_table.csv\n")

# ------------------ Calculate p-values for Immune Cells ------------------
pvalue_table <- data_long %>%
  filter(!is.na(Group)) %>%
  group_by(Immune) %>%
  do(tidy(wilcox.test(Fraction ~ Group, data = .))) %>%
  select(Immune, p.value)
write.csv(pvalue_table, file = "immune_pvalues.csv", row.names = FALSE)
cat("p-values for immune cells between the two groups saved as: immune_pvalues.csv\n")

# ------------------ Single Immune Cell Boxplot (SCI Style) ------------------
output_folder <- "immune_boxplots_SCI"
if(!dir.exists(output_folder)) {
  dir.create(output_folder)
  cat("Folder created:", output_folder, "\n")
} else {
  cat("Folder already exists:", output_folder, "\n")
}

immune_types <- unique(data_long$Immune)
for (immune_cell in immune_types) {
  data_subset <- subset(data_long, Immune == immune_cell & !is.na(Group))
  y_pos <- max(data_subset$Fraction, na.rm = TRUE) * 1.1
  if (y_pos == 0) y_pos <- 0.001
  
  p <- ggplot(data_subset, aes(x = Group, y = Fraction, fill = Group)) +
    geom_boxplot(width = 0.6, outlier.shape = NA, color = "black", alpha = 0.8) +
    geom_jitter(shape = 21, color = "black", alpha = 0.7, width = 0.15, size = 2) +
    scale_fill_npg() +
    stat_compare_means(aes(group = Group), label = "p.format", method = "wilcox.test",
                       label.x = 1.5, label.y = y_pos) +
    theme_classic(base_size = 16) +
    theme(
      plot.title = element_text(face = "bold", size = 20, hjust = 0.5),
      plot.subtitle = element_text(face = "italic", size = 14, hjust = 0.5, color = "gray30"),
      axis.title.x = element_text(face = "bold", size = 16),
      axis.title.y = element_text(face = "bold", size = 16),
      axis.text = element_text(size = 14, color = "black"),
      axis.line = element_line(color = "black"),
      legend.position = "none"
    ) +
    labs(
      title = paste("Immune Cell:", immune_cell),
      subtitle = paste0("Control n=", sum(data_subset$Group == "Control"),
                        ", Treat n=", sum(data_subset$Group == "Treat")),
      x = NULL,
      y = "Fraction"
    )
  
  output_file <- file.path(output_folder, paste0(immune_cell, "_boxplot_SCI.pdf"))
  ggsave(output_file, p, width = 6, height = 8)
  cat("Boxplot saved as:", output_file, "\n")
}

# ------------------ Draw Correlation Heatmap ------------------
mat <- rt[, !(colnames(rt) %in% c("Group", "Sample"))]
pdf("immune_corrplot.pdf", width = 11, height = 11)
corrplot(cor(mat, method = "spearman", use = "pairwise.complete.obs"),
         method = "circle", type = "upper",
         tl.col = "black", tl.srt = 45,
         addCoef.col = "black", number.cex = 0.7)
dev.off()
cat("Correlation heatmap saved as: immune_corrplot.pdf\n")

# ------------------ Draw Overlaid Ridgeline Plot for Both Groups ------------------
p_ridges <- ggplot(data_long, aes(x = Fraction, y = Immune, fill = Group, color = Group)) +
  geom_density_ridges(alpha = 0.5, position = "identity", scale = 0.8, size = 0.8) +
  theme_minimal() +
  labs(
    title = "Ridgeline Plot of Immune Cells (Overlayed)",
    x = "Fraction",
    y = "Immune Cell"
  )
ggsave("immune_ridges_overlay.pdf", p_ridges, width = 10, height = 8)
cat("Overlayed Ridgeline Plot saved as: immune_ridges_overlay.pdf\n")


p_box_with_points <- ggplot(data_long, aes(x = Group, y = Fraction, fill = Group)) +
  geom_boxplot(outlier.shape = NA, width = 0.7) +
  geom_jitter(aes(color = Group), 
              position = position_jitter(width = 0.2), 
              size = 2, alpha = 0.7) +
  # Increase label.y.npc parameter here to place p-value label at 80% of the panel's y-axis range (adjust value as needed)
  stat_compare_means(label = "p.format", method = "wilcox.test", 
                     label.y.npc = 0.8) +
  scale_fill_npg() +
  scale_color_npg() +
  theme_classic(base_size = 14) +
  facet_wrap(~ Immune, scales = "free") +
  labs(title = "Boxplot with Sample Distribution Points",
       x = "Group", y = "Fraction")

ggsave("boxplot_with_points.pdf", p_box_with_points, width = 13, height = 15)
cat("Boxplot (with sample distribution points) saved as: boxplot_with_points.pdf\n")

# ------------------ Draw Boxplot (with Sample Points) ------------------
boxplot_with_points <- ggboxplot(
  data_long,
  x = "Immune", 
  y = "Fraction",
  fill = "Group",           
  palette = myCuteColors,  
  xlab = "",
  ylab = "Fraction",
  legend.title = "Group",
  notch = FALSE,
  width = 0.8
) +
  stat_compare_means(
    aes(group = Group),
    label = "p.signif",
    symnum.args = list(
      cutpoints = c(0, 0.001, 0.01, 0.05, 1),
      symbols = c("***", "**", "*", "ns")
    )
  ) +
  geom_jitter(shape = 21, color = "black", alpha = 0.7, width = 0.15, size = 2) +  # Add sample points
  theme_classic(base_size = 14) +
  theme(
    legend.position = "top",
    axis.text.x = element_text(angle = 45, hjust = 1),
    axis.line = element_line(color = "black", size = 1),
    axis.ticks = element_line(color = "black", size = 1)
  ) +
  labs(
    title = "Immune Cell Comparison",
    subtitle = paste0(" (Control n=", countControl, ", Treat n=", countTreat, ")")
  )

ggsave("immune_diff-points_n_with_samples.pdf", boxplot_with_points, width = 8, height = 6)
cat("Boxplot with sample points saved as: immune_diff-points_n_with_samples.pdf\n")


# ------------------ Load Required Packages ------------------
library(reshape2)
library(ggplot2)
library(RColorBrewer)
library(ggpubr)
library(dplyr)
library(broom)
library(ggsci)
library(corrplot)
library(ggridges)

# ------------------ Set Working Directory & Data Path ------------------
setwd("D:\\tutorial2025\\NetworkToxicology_MolecularSimulation\\24.ImmuneInfiltrationVisualization2.Differences")
inputFile <- "CIBERSORT-Results.csv"

# ------------------ Data Reading & Preprocessing ------------------
# Read data (assuming each row represents a sample, columns represent immune cell proportions)
rt <- read.table(inputFile, header = TRUE, sep = ",", 
                 check.names = FALSE, row.names = 1)

# Assign groups based on row names: suffix "_con" for Control, "_tre" for Treat
rt$Group <- ifelse(grepl("_con$", rownames(rt), ignore.case = TRUE), "Control",
                   ifelse(grepl("_tre$", rownames(rt), ignore.case = TRUE), "Treat", NA))
# Add sample name column
rt$Sample <- rownames(rt)

# Get sample names for Control and Treat, and construct sample order: Control -> gap -> Treat
control_samples <- rownames(rt)[rt$Group == "Control"]
treat_samples   <- rownames(rt)[rt$Group == "Treat"]
all_samples_ordered <- c(control_samples, "gap", treat_samples)

# ------------------ Data Transformation ------------------
data_long <- melt(rt, id.vars = c("Sample", "Group"), 
                  variable.name = "Immune", 
                  value.name = "Fraction")
# Specify factor levels to ensure 'gap' is preserved
data_long$Sample <- factor(data_long$Sample, levels = all_samples_ordered)

# -------- Export Table 1: Long Format Data --------
write.csv(data_long, file = "barplot_data_long.csv", row.names = FALSE)
cat("Barplot long format data saved as: barplot_data_long.csv\n")

# ------------------ Draw Boxplot ------------------
# Calculate sample count per group
countControl <- length(unique(data_long$Sample[data_long$Group == "Control"]))
countTreat   <- length(unique(data_long$Sample[data_long$Group == "Treat"]))
myCuteColors <- c("Control" = "#FFC0CB", "Treat" = "#87CEFA")

boxplot_cute <- ggboxplot(
  data_long,
  x = "Immune", 
  y = "Fraction",
  fill = "Group",           
  palette = myCuteColors,  
  xlab = "",
  ylab = "Fraction",
  legend.title = "Group",
  notch = FALSE,
  width = 0.8
) +
  stat_compare_means(
    aes(group = Group),
    label = "p.signif",
    symnum.args = list(
      cutpoints = c(0, 0.001, 0.01, 0.05, 1),
      symbols = c("***", "**", "*", "ns")
    )
  ) +
  theme_classic(base_size = 14) +
  theme(
    legend.position = "top",
    axis.text.x = element_text(angle = 45, hjust = 1),
    axis.line = element_line(color = "black", size = 1),
    axis.ticks = element_line(color = "black", size = 1)
  ) +
  labs(
    title = "Immune Cell Comparison",
    subtitle = paste0(" (Control n=", countControl, ", Treat n=", countTreat, ")")
  )

ggsave("immune_diff-points_n.pdf", boxplot_cute, width = 8, height = 6)
cat("Boxplot saved as: immune_diff-points_n.pdf\n")

# -------- Export Table 2: Statistical Summary Table --------
summary_table <- data_long %>%
  filter(!is.na(Group)) %>%
  group_by(Immune, Group) %>%
  summarise(
    MeanFraction = mean(Fraction, na.rm = TRUE),
    MedianFraction = median(Fraction, na.rm = TRUE),
    SD = sd(Fraction, na.rm = TRUE),
    Count = n(),
    .groups = "drop"
  )
write.csv(summary_table, file = "boxplot_summary_table.csv", row.names = FALSE)
cat("Boxplot statistical summary table saved as: boxplot_summary_table.csv\n")

# ------------------ Calculate p-values for Immune Cells ------------------
pvalue_table <- data_long %>%
  filter(!is.na(Group)) %>%
  group_by(Immune) %>%
  do(tidy(wilcox.test(Fraction ~ Group, data = .))) %>%
  select(Immune, p.value)
write.csv(pvalue_table, file = "immune_pvalues.csv", row.names = FALSE)
cat("p-values for immune cells between the two groups saved as: immune_pvalues.csv\n")

# ------------------ Single Immune Cell Boxplot (SCI Style) ------------------
output_folder <- "immune_boxplots_SCI"
if(!dir.exists(output_folder)) {
  dir.create(output_folder)
  cat("Folder created:", output_folder, "\n")
} else {
  cat("Folder already exists:", output_folder, "\n")
}

immune_types <- unique(data_long$Immune)
for (immune_cell in immune_types) {
  data_subset <- subset(data_long, Immune == immune_cell & !is.na(Group))
  y_pos <- max(data_subset$Fraction, na.rm = TRUE) * 1.1
  if (y_pos == 0) y_pos <- 0.001
  
  p <- ggplot(data_subset, aes(x = Group, y = Fraction, fill = Group)) +
    geom_boxplot(width = 0.6, outlier.shape = NA, color = "black", alpha = 0.8) +
    geom_jitter(shape = 21, color = "black", alpha = 0.7, width = 0.15, size = 2) +
    scale_fill_npg() +
    stat_compare_means(aes(group = Group), label = "p.format", method = "wilcox.test",
                       label.x = 1.5, label.y = y_pos) +
    theme_classic(base_size = 16) +
    theme(
      plot.title = element_text(face = "bold", size = 20, hjust = 0.5),
      plot.subtitle = element_text(face = "italic", size = 14, hjust = 0.5, color = "gray30"),
      axis.title.x = element_text(face = "bold", size = 16),
      axis.title.y = element_text(face = "bold", size = 16),
      axis.text = element_text(size = 14, color = "black"),
      axis.line = element_line(color = "black"),
      legend.position = "none"
    ) +
    labs(
      title = paste("Immune Cell:", immune_cell),
      subtitle = paste0("Control n=", sum(data_subset$Group == "Control"),
                        ", Treat n=", sum(data_subset$Group == "Treat")),
      x = NULL,
      y = "Fraction"
    )
  
  output_file <- file.path(output_folder, paste0(immune_cell, "_boxplot_SCI.pdf"))
  ggsave(output_file, p, width = 6, height = 8)
  cat("Boxplot saved as:", output_file, "\n")
}

# ------------------ Draw Correlation Heatmap ------------------
mat <- rt[, !(colnames(rt) %in% c("Group", "Sample"))]
pdf("immune_corrplot.pdf", width = 11, height = 11)
corrplot(cor(mat, method = "spearman", use = "pairwise.complete.obs"),
         method = "circle", type = "upper",
         tl.col = "black", tl.srt = 45,
         addCoef.col = "black", number.cex = 0.7)
dev.off()
cat("Correlation heatmap saved as: immune_corrplot.pdf\n")

# ------------------ Draw Overlaid Ridgeline Plot for Both Groups ------------------
p_ridges <- ggplot(data_long, aes(x = Fraction, y = Immune, fill = Group, color = Group)) +
  geom_density_ridges(alpha = 0.5, position = "identity", scale = 0.8, size = 0.8) +
  theme_minimal() +
  labs(
    title = "Ridgeline Plot of Immune Cells (Overlayed)",
    x = "Fraction",
    y = "Immune Cell"
  )
ggsave("immune_ridges_overlay.pdf", p_ridges, width = 10, height = 8)
cat("Overlayed Ridgeline Plot saved as: immune_ridges_overlay.pdf\n")


p_box_with_points <- ggplot(data_long, aes(x = Group, y = Fraction, fill = Group)) +
  geom_boxplot(outlier.shape = NA, width = 0.7) +
  geom_jitter(aes(color = Group), 
              position = position_jitter(width = 0.2), 
              size = 2, alpha = 0.7) +
  # Increase label.y.npc parameter here to place p-value label at 80% of the panel's y-axis range (adjust value as needed)
  stat_compare_means(label = "p.format", method = "wilcox.test", 
                     label.y.npc = 0.8) +
  scale_fill_npg() +
  scale_color_npg() +
  theme_classic(base_size = 14) +
  facet_wrap(~ Immune, scales = "free") +
  labs(title = "Boxplot with Sample Distribution Points",
       x = "Group", y = "Fraction")

ggsave("boxplot_with_points.pdf", p_box_with_points, width = 13, height = 15)
cat("Boxplot (with sample distribution points) saved as: boxplot_with_points.pdf\n")

# ------------------ Draw Boxplot (with Sample Points) ------------------
boxplot_with_points <- ggboxplot(
  data_long,
  x = "Immune", 
  y = "Fraction",
  fill = "Group",           
  palette = myCuteColors,  
  xlab = "",
  ylab = "Fraction",
  legend.title = "Group",
  notch = FALSE,
  width = 0.8
) +
  stat_compare_means(
    aes(group = Group),
    label = "p.signif",
    symnum.args = list(
      cutpoints = c(0, 0.001, 0.01, 0.05, 1),
      symbols = c("***", "**", "*", "ns")
    )
  ) +
  geom_jitter(shape = 21, color = "black", alpha = 0.7, width = 0.15, size = 2) +  # Add sample points
  theme_classic(base_size = 14) +
  theme(
    legend.position = "top",
    axis.text.x = element_text(angle = 45, hjust = 1),
    axis.line = element_line(color = "black", size = 1),
    axis.ticks = element_line(color = "black", size = 1)
  ) +
  labs(
    title = "Immune Cell Comparison",
    subtitle = paste0(" (Control n=", countControl, ", Treat n=", countTreat, ")")
  )

ggsave("immune_diff-points_n_with_samples.pdf", boxplot_with_points, width = 8, height = 6)
cat("Boxplot with sample points saved as: immune_diff-points_n_with_samples.pdf\n")
